# Supplementary material for: High-Density Transcriptional Initiation Signals Underline Genomic Islands in Bacteria
Source: PLoS One. 2012 Mar 20;7(3):e33759. doi: 10.1371/journal.pone.0033759 (PMC3309015; doi:10.1371/journal.pone.0033759)
Supplement: Dataset S1 — Putative transcription start positions scored with PlatProm in S. Typhimurium LT2 (NC_003197) and S. Typhi CT18 (NC_003198). (XLS) [file pone.0033759.s004.xls]

## Sheet: NC_003197
Putative transcription start points
Strand	Position	Score_PlatProm
-	16	7.792
-	17	8.665
-	20	7.86
-	45	7.793
-	46	9.221
-	90	10.322
-	95	8.292
-	98	9.603
-	127	8.141
-	132	8.404
-	654	7.728
-	2611	8.96
-	6082	9.231
-	7337	7.489
-	7448	7.611
-	7466	9.466
-	7467	8.429
-	7483	7.955
-	8683	10.144
-	8685	7.806
-	8688	9.215
-	9820	7.404
-	9918	7.526
-	10011	8.751
-	10435	9.107
-	10438	7.77
-	10873	8.472
-	10874	7.577
-	10875	7.808
-	11275	7.629
-	11277	11.905
-	11278	9.915
-	11279	7.802
-	11280	9.941
-	11281	7.647
-	11282	7.977
-	11305	8.555
-	11314	7.931
-	11317	7.636
-	11330	9.038
-	11332	9.983
-	11333	11.073
-	11334	8.306
-	11335	7.64
-	11336	10.311
-	11345	8.341
-	11346	8.8
-	11347	8.12
-	13032	8.386
-	13569	9.122
-	13651	7.541
-	13703	7.893
-	13724	8.94
-	14873	7.961
-	14888	8.078
-	14890	10.349
-	15028	8.54
-	15054	8.247
-	15055	8.586
-	15056	7.614
-	15067	9.116
-	15070	9.865
-	15325	7.746
-	15379	9.554
-	15421	8.061
-	15472	7.986
-	15475	9.367
-	15676	8.457
-	15772	8.23
-	15773	7.417
-	15774	11.021
-	15775	10.062
-	15778	7.837
-	15874	7.516
-	15891	8.151
-	15892	10.375
-	15919	7.639
-	15921	7.978
-	15930	8.803
-	15948	7.672
-	15962	8.869
-	15963	8.977
-	15964	8.881
-	15966	7.461
-	16011	8.061
-	16012	7.678
-	16183	7.936
-	16186	8.35
-	16207	9.674
-	16208	8.551
-	16209	8.054
-	16365	10.345
-	16366	12.555
-	16367	11.888
-	16369	10.164
-	16370	9.489
-	16387	8.07
-	16397	7.995
-	16492	7.477
-	16493	12.49
-	16494	10.978
-	16495	9.797
-	16790	7.683
-	16963	7.799
-	16993	8.321
-	17168	8.088
-	17171	8.864
-	17521	8.411
-	17522	9.002
-	17524	12.69
-	17525	9.073
-	17527	8.329
-	17567	7.744
-	17570	8.437
-	17584	9.023
-	17592	7.76
-	17593	7.379
-	17594	7.907
-	17595	7.823
-	17596	11.22
-	17603	8.203
-	17608	10.545
-	17609	9.139
-	17733	8.855
-	17799	7.495
-	17802	7.992
-	17832	7.998
-	17953	7.364
-	17957	8.049
-	17979	7.502
-	17987	8.13
-	18555	7.434
-	21347	7.601
-	22775	8.425
-	23016	9.329
-	23020	7.628
-	23041	7.568
-	23042	7.508
-	23044	10.03
-	23045	9.013
-	23046	9.374
-	23047	8.083
-	23140	8.381
-	23146	8.297
-	23147	7.695
-	23159	8.596
-	23164	11.987
-	23167	8.132
-	23174	10.087
-	23177	7.965
-	23178	9.612
-	23182	8.028
-	23206	12.226
-	23208	8.198
-	23212	8.561
-	23215	7.607
-	23219	7.719
-	23221	9.847
-	23231	7.488
-	23236	7.455
-	23238	10.193
-	23246	9.123
-	23288	7.698
-	23289	8.505
-	23290	8.896
-	23291	8.638
-	23292	8.609
-	23307	9.001
-	23308	7.655
-	23332	7.371
-	23333	7.408
-	23336	7.798
-	24092	7.638
-	24094	7.542
-	24111	10.573
-	24153	7.95
-	24175	7.814
-	24186	8.222
-	24227	7.495
-	24234	9.294
-	24259	7.683
-	24288	7.799
-	24313	7.432
-	24394	7.48
-	24395	9.648
-	24396	10.099
-	24535	7.736
-	24537	8.269
-	24651	8.556
-	24652	8.722
-	24653	8.565
-	24654	7.736
-	24963	9.533
-	25330	8.631
-	25375	7.588
-	25376	7.615
-	25377	9.152
-	25439	9.969
-	25465	7.494
-	25822	10.685
-	26256	7.464
-	27788	11.474
-	28390	7.521
-	28494	7.89
-	29635	7.526
-	30114	7.736
-	30116	7.889
-	30339	8.401
-	30669	10.478
-	31617	9.344
-	32071	8.119
-	32281	7.444
-	32283	10.39
-	32285	7.495
-	32301	7.527
-	32340	9.471
-	32341	8.922
-	32343	11.583
-	32344	12.689
-	32345	10.795
-	32530	8.357
-	32637	7.531
-	32869	8.602
-	32870	8.686
-	32888	7.881
-	32911	7.948
-	32922	9.065
-	32924	9.352
-	32925	9.346
-	32926	10.103
-	32927	10.403
-	32928	10.764
-	32931	9.402
-	32932	11.361
-	32933	9.711
-	33077	7.582
-	33106	7.951
-	33107	9.888
-	33124	10.906
-	33125	11.087
-	33126	11.618
-	33127	9.807
-	33128	9.675
-	33129	11.854
-	33130	9.304
-	33133	10.733
-	33134	11.505
-	33135	9.826
-	33157	8.665
-	33159	8.553
-	33161	11.102
-	33166	9.206
-	33168	10.937
-	33181	7.507
-	33182	8.377
-	33184	10.176
-	33186	7.937
-	33187	11.982
-	33188	12.051
-	33189	10.606
-	33190	8.337
-	33191	11.302
-	33192	9.335
-	33193	8.836
-	33194	8.804
-	33197	8.331
-	33198	8.349
-	33199	7.413
-	33202	9.902
-	33203	9.462
-	33204	10.538
-	33205	14.716
-	33206	13.618
-	33207	11.108
-	33208	14.378
-	33209	7.744
-	33210	11.99
-	33211	11.176
-	33212	11.616
-	33223	10.198
-	33224	11.47
-	33225	11.088
-	33228	9.838
-	33229	7.745
-	33236	9.438
-	33239	9.911
-	33240	7.705
-	33241	10.22
-	33242	10.239
-	33270	8.567
-	33273	7.434
-	33290	8.668
-	33301	7.73
-	33328	7.911
-	33330	7.629
-	33331	8.95
-	33333	8.909
-	33334	8.874
-	33337	10.182
-	33344	9.905
-	33345	9.929
-	33346	8.511
-	33347	7.755
-	33348	8.904
-	33349	9.584
-	33374	8.436
-	33541	8.942
-	33657	8.297
-	33708	7.595
-	33709	8.609
-	33710	10.192
-	33712	10.565
-	33713	8.783
-	33813	7.977
-	33819	7.726
-	33821	9.223
-	33826	9.505
-	33832	7.449
-	33842	7.637
-	33843	7.999
-	33853	7.988
-	33877	7.551
-	33895	9.103
-	34049	8.214
-	34051	8.583
-	34058	8.135
-	34135	9.045
-	34136	12.219
-	34137	10.892
-	34138	9.922
-	34140	9.242
-	34142	8.074
-	34159	7.916
-	34160	8.677
-	34162	8.657
-	34163	9.297
-	34170	10.541
-	34203	10.273
-	34204	8.72
-	34205	8.102
-	34240	7.624
-	34241	8.913
-	34242	9.604
-	34243	7.962
-	34244	8.103
-	34245	8.868
-	34246	10.065
-	34247	7.742
-	34334	7.464
-	34335	8.551
-	34336	9.37
-	34337	8.585
-	34338	7.97
-	34339	8.736
-	34340	9.22
-	34354	8.296
-	34355	7.61
-	34356	8.148
-	34357	12.192
-	34358	9.993
-	34366	7.719
-	34382	8.89
-	34383	9.108
-	34388	9.895
-	34389	7.716
-	34391	7.512
-	34392	7.645
-	34489	7.975
-	34581	7.509
-	34700	7.844
-	34768	10.726
-	34770	8.944
-	34771	12.96
-	34772	10.292
-	34773	9.968
-	34774	10.488
-	34775	9.2
-	34780	8.662
-	34792	9.035
-	34795	7.457
-	34833	7.554
-	34839	10.37
-	34840	8.014
-	34842	8.23
-	34844	8.955
-	34845	10.68
-	34853	7.701
-	34862	7.512
-	34863	9.191
-	34864	9.969
-	34882	11.508
-	34883	7.598
-	34896	7.678
-	34910	7.491
-	34912	8.94
-	34913	8.501
-	34916	7.479
-	34917	8.984
-	34918	9.602
-	34919	7.876
-	34924	8.132
-	34926	9.212
-	34927	11.246
-	34928	9.434
-	34929	9.032
-	34930	9.859
-	34938	9.69
-	34941	10.215
-	34942	7.521
-	34944	8.861
-	34946	8.161
-	34947	10.607
-	34949	10.471
-	34950	7.803
-	34951	9.538
-	34952	9.35
-	34953	12.457
-	34954	11.849
-	34955	14.388
-	34956	12.675
-	34957	8.514
-	34958	10.513
-	34959	9.817
-	34968	8.852
-	34969	9.128
-	34970	9.774
-	34975	7.729
-	34976	8.815
-	34977	10.198
-	34978	9.808
-	34979	8.694
-	34980	10.056
-	34981	9.061
-	34984	7.818
-	34987	8.829
-	34989	8.253
-	34991	8.363
-	34992	9.314
-	35006	10.002
-	35007	10.063
-	35008	10.716
-	35009	8.347
-	35010	7.812
-	35011	10.715
-	35012	8.699
-	35030	8.01
-	35041	10.138
-	35052	7.446
-	35056	8.644
-	35057	11.706
-	35059	9.463
-	35060	7.743
-	35080	9.16
-	35081	10.449
-	35082	7.821
-	35083	9.461
-	35084	10.298
-	35091	8.613
-	35092	9.15
-	35097	8.561
-	35099	7.6
-	35101	9.548
-	35115	8.039
-	35135	7.621
-	35143	8.068
-	35144	9.684
-	35180	7.86
-	35185	9.418
-	35203	8.457
-	35207	7.834
-	35287	8.476
-	35395	7.966
-	35874	7.786
-	35876	8.741
-	35877	8.955
-	35878	7.585
-	35879	10.113
-	36104	7.475
-	37004	9.036
-	37770	7.688
-	38239	12.213
-	38240	7.943
-	38365	7.422
-	38522	8.803
-	38523	10.33
-	39027	10.144
-	39220	7.405
-	39420	7.845
-	39421	8.03
-	39422	9.359
-	39594	7.481
-	39596	8.24
-	39618	9.009
-	39619	10.387
-	39620	9.747
-	39621	11.073
-	39625	7.485
-	39698	8.546
-	39711	9.507
-	39928	9.216
-	39937	8.29
-	39953	8.059
-	39954	7.702
-	39955	14.975
-	39956	12.931
-	39957	8.364
-	39958	11.85
-	39961	7.742
-	39963	9.738
-	39964	13.85
-	39965	8.65
-	39973	7.578
-	39974	9.361
-	39975	8.124
-	39976	10.693
-	39978	11.474
-	39985	7.707
-	39987	8.144
-	39992	8.597
-	39995	8.685
-	40014	8.176
-	40080	7.52
-	40086	7.87
-	41418	9.196
-	41433	7.549
-	41520	9.924
-	41522	9.44
-	41550	7.766
-	41625	7.445
-	41935	8.05
-	42245	8.429
-	42565	8.125
-	42781	8.778
-	42933	7.475
-	44219	8.104
-	44852	8.798
-	45503	7.52
-	45974	8.982
-	45976	8.661
-	45977	8.098
-	45980	8.061
-	46019	7.407
-	46112	9.109
-	46113	10.504
-	46114	11.502
-	47208	7.628
-	47209	12.167
-	47211	8.786
-	47531	8.448
-	51134	8.467
-	51135	9.241
-	51153	7.784
-	51207	8.625
-	51208	7.689
-	51216	7.822
-	51217	8.383
-	51315	8.12
-	51343	8.371
-	51404	9.326
-	51657	8.915
-	51849	8.537
-	51850	11.439
-	51888	8.224
-	51889	9.579
-	51907	8.695
-	51919	8.83
-	51950	7.736
-	51954	9.045
-	51955	7.507
-	52053	7.407
-	52078	9.655
-	52583	8.071
-	52584	9.211
-	52672	10.743
-	52673	8.82
-	52674	9.368
-	52675	8.6
-	56585	7.411
-	58785	8.922
-	59050	8.792
-	59245	10.012
-	60135	7.561
-	61729	7.906
-	61775	10.754
-	61777	9.543
-	61778	8.99
-	61970	8.913
-	62075	8.384
-	62078	7.993
-	62215	7.497
-	62216	8.004
-	62459	7.641
-	63345	9.073
-	67084	9.098
-	67687	7.679
-	67688	8.639
-	67690	9.491
-	67720	7.361
-	68045	8.019
-	68098	8.642
-	68099	8.018
-	68129	8.806
-	68211	7.58
-	68229	7.686
-	68242	8.73
-	68243	8.797
-	68244	8.361
-	68250	11.533
-	68251	9.698
-	68252	13.115
-	68254	8.429
-	68268	7.991
-	68269	8.51
-	68306	8.194
-	68386	7.85
-	68456	10.528
-	68461	8.38
-	68462	7.629
-	68463	9.738
-	68476	9.372
-	68481	7.421
-	68484	8.748
-	68486	8.737
-	68494	8.308
-	68495	9.795
-	68496	10.089
-	68498	7.821
-	68499	8.412
-	68501	8.712
-	68503	10.295
-	68504	8.548
-	68505	8.91
-	68506	8.476
-	68526	8.124
-	68527	8.217
-	68528	10.23
-	68562	7.789
-	68631	13.526
-	68634	9.045
-	68638	8.883
-	68645	8.679
-	71884	9.889
-	71989	8.319
-	71990	7.439
-	74470	7.584
-	74688	8.192
-	74836	11.117
-	75138	7.49
-	75327	8.451
-	75340	10.386
-	75365	7.539
-	75366	11.577
-	75368	8.908
-	75369	8.174
-	75376	9.659
-	75377	8.024
-	75378	8.111
-	75379	8.677
-	75399	8.88
-	75400	10.291
-	75401	11.447
-	75402	11.111
-	75403	7.504
-	75405	7.815
-	75417	8.489
-	75418	8.776
-	75419	8.851
-	75420	11.328
-	75421	9.098
-	75422	9.803
-	75424	9.418
-	75425	12.343
-	75426	7.574
-	75428	8.199
-	75429	8.868
-	75431	9.467
-	75432	9.28
-	75433	11.219
-	75434	7.667
-	75440	9.284
-	75442	9.223
-	75443	9.301
-	75444	10.753
-	75445	11.902
-	75446	8.39
-	75447	8.774
-	75450	7.844
-	75451	8.504
-	75452	8.913
-	75454	7.726
-	75455	7.706
-	75456	10.141
-	75461	8.417
-	75465	10.327
-	75466	8.821
-	75471	7.755
-	75472	9.297
-	75473	12.103
-	75474	12.225
-	75475	7.755
-	75477	7.886
-	75483	8.87
-	75503	8.642
-	75504	11.286
-	75505	8.034
-	75513	8.915
-	75514	10.368
-	75516	7.637
-	75543	8.105
-	75544	8.182
-	75603	7.648
-	75607	7.476
-	75614	9.945
-	75617	7.369
-	75651	8.794
-	75656	9.425
-	75657	9.304
-	75658	10.501
-	75660	8.017
-	75686	8.465
-	75687	8.098
-	75689	8.758
-	75697	8.863
-	75708	11.821
-	75709	9.267
-	75710	9.832
-	75711	13.571
-	75713	10.655
-	75810	9.339
-	75811	8.043
-	77028	7.573
-	80303	9.971
-	80305	8.533
-	80306	8.175
-	80309	8.205
-	80310	10.25
-	80312	10.372
-	80371	8.476
-	80408	7.606
-	80412	8.452
-	80415	9.353
-	80417	8.778
-	80422	7.922
-	80423	9.28
-	80430	8.318
-	80433	7.525
-	80434	8.996
-	80443	8.704
-	80444	8.177
-	80445	11.045
-	80446	12.449
-	80447	9.943
-	80448	9.302
-	80449	7.87
-	80450	8.146
-	80466	8.198
-	80493	7.828
-	80494	7.491
-	80495	10.281
-	80496	12.035
-	80549	10.038
-	80551	7.596
-	82381	10.077
-	82382	9.612
-	82972	7.734
-	83145	8.877
-	84100	7.923
-	85004	8.811
-	85117	7.553
-	86642	7.995
-	86643	7.864
-	88121	7.82
-	88133	9.214
-	88134	10.327
-	88135	8.375
-	88137	7.513
-	88139	7.785
-	88362	7.512
-	88386	8.283
-	88387	8.418
-	88388	8.61
-	88390	8.233
-	88394	8.754
-	88404	7.805
-	88432	9.208
-	88456	8.039
-	88458	7.956
-	88462	8.293
-	88463	9.423
-	88464	7.758
-	88478	8.074
-	88489	7.468
-	88490	12.336
-	88491	9.04
-	88493	7.883
-	88515	8.86
-	88516	8.137
-	88518	7.406
-	88532	7.466
-	88533	8.964
-	88534	8.058
-	88535	8.097
-	88536	11.607
-	88537	9.956
-	88543	8.212
-	88545	8.245
-	88546	9.991
-	88547	7.71
-	88549	9.145
-	88550	9.703
-	88551	8.379
-	88553	7.708
-	88556	7.373
-	88575	9.925
-	88576	10.641
-	88577	10.85
-	88581	7.617
-	88584	8.338
-	88729	7.365
-	88731	9.49
-	88733	8.612
-	91731	7.475
-	91734	10.564
-	92394	8.451
-	92395	7.759
-	93732	8.266
-	93803	8.115
-	93805	8.361
-	94101	8.803
-	94248	7.836
-	94418	9.29
-	94420	7.9
-	94454	7.845
-	94466	7.594
-	94473	8.622
-	94474	12.443
-	94475	7.942
-	95076	7.575
-	95317	7.743
-	95378	7.46
-	95379	9.864
-	95389	7.605
-	95406	8.274
-	95408	9.909
-	95409	11.116
-	95410	7.789
-	95411	9.637
-	95412	9.908
-	95413	8.131
-	95414	8.068
-	95415	10.296
-	95417	8.282
-	95418	8.365
-	95427	10.924
-	95430	8.286
-	95436	8.421
-	95437	11.297
-	95438	7.547
-	95439	7.478
-	95454	8.645
-	95455	8.299
-	95456	9.367
-	95457	12.067
-	95458	8.196
-	95467	8.647
-	95532	8.597
-	95534	9.129
-	95535	11.285
-	95731	11.223
-	95732	8.603
-	95733	8.327
-	95737	7.748
-	95754	8.474
-	95755	11.847
-	95756	13.153
-	95757	14.075
-	95758	15.077
-	95759	11.014
-	95760	7.863
-	95765	7.542
-	95767	9.18
-	95768	10.55
-	95783	9.556
-	95784	8.322
-	95786	9.39
-	95787	8.176
-	95788	9.331
-	95789	10.747
-	95790	10.948
-	95793	8.029
-	95801	8.619
-	95812	8.534
-	95813	8.185
-	95814	9.112
-	95816	9.71
-	95817	10.694
-	95820	8.868
-	95822	7.974
-	95823	7.882
-	96046	7.973
-	96418	8.646
-	96489	8.301
-	96495	7.518
-	96497	7.362
-	96505	8.234
-	96506	7.906
-	96507	10.026
-	96561	8.458
-	96589	10.221
-	96590	8.886
-	96591	8.931
-	96787	7.907
-	96789	7.729
-	97035	8.176
-	97447	7.734
-	97448	10.271
-	97450	7.643
-	97638	7.876
-	97639	7.469
-	97662	9.218
-	97663	9.255
-	97665	9.923
-	97704	9.837
-	97705	8.503
-	97816	7.642
-	97957	7.483
-	98305	8.266
-	98711	7.948
-	100627	7.413
-	100628	7.7
-	100683	7.82
-	100778	8.038
-	102273	7.361
-	102794	7.541
-	103003	7.409
-	105708	7.618
-	106121	7.412
-	106697	8.75
-	115455	7.531
-	115456	10.476
-	115457	11.86
-	115458	8.853
-	115467	7.408
-	115484	8.72
-	115485	8.735
-	115504	7.858
-	115505	7.391
-	116125	11.287
-	116126	8.993
-	116127	8.478
-	116128	12.273
-	116130	7.596
-	116132	8.518
-	116154	9.762
-	116155	10.541
-	116156	7.536
-	116193	8.167
-	116383	9.231
-	116388	9.375
-	116389	8.347
-	116396	9.024
-	116413	9.258
-	116414	7.937
-	116415	9.7
-	116416	8.21
-	116418	10.338
-	116419	9.1
-	116421	7.73
-	116457	9.346
-	116458	7.893
-	116459	7.653
-	116460	7.583
-	116461	9.529
-	116462	9.154
-	116468	8.886
-	116469	9.86
-	116477	7.672
-	116502	8.524
-	116560	7.904
-	116642	9.07
-	116645	10.514
-	116646	8.834
-	116650	8.313
-	116651	10.769
-	116746	9.881
-	116747	7.559
-	116748	11.575
-	117068	8.673
-	117070	9.191
-	117071	7.414
-	117122	7.978
-	117123	8.231
-	117124	9.776
-	117134	7.689
-	117178	8.661
-	121328	9.564
-	121373	7.763
-	121843	8.425
-	122446	10.91
-	123835	7.868
-	123836	9.779
-	123837	7.695
-	126798	11.683
-	126799	11.45
-	127477	7.406
-	128474	7.625
-	128543	7.922
-	128544	9.118
-	128760	8.989
-	128761	8.358
-	129016	7.981
-	131561	8.418
-	131591	7.646
-	133938	7.87
-	134053	7.653
-	134077	7.925
-	134078	7.643
-	134117	7.873
-	134118	7.732
-	134121	8.733
-	134122	13.625
-	134133	7.393
-	134149	9.272
-	134155	9.304
-	134156	8.442
-	134160	7.784
-	134163	7.858
-	134167	10.264
-	134168	15.532
-	134169	8.053
-	134184	10.654
-	134185	12.123
-	134186	14.533
-	134187	14.759
-	134188	9.623
-	134189	9.179
-	134190	11.461
-	134191	11.979
-	134193	9.313
-	134198	7.579
-	134205	9.428
-	134207	9.02
-	134208	12.135
-	134209	11.936
-	134210	9.597
-	134211	12.199
-	134212	10.302
-	134218	9.611
-	134219	11.915
-	134220	11.601
-	134221	12.578
-	134222	15.887
-	134223	7.564
-	134225	10.791
-	134226	9.5
-	134227	9.046
-	134228	9.26
-	134232	9.589
-	134233	7.591
-	134235	10.764
-	134236	11.15
-	134237	11.92
-	134238	12.866
-	134239	12.951
-	134240	11.401
-	134241	9.694
-	134242	7.935
-	134243	11.193
-	134244	13.618
-	134245	8.355
-	134246	11.884
-	134247	11.411
-	134248	11.274
-	134252	8.286
-	134259	7.451
-	134262	10.225
-	134263	8.49
-	134264	10.12
-	134265	9.95
-	134266	11.092
-	134267	13.129
-	134268	10.487
-	134269	11.091
-	134270	10.094
-	134447	10.114
-	134449	7.696
-	134633	7.852
-	134634	8.768
-	134933	8.992
-	135013	8.137
-	135014	9.072
-	135084	8.938
-	135085	9.634
-	135475	10.115
-	135476	7.663
-	135479	8.84
-	135484	7.616
-	135488	7.993
-	135498	12.331
-	135499	7.652
-	135504	8.518
-	135506	8.197
-	135515	7.8
-	135538	8.442
-	135539	7.424
-	135540	9.391
-	135541	8.229
-	136918	8.422
-	137102	7.514
-	138261	8.669
-	138263	9.886
-	138266	8.319
-	138271	8.362
-	138383	7.555
-	139346	7.912
-	139347	8.512
-	139350	9.585
-	139391	10.54
-	139392	11.917
-	139393	10.739
-	139394	9.903
-	139395	8.693
-	139403	10.838
-	139404	10.442
-	139405	10.811
-	139406	10.062
-	139407	8.778
-	139410	8.975
-	139412	9.303
-	139413	8.499
-	139414	9.302
-	139416	7.789
-	139424	8.814
-	139425	11.765
-	139426	7.884
-	139447	8.063
-	139648	8.302
-	139691	7.693
-	139695	8.247
-	139775	8.573
-	139789	7.46
-	139792	7.84
-	139856	7.968
-	141678	9.837
-	141679	9.526
-	141697	7.617
-	141700	7.601
-	141702	9.788
-	142736	7.781
-	143398	7.756
-	144112	7.679
-	145355	9.755
-	145356	8.197
-	145616	8.68
-	147384	8.345
-	147886	7.867
-	147942	7.739
-	147943	9.816
-	151733	8.597
-	152480	8.103
-	152510	8.3
-	152511	8.591
-	152512	11.853
-	152513	9.729
-	152515	10.018
-	152516	7.614
-	152517	8.796
-	154201	8.166
-	156920	7.967
-	157682	9.936
-	157684	12.169
-	157685	11.185
-	157687	8.313
-	157730	7.365
-	157731	8.161
-	158029	7.361
-	160924	8.02
-	160925	8.2
-	161733	8.183
-	161734	9.273
-	162133	11.399
-	162134	12.869
-	162135	7.505
-	162502	7.974
-	163834	7.583
-	163836	9.298
-	163845	7.38
-	163856	8.471
-	164490	7.516
-	168890	9.071
-	169257	7.552
-	171751	7.447
-	171752	7.401
-	172302	9.211
-	172373	7.851
-	172377	8.821
-	172378	7.411
-	172828	8.006
-	173057	8.33
-	173090	8.629
-	173091	9.135
-	173092	8.481
-	173093	8.736
-	173485	9.635
-	174221	7.561
-	174243	7.38
-	174788	7.412
-	175003	8.618
-	175023	7.93
-	175047	7.467
-	175048	9.063
-	175095	8.989
-	175101	8.223
-	175122	7.429
-	175126	9.812
-	175171	8.064
-	175260	7.654
-	176066	7.898
-	176134	8.605
-	176174	9.024
-	176175	10.684
-	176176	9.6
-	176179	7.63
-	178317	8.492
-	178873	8.159
-	178874	8.293
-	178877	7.444
-	180869	8.739
-	180871	7.706
-	180872	8.693
-	180873	9.501
-	180874	7.413
-	181658	8.89
-	181659	9.05
-	182543	9.937
-	182654	8.101
-	184202	7.807
-	184510	7.624
-	184529	8.401
-	185695	7.945
-	185703	8.811
-	188425	7.584
-	188426	9.548
-	188427	8.429
-	188452	7.683
-	188485	11.103
-	188486	10.003
-	188487	10.98
-	188488	14.419
-	188489	11.382
-	188490	10.967
-	188491	10.138
-	188492	8.158
-	188493	8.86
-	188494	9.973
-	188495	7.602
-	188496	9.691
-	188572	7.567
-	188573	8.059
-	188578	10.614
-	188584	9.636
-	188585	9.792
-	188586	9.628
-	188587	7.807
-	188588	11.855
-	188589	10.335
-	188620	7.636
-	188622	8.205
-	188649	8.886
-	188655	8.542
-	188687	10.418
-	188688	10.025
-	188691	7.953
-	188710	7.966
-	188711	8.13
-	188712	8.119
-	188713	7.698
-	188747	7.448
-	188808	9.741
-	188862	9.121
-	188868	9.062
-	188869	8.233
-	188931	10.132
-	189013	10.98
-	189040	10.751
-	189041	8.217
-	189045	7.651
-	189075	8.486
-	189076	9.226
-	189077	9.123
-	189244	7.899
-	189272	7.491
-	189313	8.167
-	189334	7.659
-	189341	8.358
-	189346	12.086
-	189360	11.11
-	189361	11.369
-	189362	11.747
-	189378	8.879
-	189380	8.996
-	189455	9.437
-	190057	7.767
-	190074	7.617
-	190140	9.128
-	190141	8.427
-	190143	9.801
-	192380	8.432
-	192382	9.274
-	193349	7.969
-	194302	8.184
-	194383	7.678
-	194385	9.521
-	195987	8.61
-	196177	7.435
-	196485	8.083
-	196486	9.622
-	196487	7.67
-	198204	8.041
-	199539	8.574
-	200647	7.44
-	200654	9.253
-	200727	7.816
-	202104	9.593
-	202105	12.51
-	202106	8.792
-	202137	7.627
-	202169	7.414
-	202430	8.246
-	202795	8.236
-	202821	10.346
-	202822	9.033
-	202823	7.796
-	202824	8.96
-	204527	7.782
-	204707	7.588
-	205024	7.422
-	206899	7.365
-	208930	7.564
-	208931	10.246
-	208932	10.193
-	208934	7.629
-	208935	7.512
-	208936	9.397
-	208937	7.429
-	208938	7.434
-	208950	7.948
-	208951	10.566
-	208953	7.535
-	208954	10.404
-	208955	8.403
-	208957	9.269
-	208962	7.678
-	208981	8.381
-	209008	10.378
-	209009	11.036
-	209010	7.923
-	209011	9.464
-	209013	11.007
-	209014	8.764
-	209015	7.951
-	209021	10.2
-	209022	11.668
-	209023	8.968
-	209024	14.691
-	209025	9.938
-	209026	9.284
-	209028	8.177
-	209038	7.538
-	209039	7.428
-	209041	8.565
-	209046	8.679
-	209048	10.254
-	209049	10.21
-	209050	7.699
-	209052	9.324
-	209053	8.249
-	209057	8.238
-	209059	7.409
-	209060	9.408
-	209061	8.952
-	209062	10.649
-	209064	8.15
-	209070	7.657
-	209090	7.708
-	209091	7.737
-	209094	10.207
-	209127	7.474
-	209147	7.889
-	209148	11
-	209149	12.043
-	209150	10.698
-	209151	11.263
-	209152	7.915
-	209153	10.095
-	209157	7.935
-	209158	8.539
-	209159	8.158
-	209160	8.592
-	209169	9.18
-	209170	7.624
-	209171	7.871
-	209175	11.363
-	209176	8.649
-	209177	10.369
-	209178	9.779
-	209179	9.337
-	209181	7.541
-	210797	9.405
-	213304	10.537
-	213305	11.481
-	213306	9.01
-	213314	7.752
-	215260	8.388
-	216304	8.139
-	216305	10.181
-	216306	9.499
-	217326	8.344
-	218302	10.082
-	223516	8.643
-	223553	8.17
-	223556	8.081
-	223667	7.743
-	223679	10.128
-	224601	7.658
-	224602	9.341
-	224603	8.656
-	224723	8.007
-	224724	7.796
-	224796	7.582
-	224892	7.806
-	224932	10.046
-	224933	8.607
-	224934	8.736
-	224935	9.881
-	224937	8.825
-	224938	8.497
-	224939	7.719
-	225307	7.874
-	228450	7.57
-	229764	11.212
-	229765	12.132
-	229766	10.074
-	229970	8.447
-	229971	8.052
-	229972	10.423
-	229973	7.557
-	229974	8.749
-	230019	9.036
-	230020	9.53
-	230021	11.782
-	230022	10.216
-	230023	8.717
-	230025	7.415
-	230028	7.689
-	230029	8.937
-	230030	9.681
-	230032	8.179
-	230033	8.396
-	230055	8.14
-	230060	11.748
-	230061	14.572
-	230062	9.024
-	230063	9.424
-	230064	9.173
-	230065	8.423
-	230079	8.213
-	230081	8.621
-	230082	10.195
-	230083	11.587
-	230086	7.561
-	230088	7.697
-	230092	8.681
-	230097	8.494
-	230102	7.41
-	230103	9.539
-	230104	11.52
-	230105	12.838
-	230106	14.338
-	230107	8.222
-	230109	13.003
-	230110	11.967
-	230111	12.993
-	230112	10.861
-	230113	11.496
-	230114	11.186
-	230115	10.109
-	230116	13.295
-	230117	13.567
-	230118	10.563
-	230119	8.71
-	230120	9.311
-	230122	11.844
-	230123	10.242
-	230124	12.922
-	230125	13.587
-	230126	9.064
-	230127	9.178
-	230128	13.196
-	230129	12.547
-	230130	10.211
-	230131	12.611
-	230132	11.449
-	230133	11.133
-	230134	9.768
-	230141	11.68
-	230142	9.732
-	230143	9.995
-	230144	14.496
-	230145	11.466
-	230146	14.284
-	230147	14.5
-	230148	10.87
-	230149	11.313
-	230150	12.251
-	230151	10.607
-	230152	15.425
-	230153	12.351
-	230154	12.286
-	230155	10.336
-	230156	13.13
-	230157	9.258
-	230158	9.015
-	230159	9.79
-	230160	12.548
-	230161	9.592
-	230168	11.768
-	230169	9.467
-	230170	16.049
-	230171	16.52
-	230172	10.678
-	230174	12.503
-	230175	12.867
-	230176	9.724
-	230177	8.523
-	230178	9.324
-	230179	7.653
-	230185	8.161
-	230186	9.887
-	230187	8.452
-	230188	8.682
-	230189	13.536
-	230190	8.328
-	230191	8.167
-	230192	9.294
-	230193	9.222
-	230194	10.137
-	230195	11.523
-	230196	11.194
-	230197	13.119
-	230198	13.417
-	230199	8.166
-	230203	8.097
-	230210	8.349
-	230211	9.092
-	230212	9.95
-	230215	8.419
-	230221	8.599
-	230224	8.304
-	230225	12.817
-	230226	10.674
-	230227	12.871
-	230228	10.946
-	230229	10.465
-	230230	12.966
-	230231	11.337
-	230232	8.943
-	230233	8.663
-	230234	12.249
-	230236	8.589
-	230237	9.607
-	230238	7.781
-	230246	9.156
-	230248	10.014
-	230249	9.456
-	230250	7.679
-	230256	7.827
-	230259	8.097
-	230260	10.613
-	230261	7.599
-	230269	8.504
-	230270	8.032
-	230277	8.582
-	230278	7.592
-	230301	7.531
-	230312	8.387
-	230393	7.821
-	230394	8.045
-	230404	8.522
-	230405	8.649
-	230407	7.37
-	230408	8.573
-	230410	9.65
-	230411	9.246
-	230412	10.115
-	230416	8.23
-	230430	7.921
-	230497	8.645
-	230551	7.453
-	230552	8.869
-	230571	8.592
-	230572	8.097
-	230573	9.112
-	230574	7.634
-	230575	8.144
-	230589	8.973
-	230590	9.097
-	230591	11.52
-	230592	13.498
-	230603	7.818
-	230609	8.948
-	230611	10.946
-	230617	8.602
-	230620	8.545
-	231232	9.558
-	231368	10.408
-	232830	8.515
-	232831	7.364
-	235314	8.13
-	235381	8.398
-	238512	8.406
-	238523	12.014
-	238524	13.025
-	238525	8.654
-	238527	8.075
-	238528	7.928
-	238530	8.949
-	238544	7.645
-	238545	8.049
-	240089	8.666
-	240189	7.978
-	240593	7.913
-	240599	9.162
-	241305	7.944
-	241308	7.709
-	241310	7.743
-	242925	8.273
-	243558	7.946
-	243855	8.466
-	244401	7.774
-	244402	7.519
-	244405	8.279
-	244406	8.558
-	244423	8.147
-	247544	7.494
-	247684	7.773
-	247685	7.361
-	247688	7.462
-	247716	8.337
-	247730	8.269
-	247839	8.125
-	250717	7.64
-	252799	8.35
-	254143	10.591
-	254144	8.135
-	254264	7.699
-	256266	7.614
-	256361	8.994
-	256362	8.792
-	257305	7.868
-	258292	7.538
-	258293	8.142
-	258334	9.214
-	258336	8.052
-	259294	9.402
-	259699	8.189
-	260430	10.708
-	260433	7.673
-	263351	8.322
-	264049	7.583
-	264070	8.408
-	264356	11.739
-	264407	8.417
-	264425	7.783
-	264761	7.702
-	265054	7.369
-	265058	7.491
-	265442	7.748
-	266417	7.773
-	267012	8.81
-	268082	10.838
-	268083	8.907
-	268084	7.857
-	268085	10.02
-	268086	9.342
-	274501	8.548
-	275818	7.469
-	276193	7.716
-	276347	7.819
-	276850	7.555
-	278245	8
-	280218	7.422
-	280504	7.843
-	280590	8.372
-	282464	8.242
-	282484	8.252
-	282514	7.649
-	282516	8.399
-	284244	10.174
-	284245	11.537
-	284246	10.246
-	284283	7.913
-	285344	7.375
-	285642	8.756
-	285643	8.379
-	285975	8.451
-	286122	8.749
-	286245	7.678
-	288036	9.442
-	288125	7.95
-	289144	7.641
-	291896	9.341
-	291930	7.705
-	292652	8.839
-	294290	7.397
-	294749	8.946
-	294750	9.543
-	295473	8.726
-	296796	9.581
-	296798	10.575
-	296799	8.066
-	296848	7.711
-	297792	8.259
-	298048	7.957
-	298079	8.018
-	298080	9.002
-	298686	8.914
-	299366	8.79
-	299823	8.929
-	299826	7.526
-	300385	7.967
-	301315	7.782
-	301316	10.882
-	301317	7.581
-	301380	8.065
-	301382	9.011
-	301383	8.908
-	301384	8.538
-	301411	7.731
-	301442	8.088
-	301466	11.323
-	301467	11.079
-	301472	7.722
-	301482	8.568
-	301483	7.373
-	301484	8.418
-	301489	7.691
-	301490	13.068
-	301491	11.961
-	301492	7.986
-	302217	7.608
-	302587	7.434
-	302590	7.845
-	302591	8.915
-	302658	8.184
-	302662	7.371
-	302663	9.717
-	303339	9.039
-	303659	8.11
-	304122	9.382
-	304123	8.823
-	304124	7.769
-	304125	7.744
-	307417	8.229
-	310769	8.392
-	310786	7.973
-	310837	8.562
-	310838	8.307
-	310839	8.86
-	310840	12.379
-	310841	8.186
-	310842	10.363
-	310843	12.602
-	310844	10.23
-	310848	7.416
-	310849	8.751
-	310851	7.85
-	310865	9.516
-	310866	11.342
-	310880	8.612
-	310881	7.681
-	310882	9.339
-	310883	10.504
-	310884	11.196
-	310887	10.664
-	310890	7.413
-	310891	7.981
-	310892	8.039
-	310933	7.606
-	310949	8.719
-	310969	8.895
-	310973	10.574
-	310974	7.887
-	311005	8.287
-	311007	8.602
-	311009	8.081
-	311010	8.653
-	311013	11.545
-	311014	12.701
-	311015	10.765
-	311016	8.596
-	311017	7.851
-	311031	7.994
-	311037	9.962
-	311038	12.616
-	311039	9.918
-	311040	8.199
-	311041	7.665
-	311075	9.124
-	311082	7.484
-	311104	8.164
-	311106	8.012
-	311107	9.131
-	311108	8.612
-	311129	8.798
-	314886	7.625
-	316069	8.474
-	316071	8.202
-	316115	8.041
-	316117	9.24
-	316413	10.07
-	316664	7.738
-	316673	8.315
-	316682	10.801
-	316683	11.611
-	316684	9.696
-	316687	7.37
-	316691	7.965
-	316692	8.552
-	316693	8.675
-	316695	9.226
-	316709	8.036
-	316715	8.323
-	316757	8.862
-	316780	11.214
-	316781	7.702
-	316782	7.995
-	316783	8.638
-	316784	10.397
-	316787	7.812
-	316794	7.448
-	316795	9.349
-	316796	8.927
-	316797	10.001
-	316798	8.391
-	316799	13.686
-	316800	9.342
-	316801	11.46
-	316810	8.802
-	316819	10.538
-	316820	9.236
-	316829	10.413
-	316830	7.737
-	316831	11.437
-	316832	7.611
-	316833	8.29
-	316834	8.538
-	316835	9.499
-	316838	8.464
-	316839	8.052
-	316844	7.866
-	316845	8.972
-	316853	9.894
-	316854	11.561
-	316855	14.387
-	316856	12.224
-	316857	11.654
-	316858	12.656
-	316859	13.141
-	316865	8.33
-	316877	8.59
-	316906	9.202
-	317338	7.67
-	317421	10.033
-	317663	8.255
-	317667	7.388
-	317668	7.481
-	317669	8.022
-	317748	9.683
-	317754	7.86
-	317771	7.579
-	317772	11.263
-	317774	9.121
-	317775	9.96
-	317874	8.74
-	317875	7.391
-	317877	7.825
-	317887	8.101
-	317941	7.821
-	317943	8.004
-	317958	8.411
-	318185	7.636
-	318241	10.551
-	318242	10.788
-	318243	8.163
-	318298	8.379
-	318346	7.619
-	318378	8.196
-	318380	7.877
-	318426	8.036
-	318427	8.284
-	318429	8.087
-	318430	8.014
-	318448	8.382
-	318455	7.521
-	318457	7.75
-	318464	8.651
-	318472	9.44
-	318473	7.792
-	318474	9.92
-	318475	7.668
-	318476	7.702
-	318477	8.056
-	318478	8.402
-	318502	8.673
-	318547	7.669
-	318599	9.56
-	318601	8
-	318663	8.902
-	318692	9.549
-	318693	7.65
-	319123	8.715
-	319124	7.514
-	319152	7.895
-	322821	7.453
-	322932	7.568
-	323073	10.24
-	323083	10.392
-	323124	8.27
-	323127	8.749
-	323148	10.697
-	323159	10.706
-	323165	8.964
-	323166	7.533
-	323167	7.731
-	323168	8.251
-	323177	7.574
-	323178	8.54
-	323182	7.665
-	323299	7.494
-	323312	7.65
-	323315	9.92
-	323317	8.628
-	323432	7.917
-	323434	9.112
-	323435	8.451
-	323436	11.189
-	323438	7.705
-	323503	14.546
-	323504	8.067
-	323521	7.538
-	323527	9.788
-	323572	7.516
-	323585	8.337
-	323598	8.029
-	323602	10.261
-	323603	14.195
-	323604	12.204
-	323605	11.234
-	323606	12.151
-	323607	12.63
-	323610	7.663
-	323612	11.609
-	323613	8.542
-	323614	8.411
-	323621	10.284
-	323623	14.409
-	323624	13.825
-	323625	12.104
-	323638	7.709
-	323649	8.374
-	323656	8.733
-	323660	7.948
-	323666	8.06
-	323668	9.83
-	323669	9.37
-	323670	9.29
-	323671	11.147
-	323672	9.241
-	323675	9.05
-	323680	9.149
-	323685	8.739
-	323686	8.968
-	323687	9.862
-	323688	8.774
-	323692	11.603
-	323697	7.95
-	323698	9.527
-	323699	9.891
-	323700	8.891
-	323701	9.458
-	323705	8.495
-	323710	9.323
-	323711	10.184
-	323712	7.5
-	323719	8.762
-	323720	8.135
-	323752	8.309
[truncated: 63,536 more rows]

## Sheet: NC_003198
Putative transcription start points
Strand	Position	Score_PlatProm
-	16	11.051
-	17	11.756
-	18	8.766
-	19	8.059
-	20	9.888
-	21	7.864
-	45	8.884
-	46	9.254
-	90	10.446
-	95	8.292
-	98	9.67
-	127	8.141
-	132	8.404
-	654	7.728
-	2611	9.415
-	5270	8.373
-	6082	7.54
-	7337	7.489
-	7483	8.68
-	8548	7.614
-	8611	7.533
-	8679	8.058
-	8680	8.432
-	8681	8.752
-	8683	10.41
-	8684	7.948
-	8685	8.227
-	8688	9.632
-	9365	7.503
-	9820	7.404
-	9918	7.526
-	10011	8.751
-	10435	8.406
-	10438	8.054
-	10873	8.472
-	10874	7.577
-	10875	7.808
-	11276	9.196
-	11277	7.88
-	11278	11.193
-	11279	9.932
-	11281	9.807
-	11283	7.828
-	11306	8.648
-	11333	7.726
-	11334	10.064
-	13033	8.386
-	13570	9.122
-	13652	7.541
-	13704	7.893
-	13725	8.94
-	14845	8.025
-	14861	8.111
-	14862	8.991
-	14863	7.726
-	14868	9.663
-	14869	7.515
-	14871	8.366
-	14879	8.475
-	14881	8.237
-	14894	9.118
-	14895	10.831
-	14896	13.498
-	14897	9.763
-	14900	7.487
-	14922	7.971
-	14925	7.668
-	14937	8.559
-	15034	8.54
-	15060	8.247
-	15061	8.586
-	15062	7.614
-	15073	9.116
-	15076	9.865
-	15331	7.496
-	15385	9.209
-	15427	8.061
-	15478	7.986
-	15481	9.367
-	15682	8.457
-	15778	8.216
-	15779	8.466
-	15780	12.895
-	15781	9.781
-	15784	8.169
-	15898	8.469
-	15925	8.034
-	15969	8.897
-	15970	8.825
-	16017	8.061
-	16018	7.554
-	16189	7.724
-	16192	9.338
-	16213	9.674
-	16214	8.912
-	16215	7.686
-	16371	11.941
-	16372	13.098
-	16373	12.068
-	16374	8.144
-	16375	11.481
-	16376	9.435
-	16403	7.391
-	16416	7.374
-	16499	9.785
-	16500	8.273
-	16796	7.997
-	16969	7.799
-	16999	8.321
-	17527	8.411
-	17528	9.002
-	17530	12.69
-	17531	9.073
-	17533	8.329
-	17573	8.318
-	17576	9.011
-	17579	7.837
-	17580	7.387
-	17590	9.462
-	17593	7.903
-	17601	7.761
-	17602	11.131
-	17609	8.203
-	17614	10.236
-	17615	9.139
-	17739	8.51
-	17807	7.706
-	17808	7.992
-	17838	8.512
-	17963	7.691
-	18561	7.828
-	21353	8.165
-	22781	8.425
-	23022	9.329
-	23026	7.628
-	23041	7.945
-	23042	10.754
-	23043	9.404
-	23044	8.106
-	23048	7.489
-	23050	10.03
-	23051	9.013
-	23052	9.374
-	23053	8.579
-	23146	8.181
-	23159	7.776
-	23161	9.909
-	23165	7.98
-	23170	10.227
-	23173	8.132
-	23184	8.202
-	23212	12.195
-	23214	7.741
-	23218	8.598
-	23225	7.495
-	23227	9.623
-	23237	7.488
-	23242	7.455
-	23244	10.193
-	23252	9.123
-	23294	7.698
-	23295	8.52
-	23296	8.896
-	23297	8.638
-	23298	8.818
-	23313	9.001
-	23338	8.034
-	23339	7.88
-	23342	7.798
-	24040	7.682
-	24041	7.935
-	24042	10.399
-	24043	8.205
-	24044	10.022
-	24045	9.414
-	24046	10.229
-	24058	7.5
-	24067	8.209
-	24072	8.663
-	24073	8.102
-	24092	10.115
-	24093	7.49
-	24094	11.593
-	24095	9.026
-	24108	7.628
-	24112	7.438
-	24116	8.18
-	24117	10.99
-	24124	9.028
-	24125	8.293
-	24127	9.193
-	24159	8.342
-	24240	9.228
-	24264	7.379
-	24265	7.631
-	24294	9.433
-	24322	8.137
-	24399	8.967
-	24400	10.18
-	24539	7.602
-	24541	8.269
-	24655	8.556
-	24656	8.722
-	24657	8.565
-	24658	8.001
-	24967	9.533
-	25334	9.195
-	25379	7.588
-	25380	7.587
-	25381	9.152
-	25443	9.654
-	25469	9.684
-	25826	10.61
-	27711	9.074
-	27792	10.407
-	28498	8.454
-	29345	8.085
-	29463	7.591
-	30120	7.664
-	30673	10.828
-	31621	9.34
-	32075	8.119
-	32285	7.444
-	32287	10.39
-	32289	7.606
-	32305	8.44
-	32306	7.988
-	32344	9.471
-	32345	8.922
-	32347	11.62
-	32348	12.689
-	32349	10.795
-	32534	8.357
-	32641	7.531
-	32873	8.602
-	32874	8.686
-	32892	7.881
-	32915	7.948
-	32926	9.065
-	32928	9.352
-	32929	9.346
-	32930	10.103
-	32931	10.403
-	32932	10.764
-	32935	9.402
-	32936	11.361
-	32937	9.711
-	33081	7.807
-	33110	9.788
-	33111	11.413
-	33112	8.076
-	33128	9.997
-	33129	10.33
-	33130	11.48
-	33131	8.969
-	33132	9.344
-	33133	12.839
-	33134	10.388
-	33137	7.696
-	33138	8.924
-	33139	9.493
-	33163	7.932
-	33165	9.675
-	33170	8.256
-	33172	8.904
-	33186	7.631
-	33188	10.194
-	33191	11.418
-	33192	11.487
-	33193	10.361
-	33194	7.773
-	33195	10.432
-	33196	8.454
-	33197	8.836
-	33198	8.56
-	33201	8.299
-	33202	7.989
-	33206	9.902
-	33207	9.462
-	33208	10.538
-	33209	14.652
-	33210	13.612
-	33211	11.089
-	33212	14.375
-	33213	7.744
-	33214	11.99
-	33215	11.122
-	33216	11.482
-	33227	10.198
-	33228	11.538
-	33229	11.088
-	33232	9.714
-	33233	7.745
-	33240	9.438
-	33243	9.911
-	33244	7.705
-	33245	10.22
-	33246	10.239
-	33274	8.11
-	33294	8.668
-	33305	7.73
-	33332	7.911
-	33334	7.629
-	33335	8.95
-	33337	8.909
-	33338	8.874
-	33341	10.182
-	33348	9.905
-	33349	9.929
-	33350	8.511
-	33351	7.755
-	33352	8.904
-	33353	9.584
-	33378	8.436
-	33545	8.942
-	33661	8.297
-	33712	7.595
-	33713	8.609
-	33714	10.192
-	33716	10.565
-	33717	8.783
-	33811	9.721
-	33823	9.053
-	33824	7.495
-	33825	9.776
-	33830	7.66
-	33835	7.96
-	33836	8.109
-	33847	7.435
-	33899	8.539
-	33967	10.968
-	33968	7.583
-	33969	9.048
-	34055	7.964
-	34062	7.367
-	34074	7.71
-	34120	7.613
-	34139	8.59
-	34140	12.043
-	34141	10.818
-	34142	10.384
-	34143	7.591
-	34144	10.494
-	34146	8.249
-	34161	8.043
-	34163	10.179
-	34164	9.823
-	34165	7.741
-	34166	10.491
-	34167	9.62
-	34171	7.742
-	34174	11.289
-	34176	9.321
-	34204	8.462
-	34205	9.129
-	34206	9.077
-	34207	12.617
-	34208	9.906
-	34209	10.373
-	34210	8.437
-	34236	7.389
-	34244	7.685
-	34245	10.135
-	34246	11.354
-	34247	8.43
-	34248	8.103
-	34249	8.72
-	34250	10.071
-	34251	7.871
-	34339	8.488
-	34340	9.499
-	34341	8.21
-	34342	7.833
-	34343	8.716
-	34344	9.23
-	34345	7.597
-	34358	7.852
-	34359	7.61
-	34360	8.281
-	34361	14.029
-	34362	8.17
-	34366	8.259
-	34369	8.932
-	34370	9.548
-	34386	11.003
-	34387	9.163
-	34391	8.129
-	34392	11.21
-	34393	9.686
-	34394	8.314
-	34395	7.589
-	34426	8.122
-	34427	7.479
-	34490	8.734
-	34685	7.709
-	34768	10.544
-	34770	8.811
-	34771	12.434
-	34772	10.12
-	34773	9.5
-	34774	10.375
-	34775	8.908
-	34780	8.295
-	34792	8.708
-	34793	8.262
-	34795	7.377
-	34839	11.732
-	34840	7.403
-	34842	8.133
-	34844	8.242
-	34845	10.669
-	34864	7.542
-	34882	11.434
-	34883	7.463
-	34896	7.592
-	34912	8.94
-	34913	8.501
-	34917	8.692
-	34918	9.296
-	34919	7.876
-	34924	7.909
-	34926	8.989
-	34927	11.223
-	34928	10.838
-	34929	8.783
-	34930	9.859
-	34938	9.626
-	34941	10.215
-	34942	7.521
-	34944	8.778
-	34946	7.487
-	34947	10.113
-	34949	10.226
-	34950	7.803
-	34951	9.538
-	34952	9.349
-	34953	12.355
-	34954	11.388
-	34955	13.411
-	34956	12.103
-	34957	8.162
-	34958	10.338
-	34959	9.817
-	34968	9.589
-	34969	10.399
-	34970	11.822
-	34971	7.502
-	34976	8.034
-	34977	9.118
-	34978	9.608
-	34979	8.694
-	34980	9.579
-	34981	9.085
-	34984	8.275
-	34987	9.039
-	34989	8.463
-	34991	7.697
-	34992	8.952
-	35011	8.121
-	35030	7.561
-	35040	7.439
-	35041	11.021
-	35052	7.841
-	35056	8.644
-	35057	11.706
-	35059	9.847
-	35060	9.663
-	35080	9.877
-	35081	10.989
-	35082	10.031
-	35083	10.972
-	35084	11.515
-	35085	7.874
-	35090	8.128
-	35091	9.715
-	35092	10.002
-	35099	7.999
-	35101	9.503
-	35103	7.549
-	35114	7.552
-	35115	8.279
-	35120	10.179
-	35135	7.794
-	35142	9.32
-	35143	12.59
-	35144	14.544
-	35145	7.983
-	35146	7.833
-	35147	7.597
-	35173	9
-	35174	7.733
-	35175	7.987
-	35177	8.015
-	35180	8.753
-	35185	10.137
-	35203	8.53
-	35207	8.225
-	35308	8.117
-	35874	7.786
-	35876	8.741
-	35877	8.955
-	35878	7.585
-	35879	10.113
-	36104	7.475
-	37004	9.036
-	37770	7.688
-	38239	12.213
-	38240	7.943
-	38365	7.422
-	38522	8.135
-	38523	10.33
-	38737	7.527
-	39027	10.144
-	39420	7.845
-	39421	8.03
-	39422	9.359
-	39594	7.481
-	39596	8.24
-	39618	9.009
-	39619	10.387
-	39620	9.747
-	39621	11.073
-	39625	7.485
-	39698	8.546
-	39711	9.507
-	39928	7.637
-	39953	8.233
-	39954	11.332
-	39955	15.394
-	39956	11.116
-	39957	10.662
-	39958	11.502
-	39959	8.791
-	39960	8.048
-	39961	9.57
-	39962	9.874
-	39963	12.268
-	39964	11.355
-	39965	8.312
-	39973	7.602
-	39974	9.084
-	39982	8.901
-	39986	8.443
-	39993	9.056
-	39994	11.836
-	39996	7.391
-	39997	7.948
-	40008	9.326
-	40077	7.644
-	40083	7.802
-	41415	9.196
-	41430	7.549
-	41517	9.924
-	41519	9.44
-	41547	7.766
-	41622	7.445
-	41932	8.05
-	41933	7.733
-	42242	8.429
-	42562	8.125
-	42778	8.778
-	42930	7.475
-	43681	8.975
-	44215	8.104
-	44787	7.811
-	44848	8.774
-	45970	8.982
-	45972	8.661
-	45973	8.098
-	45976	8.061
-	46015	7.407
-	46108	9.109
-	46109	10.504
-	46110	11.502
-	47204	8.57
-	47205	12.242
-	47206	7.659
-	47207	10.428
-	47526	7.383
-	47527	8.905
-	51130	8.016
-	51131	9.15
-	51208	7.401
-	51212	8.433
-	51213	7.702
-	51311	8.12
-	51400	9.326
-	51653	8.915
-	51845	8.537
-	51846	11.439
-	51884	8.359
-	51885	9.714
-	51903	8.695
-	51915	8.83
-	51946	8.118
-	51950	9.531
-	51951	8.033
-	52049	7.479
-	52074	10.736
-	52075	8.498
-	52195	7.922
-	52580	8.071
-	52581	9.211
-	52669	10.743
-	52670	8.82
-	52671	9.368
-	52672	8.6
-	56582	7.411
-	58782	8.564
-	59047	8.792
-	59242	10.012
-	60132	7.561
-	61726	7.906
-	61772	10.612
-	61774	9.543
-	61775	8.99
-	61967	9.586
-	62072	7.927
-	62075	7.536
-	62212	7.856
-	62213	8.004
-	62456	8.019
-	63342	8.67
-	63377	7.408
-	67080	9.098
-	67683	7.679
-	67684	8.639
-	67686	9.491
-	67716	7.361
-	68041	8.019
-	68086	7.429
-	68094	8.729
-	68095	8.313
-	68124	7.84
-	68125	10.429
-	68238	8.768
-	68239	8.682
-	68244	7.526
-	68245	7.783
-	68246	11.108
-	68247	10.506
-	68248	12.126
-	68250	7.494
-	68264	7.608
-	68265	8.557
-	68302	8.194
-	68382	7.85
-	68452	9.697
-	68457	8.38
-	68458	7.629
-	68459	9.738
-	68472	9.372
-	68477	7.421
-	68480	8.748
-	68482	8.737
-	68490	8.308
-	68491	9.795
-	68492	10.089
-	68494	7.821
-	68495	8.412
-	68497	8.712
-	68499	10.295
-	68500	8.548
-	68501	8.91
-	68502	8.476
-	68522	8.124
-	68523	8.217
-	68524	10.23
-	68558	7.789
-	68580	7.935
-	68627	13.526
-	68630	9.045
-	68634	8.883
-	68641	8.679
-	71051	7.374
-	71880	9.412
-	74186	7.91
-	74466	7.584
-	74684	8.192
-	74832	11.117
-	75154	7.543
-	75155	11.065
-	75156	15.064
-	75162	7.976
-	75171	8.175
-	75172	7.364
-	75175	7.973
-	75176	9.138
-	75177	9.849
-	75178	7.678
-	75179	7.682
-	75180	7.52
-	75181	11.107
-	75182	11.25
-	75183	7.364
-	75184	7.857
-	75185	8.947
-	75191	9.028
-	75192	9.594
-	75193	8.782
-	75194	9.79
-	75203	8.494
-	75204	10.281
-	75205	8.681
-	75206	8.07
-	75207	8.984
-	75215	8.353
-	75216	8.561
-	75217	10.922
-	75221	7.456
-	75233	8.945
-	75234	8.156
-	75236	10.267
-	75237	8.588
-	75238	9.805
-	75240	8.626
-	75241	12.374
-	75242	8.813
-	75243	7.455
-	75244	7.578
-	75247	8.564
-	75248	8.656
-	75249	10.425
-	75250	7.403
-	75251	7.811
-	75252	7.386
-	75256	8.07
-	75258	9.174
-	75259	9.679
-	75260	12.075
-	75261	13.33
-	75262	9.353
-	75263	9.733
-	75265	8.342
-	75266	11.024
-	75267	12.849
-	75268	10.774
-	75269	8.259
-	75270	7.791
-	75272	10.8
-	75276	7.626
-	75277	8.055
-	75281	9.68
-	75282	7.833
-	75289	8.239
-	75290	9.514
-	75298	8.057
-	75304	8.031
-	75307	7.631
-	75308	7.974
-	75310	10.56
-	75311	8.596
-	75313	7.564
-	75315	10.136
-	75317	8.262
-	75318	9.291
-	75320	9.86
-	75321	8.899
-	75328	8.016
-	75329	7.427
-	75330	10.945
-	75331	9.287
-	75333	7.428
-	75338	10.55
-	75339	14.665
-	75340	12.929
-	75341	12.726
-	75342	11.04
-	75343	8.262
-	75358	7.771
-	75359	9.831
-	75360	12.808
-	75361	8.436
-	75423	8.814
-	75430	8.236
-	75494	8.808
-	75495	8.362
-	75497	8.962
-	75502	8.399
-	75503	9.487
-	75504	7.855
-	75505	8.869
-	75506	7.36
-	75513	9.903
-	75524	11.821
-	75525	9.267
-	75526	9.487
-	75527	13.571
-	75529	10.694
-	75536	10.061
-	75626	7.998
-	76831	9.178
-	80116	9.652
-	80118	9.526
-	80122	8.205
-	80123	10.25
-	80125	10.767
-	80184	8.476
-	80221	8.02
-	80224	7.786
-	80225	9.895
-	80228	9.353
-	80230	8.862
-	80235	7.922
-	80236	9.28
-	80243	8.318
-	80246	9.095
-	80247	9.765
-	80256	8.704
-	80257	8.177
-	80258	11.045
-	80259	12.449
-	80260	9.943
-	80261	9.302
-	80262	8.614
-	80263	9.343
-	80279	8.514
-	80280	7.431
-	80306	7.828
-	80307	7.491
-	80308	10.281
-	80309	12.035
-	80362	10.038
-	80364	7.596
-	81959	7.385
-	82198	8.226
-	82680	9.241
-	82789	7.734
-	82962	8.877
-	83917	7.518
-	84821	8.033
-	84934	7.553
-	86459	8.077
-	86460	7.864
-	87938	7.98
-	87956	9.363
-	88174	7.912
-	88175	7.533
-	88176	9.491
-	88178	8.851
-	88179	8.75
-	88207	9.008
-	88211	7.85
-	88231	7.751
-	88249	8.467
-	88273	7.903
-	88275	7.873
-	88279	8.239
-	88280	9.367
-	88281	7.758
-	88295	7.95
-	88306	7.468
-	88307	12.336
-	88308	9.04
-	88310	7.883
-	88332	8.86
-	88333	8.137
-	88335	7.406
-	88349	7.466
-	88350	8.964
-	88351	8.058
-	88352	8.097
-	88353	11.607
-	88354	9.956
-	88360	8.212
-	88362	8.245
-	88363	9.991
-	88364	7.71
-	88366	9.145
-	88367	9.703
-	88368	8.379
-	88370	7.708
-	88373	7.373
-	88392	9.925
-	88393	10.641
-	88394	10.85
-	88398	7.617
-	88401	8.338
-	88546	7.365
-	88548	9.49
-	88550	8.612
-	91548	9.077
-	91549	8.247
-	91550	8.538
-	91551	12.821
-	91552	8.04
-	92212	8.451
-	92213	7.759
-	93550	8.581
-	93620	7.452
-	93621	7.938
-	93622	7.528
-	93623	7.787
-	93672	7.686
-	93846	8.002
-	93847	9.964
-	93848	8.229
-	93849	8.57
-	93875	8.223
-	93910	9.645
-	93915	7.402
-	94233	9.29
-	94235	7.9
-	94269	7.86
-	94281	7.883
-	94288	8.622
-	94289	12.443
-	94315	7.92
-	94316	7.514
-	95132	8.317
-	95193	7.661
-	95194	10.525
-	95204	8.135
-	95221	8.848
-	95222	7.716
-	95223	9.909
-	95224	11.116
-	95225	7.789
-	95226	10.211
-	95227	10.482
-	95228	8.705
-	95229	8.068
-	95230	9.518
-	95242	10.935
-	95245	8.286
-	95251	8.995
-	95252	11.871
-	95253	8.121
-	95254	7.478
-	95269	8.526
-	95270	8.299
-	95271	9.367
-	95272	12.067
-	95273	8.196
-	95282	8.647
-	95323	9.899
-	95324	8.854
-	95327	8.685
-	95328	7.827
-	95347	8.597
-	95349	9.129
-	95350	11.285
-	95546	11.223
-	95547	8.603
-	95548	8.327
-	95552	7.748
-	95569	8.474
-	95570	11.847
-	95571	13.153
-	95572	14.075
-	95573	15.077
-	95574	11.014
-	95575	7.863
-	95580	7.542
-	95582	9.18
-	95583	10.55
-	95598	9.556
-	95599	8.322
-	95601	9.39
-	95602	8.176
-	95603	9.331
-	95604	10.747
-	95605	10.948
-	95608	8.029
-	95616	8.619
-	95627	8.534
-	95628	8.185
-	95629	9.112
-	95631	9.71
-	95632	10.694
-	95635	8.868
-	95637	7.974
-	95638	7.882
-	95861	8.357
-	96233	8.646
-	96304	8.301
-	96310	7.518
-	96312	7.362
-	96320	8.234
-	96321	7.906
-	96322	10.026
-	96376	8.458
-	96404	10.221
-	96405	8.886
-	96406	8.931
-	96602	7.907
-	96604	7.729
-	97262	8.291
-	97263	10.057
-	97264	7.554
-	97452	7.876
-	97453	7.469
-	97476	10.91
-	97477	9.28
-	97479	9.923
-	97518	9.837
-	97519	8.503
-	97630	8.012
-	97631	7.497
-	97648	7.877
-	98119	8.266
-	98525	7.948
-	100441	7.413
-	100442	7.7
-	100497	7.82
-	100592	8.038
-	102077	7.944
-	102598	10.628
-	105512	7.618
-	106501	7.378
-	115253	7.531
-	115254	10.476
-	115255	11.86
-	115256	8.853
-	115265	7.408
-	115282	8.72
-	115283	8.735
-	115302	7.858
-	115303	7.391
-	115955	7.502
-	115956	8.663
-	116282	8.719
-	116420	8.433
-	116831	7.519
-	117739	7.421
-	117741	11.487
-	117742	10.479
-	117743	8.984
-	117744	13.699
-	117748	7.989
-	117759	7.946
-	117770	11.822
-	117771	11.994
-	117772	9.899
-	117773	7.659
-	117774	11.041
-	117786	8.587
-	117787	8.983
-	117788	7.495
-	117789	10.098
-	117792	7.417
-	117793	7.827
-	117797	9.406
-	117798	8.731
-	117801	8.408
-	117802	8.639
-	117803	10.484
-	117804	10.159
-	117807	7.419
-	117811	10.456
-	117812	11.276
-	117828	10.97
-	117829	9.297
-	117830	10.417
-	117831	8.872
-	117832	8.058
-	117833	10.453
-	117834	8.685
-	117872	9.487
-	117873	7.448
-	117874	7.658
-	117875	7.372
-	117876	9.772
-	117877	9.154
-	117883	8.886
-	117884	9.86
-	117917	8.514
-	117975	7.904
-	118057	9.07
-	118060	10.514
-	118061	8.834
-	118065	8.313
-	118066	10.769
-	118161	9.881
-	118162	7.559
-	118163	11.575
-	118483	8.27
-	118485	8.794
-	118486	7.414
-	118539	9.776
-	118541	7.598
-	118549	7.829
-	118591	7.676
-	118593	9.029
-	122743	9.564
-	122788	7.763
-	123258	7.851
-	123861	10.91
-	125250	7.868
-	125251	9.779
-	125252	7.695
-	128213	11.683
-	128214	11.45
-	128892	7.754
-	129889	7.625
-	129958	7.922
-	129959	9.118
-	130155	7.829
-	130157	7.532
-	130175	9.72
-	130176	7.816
-	133005	7.744
-	135352	7.87
-	135467	7.653
-	135491	7.925
-	135492	7.643
-	135531	7.873
-	135532	7.732
-	135535	8.733
-	135536	13.625
-	135547	7.393
-	135563	9.272
-	135569	9.304
-	135570	8.442
-	135574	7.784
-	135577	7.858
-	135581	10.264
-	135582	15.532
-	135583	8.053
-	135598	10.654
-	135599	12.123
-	135600	14.533
-	135601	14.759
-	135602	9.623
-	135603	9.179
-	135604	11.461
-	135605	11.979
-	135607	9.313
-	135612	7.579
-	135619	9.428
-	135621	9.02
-	135622	12.135
-	135623	11.936
-	135624	9.597
-	135625	12.199
-	135626	10.302
-	135632	9.611
-	135633	11.915
-	135634	11.601
-	135635	12.578
-	135636	15.887
-	135637	7.564
-	135639	10.791
-	135640	9.5
-	135641	9.046
-	135642	9.26
-	135646	9.589
-	135647	7.591
-	135649	10.764
-	135650	11.15
-	135651	11.92
-	135652	12.866
-	135653	12.951
-	135654	11.401
-	135655	9.694
-	135656	7.935
-	135657	11.193
-	135658	13.618
-	135659	8.355
-	135660	11.884
-	135661	11.411
-	135662	11.274
-	135666	8.286
-	135673	7.451
-	135676	10.225
-	135677	8.49
-	135678	10.12
-	135679	9.95
-	135680	11.092
-	135681	13.129
-	135682	10.487
-	135683	11.091
-	135684	10.094
-	135861	10.114
-	135863	7.696
-	136047	7.852
-	136048	8.768
-	136347	8.992
-	136427	8.137
-	136428	9.072
-	136498	8.938
-	136499	9.634
-	136889	9.892
-	136890	7.455
-	136893	8.419
-	136898	7.616
-	136902	7.786
-	136912	11.107
-	136913	7.416
-	136918	8.066
-	136920	8.037
-	136929	7.8
-	136952	8.159
-	136954	8.405
-	136955	7.603
-	136968	8.328
-	136970	7.42
-	137010	7.997
-	138332	8.422
-	138516	7.938
-	139675	8.669
-	139677	9.886
-	139680	8.319
-	139685	8.362
-	139797	7.555
-	140760	7.912
-	140761	8.512
-	140764	9.72
-	140805	10.54
-	140806	11.917
-	140807	11.027
-	140808	9.97
-	140809	8.697
-	140817	11.225
-	140818	10.372
-	140819	10.868
-	140820	10.308
-	140821	8.778
-	140824	8.975
-	140826	9.364
-	140827	9.171
-	140828	9.674
-	140829	7.825
-	140830	7.789
-	140838	9.175
-	140839	11.765
-	140840	7.884
-	140861	8.063
-	141062	8.302
-	141105	7.693
-	141109	8.247
-	141206	7.84
-	141270	7.968
-	143092	9.241
-	143093	9.139
-	143114	7.601
-	143116	9.788
-	144150	7.781
-	144812	7.756
-	145526	7.679
-	146749	8.383
-	146769	9.755
-	146770	8.197
-	147030	8.68
-	149300	8.376
-	149311	7.413
-	149357	8.993
-	151046	7.51
-	151049	7.79
-	153147	8.033
-	153894	8.103
-	153924	8.3
-	153925	8.591
-	153926	11.853
-	153927	9.729
-	153929	10.018
-	153930	7.614
-	153931	8.796
-	155615	8.166
-	158334	7.967
-	159096	9.936
-	159098	12.169
-	159099	11.185
-	159101	8.313
-	159342	7.577
-	159447	7.361
-	162342	8.02
-	162343	8.2
-	162460	7.69
-	163155	8.834
-	163156	7.992
-	164397	7.763
-	164480	9.556
-	165649	7.974
-	166981	7.949
-	166983	9.298
-	166988	7.454
-	166992	7.38
-	167003	8.673
-	167041	8.118
-	172037	9.071
-	172404	7.552
-	174898	7.447
-	174899	7.401
-	174900	7.725
-	175449	8.449
-	175524	8.821
-	175525	7.411
-	176204	8.33
-	176231	7.807
-	176237	8.629
-	176238	9.135
-	176239	8.689
-	176240	9.019
-	176632	10.209
-	177368	7.561
-	177390	7.38
-	177935	7.412
-	178122	8.047
-	178142	7.869
-	178144	7.827
-	178150	7.842
-	178242	8.865
-	178248	8.223
-	178269	7.429
-	178273	9.72
-	178318	8.064
-	178407	7.654
-	179213	7.898
-	179281	8.605
-	179321	9.024
-	179322	13.268
-	179323	9.535
-	179326	7.63
-	181464	8.492
-	182020	7.94
-	182021	7.951
-	184018	8.739
-	184020	7.706
-	184021	8.693
-	184022	9.573
-	184023	8.039
-	184807	8.89
-	184808	9.05
-	185669	7.476
-	185670	7.779
-	185688	7.427
-	185692	10.184
-	185751	7.99
-	185803	8.383
-	187678	8.401
-	188844	7.945
-	188852	8.811
-	192262	7.617
-	192328	9.128
-	192329	8.427
-	192331	9.801
-	194568	8.432
-	194570	9.274
-	195533	7.507
-	195537	7.969
-	196490	10.588
-	196573	9.521
-	196694	7.399
-	198175	8.61
-	198365	7.435
-	198673	8.083
-	198674	9.555
-	198675	7.602
-	200392	8.041
-	201727	8.574
-	202842	9.253
-	202915	7.816
-	204292	9.593
-	204293	12.51
-	204294	8.792
-	204325	7.627
-	204357	7.414
-	204618	10.251
-	204983	8.81
-	205009	10.223
-	205010	7.729
-	205011	7.535
-	205013	7.485
-	206598	7.701
-	207671	9.028
-	210663	7.677
-	210758	8.816
-	211361	8.093
-	211376	10.025
-	211377	9.389
-	211378	12.046
-	211379	11.951
-	211380	7.497
-	211412	7.989
-	211426	8.869
-	211428	8.423
-	211430	9.696
-	211431	12.983
-	211432	10.195
-	211778	8.936
-	211779	8.382
-	211780	8.133
-	211781	7.997
-	212125	9.107
-	212387	7.699
-	212413	7.467
-	212446	8.064
-	213178	7.373
-	213324	9.098
-	216479	7.444
-	216534	8.742
-	216559	8.223
-	216562	10.732
-	216648	8.108
-	216665	11.684
-	216666	8.315
-	216806	7.561
-	217372	9.783
-	217400	7.521
-	217404	7.566
-	217405	7.401
-	217406	8.008
-	217407	8.753
-	217408	11.109
-	217409	12.02
-	217410	14.793
-	217411	14.679
-	217412	14.357
-	217413	8.079
-	217414	11.177
-	217415	13.551
-	217417	8.416
-	217419	8.314
-	217428	9.837
-	217429	7.76
-	217430	7.85
-	217431	9.248
-	217433	8.591
-	217435	10.44
-	217436	15.388
-	217437	8.497
-	217438	9.183
-	217451	8.841
-	217452	8.944
-	217453	8.4
-	217454	8.128
-	217456	7.362
-	217457	9.09
-	217458	9.518
-	217460	9.968
-	217461	8.575
-	217475	10.708
-	217476	12.458
-	217477	12.191
-	217478	14.069
-	217479	13.608
-	217480	12.438
-	217481	12.761
-	217482	13.305
-	217483	7.632
-	217490	8.969
-	217491	9.684
-	217492	8.532
-	217500	8.195
-	217502	7.658
-	217513	8.027
-	217554	7.657
-	217559	10.571
-	217560	10.504
-	217562	9.761
-	217564	8.988
-	217568	8.475
-	217569	9.427
-	217570	12.04
-	217571	8.8
-	217574	8.784
-	217575	7.848
-	217577	8.598
-	217578	9.651
-	217579	7.826
-	217580	9.005
-	217581	10.538
-	217582	7.718
-	217598	8.829
-	217600	10.205
-	217619	8.497
-	217620	7.99
-	217624	11.38
-	217628	9.359
-	217686	7.705
-	217687	8.496
-	217688	9.928
-	217689	9.94
-	217690	12.219
-	217691	9.784
-	217692	10.096
-	217693	11.748
-	217696	8.799
-	217697	9.83
-	217708	7.688
-	217733	8.88
-	217750	7.73
-	217758	8.925
-	219668	8.388
-	220712	8.139
-	220713	10.181
-	220714	9.499
-	221734	8.344
-	222710	10.082
-	227925	8.397
-	228088	10.128
-	229012	7.658
-	229013	9.341
-	229014	8.656
-	229134	8.007
-	229135	7.796
-	229207	7.582
-	229300	7.47
-	229303	7.806
-	229343	10.046
-	229344	8.607
-	229345	8.736
-	229346	9.881
-	229348	8.825
-	229349	8.497
-	229350	7.781
-	229718	7.874
-	232861	7.57
-	235520	8.406
-	235530	7.592
-	235531	12.578
-	235532	13.589
-	235533	9.218
-	235535	8.075
-	235536	7.928
-	235538	8.949
-	235552	7.645
-	235553	8.049
-	235664	7.422
-	237097	8.666
-	237197	7.978
-	237601	7.913
-	237606	7.387
-	237607	8.809
-	238313	7.944
-	238316	7.709
-	238318	7.743
-	239933	8.273
-	240566	8.914
-	240863	7.397
-	241409	7.774
-	241410	7.519
-	241413	8.279
-	241414	8.558
-	241431	8.147
-	244552	7.494
-	244692	8.087
-	244693	7.637
-	244695	7.694
-	244696	7.821
-	244712	7.449
-	244724	11.953
-	244725	8.453
-	244738	8.346
-	244847	8.125
-	245017	7.621
-	247726	7.64
-	251028	10.591
-	251029	8.324
-	253150	7.614
-	253245	10.917
-	253246	9.596
-	254189	7.868
-	255177	7.538
-	255178	8.142
-	255219	9.214
-	255221	8.052
-	256179	9.35
-	256584	9.178
-	257315	10.708
-	257318	8.519
-	260236	7.399
-	261238	11.4
-	261643	8.159
-	261936	7.369
-	261940	7.491
-	262324	7.748
-	263299	7.773
-	263894	8.81
-	264964	10.655
-	264965	9.385
-	264967	10.134
-	264968	9.786
-	270964	8.732
-	270965	9.854
-	271081	8.778
-	271082	8.093
-	271083	8.411
-	271084	9.801
-	271085	7.395
-	271313	7.699
-	272092	9.164
-	273409	7.469
-	273784	7.716
-	273938	7.819
-	275836	8.348
-	277809	7.422
-	278095	7.843
-	278181	8.372
-	280207	7.628
-	280595	7.587
-	280656	11.037
-	280759	8.948
-	280760	8.843
-	280761	10.035
-	280762	9.415
-	280782	9.036
-	280812	7.649
-	280814	8.399
-	282542	10.174
-	282543	11.537
-	282544	10.246
-	282581	7.913
-	283642	7.375
-	283941	7.583
-	284273	7.941
-	284420	8.747
-	284543	7.678
-	286157	8.247
-	286334	9.405
-	286423	7.95
-	287444	7.641
-	290037	10.443
-	290071	7.484
-	290708	8.275
-	292346	7.422
-	292572	7.992
-	294621	8.409
-	294623	7.374
-	295873	7.957
-	295904	8.018
-	295905	9.002
-	296511	8.914
-	297191	8.79
-	297648	8.929
-	297651	8.522
-	298210	7.967
-	299140	7.782
-	299141	10.882
-	299142	7.581
-	299205	8.065
-	299207	9.011
-	299208	8.908
-	299209	8.538
-	299236	7.505
-	299267	7.712
-	299291	11.269
-	299292	10.434
-	299314	7.691
-	299315	12.953
-	299316	11.961
-	299317	7.798
-	300042	7.608
-	300412	7.434
-	300415	7.845
-	300416	8.915
-	300483	8.184
-	300487	7.371
-	300488	9.717
-	300839	7.379
-	301164	9.039
-	301484	8.11
-	301947	9.862
-	301948	9.089
-	301949	7.769
-	301950	7.744
-	305239	8.229
-	308591	7.8
-	308608	7.973
-	308659	8.105
-	308660	7.849
-	308661	8.86
-	308662	11.705
-	308663	7.576
-	308664	9.672
-	308665	11.97
-	308666	9.772
-	308671	8.177
-	308687	9.04
-	308688	10.768
-	308702	8.612
-	308703	7.681
-	308704	9.473
-	308705	10.109
-	308706	10.75
-	308709	10.491
-	308771	7.805
-	308829	8.113
-	308831	7.507
-	308832	8.345
-	308835	9.945
-	308836	10.961
-	308837	8.754
-	308853	7.593
-	308859	8.427
-	308860	10.911
-	308861	8.789
-	308862	7.527
-	308897	8.876
-	308928	12.273
-	308929	10.262
-	308930	9.812
-	308931	8.998
-	308932	8.494
-	311696	7.748
-	311697	8.682
-	311903	7.673
-	311905	7.772
-	311993	8.748
-	311994	7.755
-	311995	7.74
-	311996	9.096
-	312016	9.836
-	312017	9.664
-	312019	9.169
-	312662	7.677
-	313072	7.625
-	314194	8.343
-	314203	10.793
-	314204	8.479
-	314205	8.205
-	314207	7.47
-	314208	7.461
-	314210	8.596
-	314211	10
-	314213	8.532
-	314215	8.834
-	314247	8.237
-	314252	8.53
-	314993	9.057
-	315006	9.942
-	315007	8.421
-	315008	7.88
-	315010	7.477
-	315054	9.456
-	315055	8.467
-	315056	8.211
-	315058	9.008
-	315071	8.594
-	315072	7.693
-	315074	7.62
-	315076	7.797
-	315095	7.538
-	315103	8.118
-	315105	8.153
-	315176	7.909
-	315187	7.611
-	315188	8.318
-	315189	9.56
-	315216	7.568
-	315217	10.257
-	315218	9.894
-	315219	11.225
-	315220	8.087
-	315221	12.167
-	315222	7.868
-	315223	11.409
-	315225	9.291
-	315226	13.529
-	315227	12.649
-	315228	10.238
-	315229	7.701
-	315231	8.418
-	315238	7.655
-	315240	7.622
-	315241	9.521
-	315242	10.226
-	315243	14.373
-	315244	12.302
-	315245	11.624
-	315246	12.603
-	315247	12.804
-	315253	8.383
-	315254	7.832
-	315262	8.483
-	315263	7.752
-	315264	8.774
-	315265	11.478
-	315268	8.805
-	315294	10.021
-	315725	9.662
-	315726	8.03
-	315754	7.895
-	319531	7.751
-	319636	7.483
-	319638	9.209
-	319639	8.738
-	319649	7.831
-	319663	8.157
-	319671	10.143
-	319672	11.48
-	319673	9.223
-	319681	8.665
-	319682	9.167
-	319683	9.889
-	319703	7.843
-	319704	7.959
-	319743	7.548
-	319746	7.68
-	319801	7.364
-	319810	7.553
-	319817	7.464
-	319818	8.119
-	319819	7.811
-	319973	7.398
-	319974	7.726
-	320388	8.975
-	320390	8.968
-	320391	9.938
-	320392	13.023
-	320393	10.761
-	320395	7.75
-	320413	7.5
-	321810	7.432
-	325146	8.4
-	325149	7.776
-	325165	7.494
-	325166	9.662
-	325205	8.655
-	325214	11.335
-	325215	7.495
-	325216	13.674
-	325217	11.292
-	325218	9.594
-	325219	9.837
-	325302	10.889
-	325324	7.439
-	325492	8.595
-	325641	8.357
-	325642	9.126
-	325785	7.368
-	325789	10.222
-	325790	9.881
-	325791	8.951
-	325794	7.533
-	325801	7.479
-	325802	8.468
-	325824	7.42
-	325833	10.765
-	325992	8.454
-	325994	8.603
-	325996	8.766
-	326007	7.582
-	326009	8.585
-	326010	8.603
-	326011	10.901
-	326013	10.637
-	326014	11.965
-	326015	8.563
-	326197	7.37
-	326198	9.312
-	326248	7.539
-	326334	8.232
-	326338	10.845
-	326339	8.661
-	326608	7.476
-	326609	7.91
-	326610	7.781
-	326673	7.863
-	326730	7.413
-	326806	8.06
-	326808	9.267
-	326812	9.024
-	326961	9.136
-	326969	8.694
-	326993	7.775
-	326995	9.345
-	327023	8.42
-	327031	9.058
-	327033	10.149
-	327034	12.532
-	327035	8.073
-	327036	7.598
-	327697	8.499
-	328130	7.555
-	328131	11.567
-	328180	8
-	328187	8.155
-	328286	8.095
-	328326	8.261
-	328328	10.774
-	328329	10.415
-	328330	7.395
-	328331	8.248
-	328332	7.439
-	328333	8.643
-	328351	10.787
-	328353	10.75
-	328356	9.04
-	328362	7.388
-	328363	8.522
-	328370	10.339
-	328371	11.131
-	328372	8.738
-	328373	8.443
-	328375	9.602
-	328379	9.24
-	328381	7.793
-	328382	8.06
-	328387	9.704
-	328393	8.506
-	328395	8.677
-	328399	7.48
-	328401	8.446
-	328402	12.112
-	328404	10.251
-	328405	9.421
-	328410	9.367
-	328411	7.451
-	328412	8.497
-	328413	11.796
-	328415	7.901
-	328417	9.504
-	328418	9.502
-	328420	7.687
-	328425	7.369
-	328505	8.486
-	328506	10.229
-	328530	7.419
-	328588	9.017
-	328589	7.883
-	328591	7.814
-	329622	7.948
-	331144	7.369
-	335064	8.242
-	335065	9.316
-	335066	8.143
-	335067	9.914
-	335068	9.615
-	335069	11.402
-	335070	7.913
-	335071	10.181
-	335072	9.484
-	335073	10.686
-	335074	8.138
-	335128	9.184
-	335129	8.051
-	335168	9.18
-	335201	8.295
-	335204	12.617
-	335206	7.412
-	335207	9.268
-	335208	8.783
-	335209	7.565
-	335216	8.863
-	335227	12.94
-	335228	12.976
-	335229	12.637
-	335230	8.185
-	335231	7.563
-	335234	10.512
-	335235	10.893
-	335236	11.339
-	335237	8.334
-	335239	10.083
-	335244	9.775
-	335245	8.483
-	335264	8.155
-	335266	8.465
-	335267	8.049
-	335281	9.064
-	335282	8.947
-	335291	9.143
-	335292	8.752
-	335293	7.553
-	335303	10.02
-	335307	8.039
-	335308	9.972
-	335309	11.321
-	335310	11.215
-	335311	9.299
-	335312	9.782
-	335313	7.963
-	335314	7.594
-	335350	10.967
-	335351	13.156
-	335352	12.813
-	335353	10.787
-	335354	11.745
-	335356	7.808
-	335397	8.222
-	335410	8.737
-	335411	7.478
-	335420	8.042
-	335421	10.553
-	335422	12.091
-	335423	9.97
-	335424	9.341
-	335425	10.963
-	335433	10.026
-	335450	8.776
-	335451	8.323
-	335453	10.213
-	335457	8.358
-	335458	10.806
-	335459	9.305
-	335462	7.829
-	335471	9.004
-	335488	9.149
-	335524	10.745
-	335525	10.422
-	335527	13.211
-	335528	16.332
-	335529	11.194
-	335530	10.252
-	335531	7.68
-	335532	8.755
[truncated: 63,536 more rows]
[truncated: 27 more columns]
