# Supplementary material for: High-Density Transcriptional Initiation Signals Underline Genomic Islands in Bacteria
Source: PLoS One. 2012 Mar 20;7(3):e33759. doi: 10.1371/journal.pone.0033759 (PMC3309015; doi:10.1371/journal.pone.0033759)
Supplement: Dataset S2 — Putative transcription start positions scored with PlatProm in S. Typhi Ty2 (NC_004631) and S. Paratyphi A ATCC 9150 (NC_006511). (XLS) [file pone.0033759.s005.xls]

## Sheet: NC_004631
Putative transcription start points
Strand	Position	Score_PlatProm
-	16	11.051
-	17	11.756
-	18	8.766
-	19	8.059
-	20	9.888
-	21	7.864
-	45	8.884
-	46	9.254
-	90	10.446
-	95	8.292
-	98	9.67
-	127	8.141
-	132	8.404
-	654	7.728
-	2611	9.415
-	5270	8.373
-	6082	7.54
-	7337	7.489
-	7483	8.68
-	8548	7.614
-	8611	7.533
-	8679	8.058
-	8680	8.432
-	8681	8.752
-	8683	10.41
-	8684	7.948
-	8685	8.227
-	8688	9.632
-	9365	7.503
-	9820	7.404
-	9918	7.526
-	10011	8.751
-	10435	8.406
-	10438	8.054
-	10873	8.472
-	10874	7.577
-	10875	7.808
-	11276	9.196
-	11277	7.88
-	11278	11.193
-	11279	9.932
-	11281	9.807
-	11283	7.828
-	11306	8.648
-	11333	7.726
-	11334	10.064
-	13033	8.386
-	13570	9.122
-	13652	7.541
-	13704	7.893
-	13725	8.94
-	14845	8.025
-	14861	8.111
-	14862	8.991
-	14863	7.726
-	14868	9.663
-	14869	7.515
-	14871	8.366
-	14879	8.475
-	14881	8.237
-	14894	9.118
-	14895	10.831
-	14896	13.498
-	14897	9.763
-	14900	7.487
-	14922	7.971
-	14925	7.668
-	14937	8.559
-	15034	8.54
-	15060	8.247
-	15061	8.586
-	15062	7.614
-	15073	9.116
-	15076	9.865
-	15331	7.496
-	15385	9.209
-	15427	8.061
-	15478	7.986
-	15481	9.367
-	15682	8.457
-	15778	8.216
-	15779	8.466
-	15780	12.895
-	15781	9.781
-	15784	8.169
-	15898	8.469
-	15925	8.034
-	15969	8.897
-	15970	8.825
-	16017	8.061
-	16018	7.554
-	16189	7.724
-	16192	9.338
-	16213	9.674
-	16214	8.912
-	16215	7.686
-	16371	11.941
-	16372	13.098
-	16373	12.068
-	16374	8.144
-	16375	11.481
-	16376	9.435
-	16403	7.391
-	16416	7.374
-	16499	9.785
-	16500	8.273
-	16796	7.997
-	16969	7.799
-	16999	8.321
-	17527	8.411
-	17528	9.002
-	17530	12.69
-	17531	9.073
-	17533	8.329
-	17573	8.318
-	17576	9.011
-	17579	7.837
-	17580	7.387
-	17590	9.462
-	17593	7.903
-	17601	7.761
-	17602	11.131
-	17609	8.203
-	17614	10.236
-	17615	9.139
-	17739	8.51
-	17807	7.706
-	17808	7.992
-	17838	8.512
-	17963	7.691
-	18561	7.828
-	21353	8.165
-	22781	8.425
-	23022	9.329
-	23026	7.628
-	23041	7.945
-	23042	10.754
-	23043	9.404
-	23044	8.106
-	23048	7.489
-	23050	10.03
-	23051	9.013
-	23052	9.374
-	23053	8.579
-	23146	8.181
-	23159	7.776
-	23161	9.909
-	23165	7.98
-	23170	10.227
-	23173	8.132
-	23184	8.202
-	23212	12.195
-	23214	7.741
-	23218	8.598
-	23225	7.495
-	23227	9.623
-	23237	7.488
-	23242	7.455
-	23244	10.193
-	23252	9.123
-	23294	7.698
-	23295	8.52
-	23296	8.896
-	23297	8.638
-	23298	8.818
-	23313	9.001
-	23338	8.034
-	23339	7.88
-	23342	7.798
-	24040	7.682
-	24041	7.935
-	24042	10.399
-	24043	8.205
-	24044	10.022
-	24045	9.414
-	24046	10.229
-	24058	7.5
-	24067	8.209
-	24072	8.663
-	24073	8.102
-	24092	10.115
-	24093	7.49
-	24094	11.593
-	24095	9.026
-	24108	7.628
-	24112	7.438
-	24116	8.18
-	24117	10.99
-	24124	9.028
-	24125	8.293
-	24127	9.193
-	24159	8.342
-	24240	9.228
-	24264	7.379
-	24265	7.631
-	24294	9.433
-	24322	8.137
-	24399	8.967
-	24400	10.18
-	24539	7.602
-	24541	8.269
-	24655	8.556
-	24656	8.722
-	24657	8.565
-	24658	8.001
-	24967	9.533
-	25334	9.195
-	25379	7.588
-	25380	7.587
-	25381	9.152
-	25443	9.654
-	25469	9.684
-	25826	10.61
-	27711	9.074
-	27792	10.407
-	28498	8.454
-	29345	8.085
-	29463	7.591
-	30120	7.664
-	30673	10.828
-	31621	9.34
-	32075	8.119
-	32285	7.444
-	32287	10.39
-	32289	7.606
-	32305	8.44
-	32306	7.988
-	32344	9.471
-	32345	8.922
-	32347	11.62
-	32348	12.689
-	32349	10.795
-	32534	8.357
-	32641	7.531
-	32873	8.602
-	32874	8.686
-	32892	7.881
-	32915	7.948
-	32926	9.065
-	32928	9.352
-	32929	9.346
-	32930	10.103
-	32931	10.403
-	32932	10.764
-	32935	9.402
-	32936	11.361
-	32937	9.711
-	33081	7.807
-	33110	9.788
-	33111	11.413
-	33112	8.076
-	33128	9.997
-	33129	10.33
-	33130	11.48
-	33131	8.969
-	33132	9.344
-	33133	12.839
-	33134	10.388
-	33137	7.696
-	33138	8.924
-	33139	9.493
-	33163	7.932
-	33165	9.675
-	33170	8.256
-	33172	8.904
-	33186	7.631
-	33188	10.194
-	33191	11.418
-	33192	11.487
-	33193	10.361
-	33194	7.773
-	33195	10.432
-	33196	8.454
-	33197	8.836
-	33198	8.56
-	33201	8.299
-	33202	7.989
-	33206	9.902
-	33207	9.462
-	33208	10.538
-	33209	14.652
-	33210	13.612
-	33211	11.089
-	33212	14.375
-	33213	7.744
-	33214	11.99
-	33215	11.122
-	33216	11.482
-	33227	10.198
-	33228	11.538
-	33229	11.088
-	33232	9.714
-	33233	7.745
-	33240	9.438
-	33243	9.911
-	33244	7.705
-	33245	10.22
-	33246	10.239
-	33274	8.11
-	33294	8.668
-	33305	7.73
-	33332	7.911
-	33334	7.629
-	33335	8.95
-	33337	8.909
-	33338	8.874
-	33341	10.182
-	33348	9.905
-	33349	9.929
-	33350	8.511
-	33351	7.755
-	33352	8.904
-	33353	9.584
-	33378	8.436
-	33545	8.942
-	33661	8.297
-	33712	7.595
-	33713	8.609
-	33714	10.192
-	33716	10.565
-	33717	8.783
-	33811	9.721
-	33823	9.053
-	33824	7.495
-	33825	9.776
-	33830	7.66
-	33835	7.96
-	33836	8.109
-	33847	7.435
-	33899	8.539
-	33967	10.968
-	33968	7.583
-	33969	9.048
-	34055	7.964
-	34062	7.367
-	34074	7.71
-	34120	7.613
-	34139	8.59
-	34140	12.043
-	34141	10.818
-	34142	10.384
-	34143	7.591
-	34144	10.494
-	34146	8.249
-	34161	8.043
-	34163	10.179
-	34164	9.823
-	34165	7.741
-	34166	10.491
-	34167	9.62
-	34171	7.742
-	34174	11.289
-	34176	9.321
-	34204	8.462
-	34205	9.129
-	34206	9.077
-	34207	12.617
-	34208	9.906
-	34209	10.373
-	34210	8.437
-	34236	7.389
-	34244	7.685
-	34245	10.135
-	34246	11.354
-	34247	8.43
-	34248	8.103
-	34249	8.72
-	34250	10.071
-	34251	7.871
-	34339	8.488
-	34340	9.499
-	34341	8.21
-	34342	7.833
-	34343	8.716
-	34344	9.23
-	34345	7.597
-	34358	7.852
-	34359	7.61
-	34360	8.281
-	34361	14.029
-	34362	8.17
-	34366	8.259
-	34369	8.932
-	34370	9.548
-	34386	11.003
-	34387	9.163
-	34391	8.129
-	34392	11.21
-	34393	9.686
-	34394	8.314
-	34395	7.589
-	34426	8.122
-	34427	7.479
-	34490	8.734
-	34685	7.709
-	34768	10.544
-	34770	8.811
-	34771	12.434
-	34772	10.12
-	34773	9.5
-	34774	10.375
-	34775	8.908
-	34780	8.295
-	34792	8.708
-	34793	8.262
-	34795	7.377
-	34839	11.732
-	34840	7.403
-	34842	8.133
-	34844	8.242
-	34845	10.669
-	34864	7.542
-	34882	11.434
-	34883	7.463
-	34896	7.592
-	34912	8.94
-	34913	8.501
-	34917	8.692
-	34918	9.296
-	34919	7.876
-	34924	7.909
-	34926	8.989
-	34927	11.223
-	34928	10.838
-	34929	8.783
-	34930	9.859
-	34938	9.626
-	34941	10.215
-	34942	7.521
-	34944	8.778
-	34946	7.487
-	34947	10.113
-	34949	10.226
-	34950	7.803
-	34951	9.538
-	34952	9.349
-	34953	12.355
-	34954	11.388
-	34955	13.411
-	34956	12.103
-	34957	8.162
-	34958	10.338
-	34959	9.817
-	34968	9.589
-	34969	10.399
-	34970	11.822
-	34971	7.502
-	34976	8.034
-	34977	9.118
-	34978	9.608
-	34979	8.694
-	34980	9.579
-	34981	9.085
-	34984	8.275
-	34987	9.039
-	34989	8.463
-	34991	7.697
-	34992	8.952
-	35011	8.121
-	35030	7.561
-	35040	7.439
-	35041	11.021
-	35052	7.841
-	35056	8.644
-	35057	11.706
-	35059	9.847
-	35060	9.663
-	35080	9.16
-	35081	10.989
-	35082	10.031
-	35083	10.972
-	35084	11.515
-	35085	7.874
-	35091	9.492
-	35092	9.779
-	35099	7.999
-	35101	9.503
-	35103	7.549
-	35115	8.039
-	35120	10.179
-	35135	7.794
-	35142	9.32
-	35143	12.59
-	35144	14.544
-	35145	7.983
-	35146	7.833
-	35147	7.597
-	35173	9
-	35174	7.733
-	35175	7.987
-	35177	8.015
-	35180	8.753
-	35185	10.137
-	35203	8.53
-	35207	8.225
-	35308	8.117
-	35874	7.786
-	35876	8.741
-	35877	8.955
-	35878	7.585
-	35879	10.113
-	36104	7.475
-	37004	9.036
-	37770	7.688
-	38239	12.213
-	38240	7.943
-	38365	7.422
-	38522	8.135
-	38523	10.33
-	38737	7.527
-	39027	10.144
-	39420	7.845
-	39421	8.03
-	39422	9.359
-	39594	7.481
-	39596	8.24
-	39618	9.009
-	39619	10.387
-	39620	9.747
-	39621	11.073
-	39625	7.485
-	39698	8.546
-	39711	9.507
-	39928	7.637
-	39953	8.233
-	39954	11.332
-	39955	15.394
-	39956	11.116
-	39957	10.662
-	39958	11.502
-	39959	8.791
-	39960	8.048
-	39961	9.57
-	39962	9.874
-	39963	12.268
-	39964	11.355
-	39965	8.312
-	39973	7.602
-	39974	9.084
-	39982	8.901
-	39986	8.443
-	39993	9.056
-	39994	11.836
-	39996	7.391
-	39997	7.948
-	40008	9.326
-	40077	7.644
-	40083	7.802
-	41415	9.196
-	41430	7.549
-	41517	9.924
-	41519	9.44
-	41547	7.766
-	41622	7.445
-	41932	8.05
-	41933	7.733
-	42242	8.429
-	42562	8.125
-	42778	8.778
-	42930	7.475
-	43681	8.975
-	44215	8.104
-	44787	7.811
-	44848	8.774
-	45970	8.982
-	45972	8.661
-	45973	8.098
-	45976	8.061
-	46015	7.407
-	46108	9.109
-	46109	10.504
-	46110	11.502
-	47204	8.57
-	47205	12.242
-	47206	7.659
-	47207	10.428
-	47526	7.383
-	47527	8.905
-	51130	8.016
-	51131	9.15
-	51208	7.401
-	51212	8.433
-	51213	7.702
-	51311	8.12
-	51400	9.326
-	51653	8.915
-	51845	8.537
-	51846	11.439
-	51884	8.359
-	51885	9.714
-	51903	8.695
-	51915	8.83
-	51946	8.118
-	51950	9.531
-	51951	8.033
-	52049	7.479
-	52074	10.736
-	52075	8.498
-	52195	7.922
-	52580	8.071
-	52581	9.211
-	52669	10.743
-	52670	8.82
-	52671	9.368
-	52672	8.6
-	56582	7.411
-	58782	8.564
-	59047	8.792
-	59242	10.012
-	60132	7.561
-	61726	7.906
-	61772	10.612
-	61774	9.543
-	61775	8.99
-	61967	9.586
-	62072	7.927
-	62075	7.536
-	62212	7.856
-	62213	8.004
-	62456	8.019
-	63342	8.67
-	63377	7.408
-	67080	9.098
-	67683	7.679
-	67684	8.639
-	67686	9.491
-	67716	7.361
-	68041	8.019
-	68086	7.429
-	68094	8.729
-	68095	8.313
-	68124	7.84
-	68125	10.429
-	68238	8.768
-	68239	8.682
-	68244	7.526
-	68245	7.783
-	68246	11.108
-	68247	10.506
-	68248	12.126
-	68250	7.494
-	68264	7.608
-	68265	8.557
-	68302	8.194
-	68382	7.85
-	68452	9.697
-	68457	8.38
-	68458	7.629
-	68459	9.738
-	68472	9.372
-	68477	7.421
-	68480	8.748
-	68482	8.737
-	68490	8.308
-	68491	9.795
-	68492	10.089
-	68494	7.821
-	68495	8.412
-	68497	8.712
-	68499	10.295
-	68500	8.548
-	68501	8.91
-	68502	8.476
-	68522	8.124
-	68523	8.217
-	68524	10.23
-	68558	7.789
-	68580	7.935
-	68627	13.526
-	68630	9.045
-	68634	8.883
-	68641	8.679
-	71051	7.374
-	71880	9.412
-	74186	7.91
-	74466	7.584
-	74684	8.192
-	74832	11.117
-	75155	9.56
-	75156	14.873
-	75162	8.178
-	75171	9.026
-	75172	7.95
-	75175	8.176
-	75176	8.483
-	75177	9.455
-	75181	10.737
-	75182	11.09
-	75184	7.939
-	75185	9.144
-	75191	8.374
-	75192	8.862
-	75193	7.944
-	75194	9.396
-	75203	8.074
-	75204	9.627
-	75205	8.026
-	75206	7.416
-	75207	8.527
-	75215	8.927
-	75216	9.135
-	75217	11.513
-	75218	7.724
-	75221	7.456
-	75233	9.457
-	75234	8.682
-	75235	8.537
-	75236	9.89
-	75237	8.223
-	75238	9.365
-	75240	8.832
-	75241	13.229
-	75242	9.548
-	75243	8.13
-	75244	7.936
-	75247	9.475
-	75248	8.75
-	75249	10.704
-	75251	7.643
-	75252	7.381
-	75258	8.613
-	75259	9.977
-	75260	12.393
-	75261	14.036
-	75262	10.654
-	75263	11.548
-	75266	9.113
-	75267	10.974
-	75268	9.03
-	75272	11.139
-	75281	8.957
-	75282	8.353
-	75283	7.467
-	75289	8.444
-	75290	10.151
-	75292	7.409
-	75293	7.82
-	75300	7.835
-	75301	9.915
-	75302	9.063
-	75304	8.747
-	75310	8.4
-	75312	10.641
-	75313	8.045
-	75314	8.998
-	75315	8.599
-	75318	9.281
-	75319	11.989
-	75320	13.914
-	75321	15.194
-	75322	13.862
-	75323	10.881
-	75324	10.852
-	75325	10.028
-	75330	8.535
-	75331	8.044
-	75333	8.32
-	75348	8.021
-	75349	9.315
-	75350	11.085
-	75351	13.858
-	75352	8.57
-	75412	7.375
-	75414	8.617
-	75421	8.236
-	75476	7.583
-	75485	8.808
-	75486	8.362
-	75488	8.962
-	75493	8.399
-	75494	9.487
-	75495	7.855
-	75496	8.869
-	75497	7.36
-	75504	9.903
-	75515	11.821
-	75516	9.267
-	75517	9.487
-	75518	13.571
-	75520	10.694
-	75527	10.061
-	75617	7.998
-	76822	9.178
-	80107	9.652
-	80109	9.526
-	80113	8.205
-	80114	10.25
-	80116	10.767
-	80175	8.476
-	80212	8.02
-	80215	7.786
-	80216	9.895
-	80219	9.353
-	80221	8.862
-	80226	7.922
-	80227	9.28
-	80234	8.318
-	80237	9.095
-	80238	9.765
-	80247	8.704
-	80248	8.177
-	80249	11.045
-	80250	12.449
-	80251	9.943
-	80252	9.302
-	80253	8.614
-	80254	9.343
-	80270	8.514
-	80271	7.431
-	80297	7.828
-	80298	7.491
-	80299	10.281
-	80300	12.035
-	80353	10.038
-	80355	7.596
-	81950	7.385
-	82189	8.226
-	82671	9.241
-	82780	7.734
-	82953	8.877
-	83908	7.518
-	84812	8.033
-	84925	7.553
-	86450	8.077
-	86451	7.864
-	87929	7.98
-	87947	9.363
-	88165	7.912
-	88166	7.533
-	88167	9.491
-	88169	8.851
-	88170	8.75
-	88198	9.008
-	88202	7.85
-	88222	7.751
-	88240	8.467
-	88264	7.903
-	88266	7.873
-	88270	8.239
-	88271	9.367
-	88272	7.758
-	88286	7.95
-	88297	7.468
-	88298	12.336
-	88299	9.04
-	88301	7.883
-	88323	8.86
-	88324	8.137
-	88326	7.406
-	88340	7.466
-	88341	8.964
-	88342	8.058
-	88343	8.097
-	88344	11.607
-	88345	9.956
-	88351	8.212
-	88353	8.245
-	88354	9.991
-	88355	7.71
-	88357	9.145
-	88358	9.703
-	88359	8.379
-	88361	7.708
-	88364	7.373
-	88383	9.925
-	88384	10.641
-	88385	10.85
-	88389	7.617
-	88392	8.338
-	88537	7.365
-	88539	9.49
-	88541	8.612
-	91539	9.077
-	91540	8.247
-	91541	8.538
-	91542	12.821
-	91543	8.04
-	92203	8.451
-	92204	7.759
-	93541	8.581
-	93611	7.452
-	93612	7.938
-	93613	7.528
-	93614	7.787
-	93663	7.686
-	93837	8.002
-	93838	9.964
-	93839	8.229
-	93840	8.57
-	93866	8.223
-	93901	9.645
-	93906	7.402
-	94224	9.29
-	94226	7.9
-	94260	7.86
-	94272	7.883
-	94279	8.622
-	94280	12.443
-	94306	7.92
-	94307	7.514
-	95123	8.317
-	95184	7.661
-	95185	10.525
-	95195	8.135
-	95212	8.848
-	95213	7.716
-	95214	9.909
-	95215	11.116
-	95216	7.789
-	95217	10.211
-	95218	10.482
-	95219	8.705
-	95220	8.068
-	95221	9.518
-	95233	10.935
-	95236	8.286
-	95242	8.995
-	95243	11.871
-	95244	8.121
-	95245	7.478
-	95260	8.526
-	95261	8.299
-	95262	9.367
-	95263	12.067
-	95264	8.196
-	95273	8.647
-	95314	9.899
-	95315	8.854
-	95318	8.685
-	95319	7.827
-	95338	8.597
-	95340	9.129
-	95341	11.285
-	95537	11.223
-	95538	8.603
-	95539	8.327
-	95543	7.748
-	95560	8.474
-	95561	11.847
-	95562	13.153
-	95563	14.075
-	95564	15.077
-	95565	11.014
-	95566	7.863
-	95571	7.542
-	95573	9.18
-	95574	10.55
-	95589	9.556
-	95590	8.322
-	95592	9.39
-	95593	8.176
-	95594	9.331
-	95595	10.747
-	95596	10.948
-	95599	8.029
-	95607	8.619
-	95618	8.534
-	95619	8.185
-	95620	9.112
-	95622	9.71
-	95623	10.694
-	95626	8.868
-	95628	7.974
-	95629	7.882
-	95852	8.357
-	96224	8.646
-	96295	8.301
-	96301	7.518
-	96303	7.362
-	96311	8.234
-	96312	7.906
-	96313	10.026
-	96367	8.458
-	96395	10.221
-	96396	8.886
-	96397	8.931
-	96593	7.907
-	96595	7.729
-	97253	8.291
-	97254	10.057
-	97255	7.554
-	97443	7.876
-	97444	7.469
-	97467	10.91
-	97468	9.28
-	97470	9.923
-	97509	9.837
-	97510	8.503
-	97621	8.012
-	97622	7.497
-	97639	7.877
-	98110	8.266
-	98516	7.948
-	100432	7.413
-	100433	7.7
-	100488	7.82
-	100583	8.038
-	102068	7.944
-	102589	10.628
-	105503	7.618
-	106492	7.378
-	115244	7.531
-	115245	10.476
-	115246	11.86
-	115247	8.853
-	115256	7.408
-	115273	8.72
-	115274	8.735
-	115293	7.858
-	115294	7.391
-	115946	7.502
-	115947	8.663
-	116273	8.719
-	116411	8.433
-	116822	7.519
-	117730	7.421
-	117732	11.487
-	117733	10.479
-	117734	8.984
-	117735	13.699
-	117739	7.989
-	117750	7.946
-	117761	11.822
-	117762	11.994
-	117763	9.899
-	117764	7.659
-	117765	11.041
-	117777	8.587
-	117778	8.983
-	117779	7.495
-	117780	10.098
-	117783	7.417
-	117784	7.827
-	117788	9.406
-	117789	8.731
-	117792	8.408
-	117793	8.639
-	117794	10.484
-	117795	10.159
-	117798	7.419
-	117802	10.456
-	117803	11.276
-	117819	10.97
-	117820	9.297
-	117821	10.417
-	117822	8.872
-	117823	8.058
-	117824	10.453
-	117825	8.685
-	117863	9.487
-	117864	7.448
-	117865	7.658
-	117866	7.372
-	117867	9.772
-	117868	9.154
-	117874	8.886
-	117875	9.86
-	117908	8.514
-	117966	7.904
-	118048	9.07
-	118051	10.514
-	118052	8.834
-	118056	8.313
-	118057	10.769
-	118152	9.881
-	118153	7.559
-	118154	11.575
-	118474	8.27
-	118476	8.794
-	118477	7.414
-	118530	9.776
-	118532	7.598
-	118540	7.829
-	118582	7.676
-	118584	9.029
-	122734	9.564
-	122779	7.763
-	123249	7.851
-	123852	10.91
-	125241	7.868
-	125242	9.779
-	125243	7.695
-	128204	11.683
-	128205	11.45
-	128883	7.754
-	129880	7.625
-	129949	7.922
-	129950	9.118
-	130146	7.829
-	130148	7.532
-	130166	9.72
-	130167	7.816
-	132996	7.744
-	135312	10.343
-	135313	7.58
-	135344	7.832
-	135459	7.653
-	135483	7.925
-	135484	7.643
-	135523	7.873
-	135524	7.732
-	135527	8.733
-	135528	13.625
-	135539	7.393
-	135555	9.272
-	135561	9.304
-	135562	8.442
-	135566	7.784
-	135569	7.858
-	135573	10.264
-	135574	15.532
-	135575	8.053
-	135590	10.654
-	135591	12.123
-	135592	14.533
-	135593	14.759
-	135594	9.623
-	135595	9.179
-	135596	11.461
-	135597	11.979
-	135599	9.313
-	135604	7.579
-	135611	9.428
-	135613	9.02
-	135614	12.135
-	135615	11.936
-	135616	9.597
-	135617	12.199
-	135618	10.302
-	135624	9.611
-	135625	11.915
-	135626	11.601
-	135627	12.578
-	135628	15.887
-	135629	7.564
-	135631	10.791
-	135632	9.5
-	135633	9.046
-	135634	9.26
-	135638	9.589
-	135639	7.591
-	135641	10.764
-	135642	11.15
-	135643	11.92
-	135644	12.866
-	135645	12.951
-	135646	11.401
-	135647	9.694
-	135648	7.935
-	135649	11.193
-	135650	13.618
-	135651	8.355
-	135652	11.884
-	135653	11.411
-	135654	11.274
-	135658	8.286
-	135665	7.451
-	135668	10.225
-	135669	8.49
-	135670	10.12
-	135671	9.95
-	135672	11.092
-	135673	13.129
-	135674	10.487
-	135675	11.091
-	135676	10.094
-	135853	10.114
-	135855	7.696
-	136039	7.852
-	136040	8.768
-	136339	8.992
-	136419	8.137
-	136420	9.072
-	136490	8.938
-	136491	9.634
-	136881	9.892
-	136882	7.455
-	136885	8.419
-	136890	7.616
-	136894	7.786
-	136904	11.107
-	136905	7.416
-	136910	8.066
-	136912	8.037
-	136921	7.8
-	136944	8.159
-	136946	8.405
-	136947	7.603
-	136960	8.328
-	136962	7.42
-	137002	7.997
-	138324	8.422
-	138508	7.938
-	139667	8.669
-	139669	9.886
-	139672	8.319
-	139677	8.362
-	139789	7.555
-	140752	7.912
-	140753	8.512
-	140756	9.72
-	140797	10.54
-	140798	11.917
-	140799	11.027
-	140800	9.97
-	140801	8.697
-	140809	11.225
-	140810	10.372
-	140811	10.868
-	140812	10.308
-	140813	8.778
-	140816	8.975
-	140818	9.364
-	140819	9.171
-	140820	9.674
-	140821	7.825
-	140822	7.789
-	140830	9.175
-	140831	11.765
-	140832	7.884
-	140853	8.063
-	141054	8.302
-	141097	7.693
-	141101	8.247
-	141198	7.84
-	141262	7.968
-	143084	9.241
-	143085	9.139
-	143106	7.601
-	143108	9.788
-	144142	7.781
-	144804	7.756
-	145518	7.679
-	146741	8.383
-	146761	9.755
-	146762	8.197
-	147022	8.68
-	149292	8.376
-	149303	7.413
-	149349	8.993
-	151038	7.51
-	151041	7.79
-	153139	8.033
-	153886	8.103
-	153916	8.3
-	153917	8.591
-	153918	11.853
-	153919	9.729
-	153921	10.018
-	153922	7.614
-	153923	8.796
-	155607	8.166
-	158326	7.967
-	159088	9.936
-	159090	12.169
-	159091	11.185
-	159093	8.313
-	159333	7.428
-	159438	7.361
-	162333	8.02
-	162334	8.2
-	162451	7.69
-	163146	8.834
-	163147	7.992
-	164388	7.763
-	164471	9.556
-	165640	7.974
-	166972	7.949
-	166974	9.298
-	166979	7.454
-	166983	7.38
-	166994	8.673
-	167032	8.118
-	172028	9.071
-	172395	7.552
-	174889	7.447
-	174890	7.401
-	174891	7.725
-	175440	8.449
-	175515	8.821
-	175516	7.411
-	176195	8.33
-	176222	7.807
-	176228	8.629
-	176229	9.135
-	176230	8.689
-	176231	9.019
-	176623	10.209
-	177359	7.561
-	177381	7.38
-	177926	7.412
-	178113	8.047
-	178133	7.869
-	178135	7.827
-	178141	7.842
-	178233	8.865
-	178239	8.223
-	178260	7.429
-	178264	9.72
-	178309	8.064
-	178398	7.654
-	179204	7.898
-	179272	8.605
-	179312	9.024
-	179313	13.268
-	179314	9.535
-	179317	7.63
-	181455	8.492
-	182011	7.94
-	182012	7.951
-	184009	8.739
-	184011	7.706
-	184012	8.693
-	184013	9.573
-	184014	8.039
-	184798	8.89
-	184799	9.05
-	185660	7.476
-	185661	7.779
-	185679	7.427
-	185683	10.184
-	185742	7.99
-	185794	8.383
-	187669	8.401
-	188835	7.945
-	188843	8.811
-	192253	7.617
-	192319	9.128
-	192320	8.427
-	192322	9.801
-	194559	8.432
-	194561	9.274
-	195524	7.507
-	195528	7.969
-	196481	10.588
-	196564	9.521
-	196685	7.399
-	198166	8.61
-	198356	7.435
-	198664	8.083
-	198665	9.555
-	198666	7.602
-	200383	8.041
-	201718	8.574
-	202833	9.253
-	202906	7.816
-	204283	9.593
-	204284	12.51
-	204285	8.792
-	204316	7.627
-	204348	7.414
-	204609	10.251
-	204974	8.81
-	205000	10.223
-	205001	7.729
-	205002	7.535
-	205004	7.485
-	206589	7.701
-	207662	9.028
-	210654	7.677
-	210749	8.816
-	211352	8.093
-	211367	10.025
-	211368	9.389
-	211369	12.046
-	211370	11.951
-	211371	7.497
-	211403	7.989
-	211417	8.869
-	211419	8.423
-	211421	9.696
-	211422	12.983
-	211423	10.195
-	211769	8.936
-	211770	8.382
-	211771	8.133
-	211772	7.997
-	212116	9.107
-	212378	7.699
-	212404	7.467
-	212437	8.064
-	213169	7.373
-	213315	9.098
-	216470	7.444
-	216525	8.742
-	216550	8.223
-	216553	10.732
-	216639	8.108
-	216656	11.684
-	216657	8.315
-	216797	7.561
-	217363	9.783
-	217391	7.521
-	217395	7.566
-	217396	7.401
-	217397	8.008
-	217398	8.753
-	217399	11.109
-	217400	12.02
-	217401	14.793
-	217402	14.679
-	217403	14.357
-	217404	8.079
-	217405	11.177
-	217406	13.551
-	217408	8.416
-	217410	8.314
-	217419	9.837
-	217420	7.76
-	217421	7.85
-	217422	9.248
-	217424	8.591
-	217426	10.44
-	217427	15.388
-	217428	8.497
-	217429	9.183
-	217442	8.841
-	217443	8.944
-	217444	8.4
-	217445	8.128
-	217447	7.362
-	217448	9.09
-	217449	9.518
-	217451	9.968
-	217452	8.575
-	217466	10.708
-	217467	12.458
-	217468	12.191
-	217469	14.069
-	217470	13.608
-	217471	12.438
-	217472	12.761
-	217473	13.305
-	217474	7.632
-	217481	8.969
-	217482	9.684
-	217483	8.532
-	217491	8.195
-	217493	7.658
-	217504	8.027
-	217545	7.657
-	217550	10.571
-	217551	10.504
-	217553	9.761
-	217555	8.988
-	217559	8.475
-	217560	9.427
-	217561	12.04
-	217562	8.8
-	217565	8.784
-	217566	7.848
-	217568	8.598
-	217569	9.651
-	217570	7.826
-	217571	9.005
-	217572	10.538
-	217573	7.718
-	217589	8.829
-	217591	10.205
-	217610	8.497
-	217611	7.99
-	217615	11.38
-	217619	9.359
-	217677	7.705
-	217678	8.496
-	217679	9.928
-	217680	9.94
-	217681	12.219
-	217682	9.784
-	217683	10.096
-	217684	11.748
-	217687	8.799
-	217688	9.83
-	217699	7.688
-	217724	8.88
-	217741	7.73
-	217749	8.925
-	219659	8.388
-	220703	8.139
-	220704	10.181
-	220705	9.499
-	221725	8.344
-	222701	10.082
-	227916	8.397
-	228079	10.128
-	229003	7.658
-	229004	9.341
-	229005	8.656
-	229125	8.007
-	229126	7.796
-	229198	7.582
-	229291	7.47
-	229294	7.806
-	229334	10.046
-	229335	8.607
-	229336	8.736
-	229337	9.881
-	229339	8.825
-	229340	8.497
-	229341	7.781
-	229709	7.874
-	232852	7.57
-	235511	8.406
-	235521	7.592
-	235522	12.578
-	235523	13.589
-	235524	9.218
-	235526	8.075
-	235527	7.928
-	235529	8.949
-	235543	7.645
-	235544	8.049
-	235655	7.422
-	237088	8.666
-	237188	7.978
-	237592	7.913
-	237597	7.387
-	237598	8.809
-	238304	7.944
-	238307	7.709
-	238309	7.743
-	239924	8.273
-	240557	8.914
-	240854	7.397
-	241400	7.774
-	241401	7.519
-	241404	8.279
-	241405	8.558
-	241422	8.147
-	244543	7.494
-	244683	8.087
-	244684	7.637
-	244686	7.694
-	244687	7.821
-	244703	7.449
-	244715	11.953
-	244716	8.453
-	244729	8.346
-	244838	8.125
-	245008	7.621
-	247717	7.64
-	251019	10.591
-	251020	8.324
-	253141	7.614
-	253236	10.917
-	253237	9.596
-	254180	7.868
-	255168	7.538
-	255169	8.142
-	255210	9.214
-	255212	8.052
-	256170	9.35
-	256575	9.178
-	257306	10.708
-	257309	8.519
-	260227	7.399
-	261229	11.4
-	261634	8.159
-	261927	7.369
-	261931	7.491
-	262315	7.748
-	263290	7.773
-	263885	8.81
-	264955	10.655
-	264956	9.385
-	264958	10.134
-	264959	9.786
-	270955	8.732
-	270956	9.854
-	271072	8.778
-	271073	8.093
-	271074	8.411
-	271075	9.801
-	271076	7.395
-	271304	7.699
-	272083	9.164
-	273400	7.469
-	273775	7.716
-	273929	7.819
-	275827	8.348
-	277800	7.422
-	278086	7.843
-	278172	8.372
-	280198	7.628
-	280586	7.587
-	280647	11.037
-	280750	8.948
-	280751	8.843
-	280752	10.035
-	280753	9.415
-	280773	9.036
-	280803	7.649
-	280805	8.399
-	282533	10.174
-	282534	11.537
-	282535	10.246
-	282572	7.913
-	283633	7.375
-	283932	7.583
-	284264	7.941
-	284411	8.747
-	284534	7.678
-	286148	8.247
-	286325	9.405
-	286414	7.95
-	287435	7.641
-	290028	10.443
-	290062	7.484
-	290699	8.275
-	292337	7.422
-	292968	8.388
-	293207	8.244
-	293296	7.727
-	293456	8.027
-	293467	9.401
-	293523	8.977
-	293524	7.681
-	293542	7.461
-	293574	8.751
-	293709	8.127
-	295643	8.179
-	295645	7.64
-	296492	8.674
-	296650	10.297
-	296652	12.881
-	296653	12.955
-	296654	12.478
-	296655	10.645
-	296656	8.103
-	296857	8.931
-	297034	7.463
-	299075	7.571
-	300223	7.415
-	300226	9.782
-	300413	7.966
-	300446	8.053
-	300647	7.557
-	300649	8.178
-	300650	7.722
-	300651	8.279
-	300652	11.943
-	300653	7.977
-	300661	7.546
-	300788	7.479
-	300800	7.509
-	300801	8.864
-	302663	7.671
-	302664	9.133
-	302665	12.468
-	302666	8.319
-	302691	7.807
-	302692	7.834
-	302693	8.613
-	302694	8.515
-	302695	8.39
-	302705	9.362
-	302737	7.873
-	302738	10.272
-	302750	8.623
-	302751	12.139
-	302753	8.24
-	302765	7.729
-	302774	7.956
-	302787	7.453
-	302789	7.466
-	303328	8.446
-	303566	8.05
-	303999	8.253
-	304000	9.231
-	304001	7.494
-	304004	7.622
-	304010	8.7
-	304011	9.404
-	304026	7.563
-	304027	9.833
-	304028	7.963
-	304939	7.906
-	306362	7.388
-	308843	11.513
-	308845	8.678
-	308846	9.215
-	308847	9.806
-	308848	7.894
-	308849	8.437
-	308879	9.972
-	308880	8.241
-	308889	10.068
-	308890	12.312
-	308891	9.571
-	308899	7.473
-	308906	9.365
-	308907	7.511
-	308908	11.895
-	308910	9.142
-	308911	10.666
-	308912	7.627
-	308913	8.588
-	308914	8.908
-	308917	8.334
-	308987	9.159
-	309070	8.467
-	309078	7.983
-	309079	9.694
-	309097	8.616
-	309224	8.218
-	309302	8.608
-	310201	7.627
-	310204	7.493
-	312366	7.835
-	312368	7.88
-	312372	7.557
-	313000	11.051
-	314555	8.291
-	315048	9.684
-	317564	9.47
-	319160	7.91
-	319570	9.487
-	319571	7.922
-	319821	7.532
-	319839	8.364
-	319841	7.959
-	319842	9.293
-	319843	11.907
-	319857	8.578
-	319860	8.226
-	319887	7.919
-	319888	9.265
-	319889	7.634
-	319890	11.678
-	319891	10.387
-	320030	7.978
-	320032	9.356
-	320033	9.114
-	320034	9.404
-	320035	8.503
-	320043	7.38
-	320044	8.532
-	320047	8.469
-	320065	7.782
-	320068	9.022
-	320105	7.688
-	320107	8.58
-	320123	7.554
-	320125	7.693
-	320126	8.358
-	320127	7.659
-	320130	7.412
-	320340	7.981
-	321009	7.521
-	321233	11.841
-	321302	7.812
-	321303	7.977
-	321304	10.278
-	321305	10.33
-	321306	8.107
-	321318	7.982
-	321321	8.27
-	321346	10.644
-	321853	7.933
-	323295	9.171
-	324217	9.493
-	324578	7.575
-	327448	7.427
-	328438	12.666
-	328439	9.49
-	328477	8.145
-	330913	8.617
-	332640	7.429
-	332648	9.92
-	332668	7.89
-	332701	9.64
-	332702	7.484
-	332706	10.372
-	332816	9.793
-	332832	7.876
-	332833	10.064
-	332834	8.024
-	333370	8.902
-	333371	7.489
-	336708	7.613
-	336766	7.681
-	336828	7.736
-	336829	7.481
-	337694	8.097
-	337929	9.822
-	338275	9.787
-	338277	7.802
-	338279	7.39
-	338280	8.517
-	338480	8.675
-	338507	9.672
-	338512	11.137
-	339794	8.259
-	339990	10.985
-	339991	7.962
-	340716	8.013
-	341870	8.227
-	341872	7.946
-	341926	8.024
-	341927	11.41
-	341928	9.876
-	341929	9.22
-	342077	8.926
-	342079	7.792
-	342118	7.637
-	342159	7.787
-	342160	8.015
-	342161	7.379
-	342270	7.417
-	342295	8.374
-	342296	7.998
-	342297	13.382
-	342298	12.312
-	342299	8.937
-	342300	8.661
-	342301	8.534
-	342315	8.269
-	342316	9.904
-	342321	9.331
-	342322	8.175
-	342326	7.538
-	342328	9.193
-	342329	7.454
-	342333	9.559
-	342340	7.833
-	342359	8.977
-	342366	7.373
-	342367	9.024
-	342370	7.608
-	342371	7.37
-	342372	8.444
-	342373	12.401
-	342374	9.207
-	342375	8.807
-	342376	9.196
-	342377	11.283
-	342380	8.519
-	342381	7.92
-	342382	7.484
-	342383	10.709
-	342384	9.701
-	342387	10.004
-	342390	8.198
-	342394	9.145
-	342395	9.161
-	342396	10.417
-	342397	9.432
-	342398	7.67
-	342399	9.895
-	342401	8.057
-	342404	7.386
-	342405	9.131
-	342414	8.148
-	342415	9.884
-	342416	10.048
-	342457	9.409
-	342465	10.683
-	342466	13.453
-	342467	11.879
-	342468	15.133
-	342469	10.735
-	342470	9.694
-	342471	8.029
-	342479	8.019
-	342480	9.316
-	342481	7.893
-	342483	8.207
-	342485	8.708
-	342487	8.844
-	342490	7.823
-	342494	8.306
-	342495	9.25
-	342496	9.167
-	342497	10.886
-	342498	9.038
-	342499	11.097
-	342500	8.77
-	342501	8.292
-	342502	8.52
-	342564	7.686
-	342565	7.806
-	342584	7.567
-	342826	8.157
-	342841	8.42
-	342842	9.246
-	342844	9.086
-	342845	8
-	342846	8.389
-	342847	8.625
-	344107	9.841
-	344108	7.558
-	344112	7.511
-	344144	8.613
-	344146	9.532
-	344147	11.271
-	344148	9.048
-	344149	11.605
-	344151	8.725
-	344171	8.065
-	344172	7.981
-	345476	7.791
-	345477	11.379
-	345478	9.278
-	345479	11.36
-	345481	9.129
-	345504	8.091
-	345505	7.58
-	345509	8.118
-	345510	8.04
-	345511	9.421
-	345525	7.39
-	345527	7.874
-	345528	11.922
-	345529	8.364
-	345532	8.258
-	349687	8.877
-	349688	8.115
-	353862	9.633
-	354011	7.645
-	354012	7.626
-	354276	7.398
-	354285	8.424
-	354286	9.488
-	354288	8.246
-	354292	10.254
-	354298	13.204
-	354299	9.257
-	354300	8.76
-	354306	7.855
-	354309	7.661
-	354351	7.575
-	354352	9.409
-	354354	8.462
-	354355	8.909
-	354356	9.864
-	354363	8.254
-	354369	8.104
-	354399	7.604
-	354417	9.87
-	354420	8.215
-	354426	10.786
-	354427	7.667
-	354428	7.73
-	355288	8.363
-	355391	7.686
-	357108	9.46
-	357247	7.904
-	359641	8.536
-	360055	8.048
-	362504	9.144
-	363254	8.285
-	363808	7.876
-	363829	7.959
-	364599	10.1
-	364607	7.386
-	365365	7.799
-	366069	8.627
-	366225	7.368
-	366363	7.782
-	366369	8.417
-	366564	7.785
-	366601	8.726
-	366604	10.874
-	366605	10.872
-	366606	8.533
-	366607	9.307
-	366608	7.804
-	366615	8.302
-	366616	9.507
-	366618	7.99
-	366687	8.813
-	366690	8.577
-	366697	7.516
-	366698	13.713
-	366699	7.804
-	366714	7.46
-	366719	10.342
-	366751	8.283
-	367748	8.283
-	368621	7.673
-	371441	8.198
-	375067	8.133
-	375068	7.823
-	375070	7.686
-	375086	8.168
-	375165	10.228
-	375166	12.153
-	375167	11.866
-	375168	11.366
-	375169	10.122
-	375170	10.064
-	375171	9.619
-	375172	8.161
-	375174	8.61
-	375179	8.129
-	375183	8.475
-	375184	11.068
-	375185	8.1
[truncated: 63,536 more rows]

## Sheet: NC_006511
Putative transcription start points
Strand	Position	Score_PlatProm
-	16	9.668
-	17	8.887
-	18	9.04
-	19	8.536
-	20	10.484
-	21	7.986
-	22	7.626
-	45	8.023
-	46	11.101
-	90	10.322
-	95	8.292
-	98	9.46
-	127	8.141
-	132	8.404
-	654	7.728
-	2611	9.415
-	5270	8.999
-	5272	7.487
-	7336	7.489
-	7465	7.816
-	7482	8.131
-	8610	7.533
-	8679	8.352
-	8680	8.752
-	8682	10.144
-	8683	7.948
-	8684	7.984
-	8687	9.632
-	9819	7.404
-	9917	7.526
-	10010	9.123
-	10434	9.107
-	10437	7.77
-	10872	8.472
-	10873	7.577
-	10874	7.808
-	11275	9.902
-	11276	9.076
-	11277	11.935
-	11278	10.583
-	11280	9.807
-	11282	8.637
-	11284	7.967
-	11287	8.088
-	11305	9.87
-	11317	8.148
-	11330	7.781
-	11332	8.611
-	11333	12.357
-	11334	8.753
-	11345	9.016
-	11346	7.937
-	11347	9.141
-	13033	8.386
-	13570	9.122
-	13704	8.041
-	14832	8.025
-	14848	8.111
-	14849	8.991
-	14850	7.726
-	14855	9.079
-	14856	7.463
-	14858	8.366
-	14866	8.475
-	14868	8.237
-	14882	7.708
-	14883	11.397
-	14884	8.233
-	14909	7.971
-	14912	7.668
-	14924	8.559
-	15021	8.54
-	15047	8.247
-	15048	8.586
-	15049	7.614
-	15060	9.116
-	15063	9.865
-	15318	7.496
-	15372	9.209
-	15414	8.247
-	15465	8.857
-	15466	7.545
-	15468	9.367
-	15669	8.457
-	15765	8.23
-	15766	7.991
-	15767	12.895
-	15768	9.781
-	15771	8.169
-	15884	8.359
-	15885	9.919
-	15912	11.077
-	15913	10.073
-	15914	11.99
-	15917	9.228
-	15923	8.417
-	15941	8.945
-	15942	8.224
-	15955	8.869
-	15956	8.997
-	15957	8.95
-	15959	7.782
-	16004	8.061
-	16005	7.678
-	16176	7.936
-	16179	8.35
-	16200	9.674
-	16201	8.551
-	16202	8.054
-	16358	11.223
-	16359	12.373
-	16360	11.28
-	16362	9.973
-	16363	9.238
-	16412	8.067
-	16486	10.121
-	16487	8.507
-	16488	7.461
-	16956	8.415
-	16986	8.321
-	17161	8.748
-	17164	8.864
-	17210	9.463
-	17212	7.443
-	17514	8.411
-	17515	9.002
-	17517	12.69
-	17518	9.073
-	17520	8.329
-	17560	7.744
-	17563	8.437
-	17577	9.023
-	17585	7.76
-	17586	7.379
-	17587	7.907
-	17588	7.823
-	17589	11.22
-	17596	8.203
-	17601	10.545
-	17602	9.139
-	17726	8.855
-	17792	7.495
-	17795	7.992
-	17825	7.998
-	17946	7.364
-	17950	8.049
-	17972	7.502
-	17980	8.13
-	18548	7.828
-	21340	8.165
-	22768	8.425
-	23037	10.03
-	23038	9.013
-	23039	9.374
-	23040	8.083
-	23133	8.084
-	23146	7.776
-	23148	9.909
-	23152	7.98
-	23157	10.227
-	23160	8.132
-	23171	8.202
-	23199	12.195
-	23201	8.198
-	23205	8.561
-	23212	7.495
-	23214	9.623
-	23224	7.488
-	23229	7.455
-	23231	10.193
-	23239	9.123
-	23281	7.698
-	23282	8.505
-	23283	8.896
-	23284	8.638
-	23285	8.609
-	23300	9.001
-	23325	7.371
-	23326	7.408
-	23329	7.798
-	24027	7.682
-	24028	8.177
-	24029	10.409
-	24030	8.205
-	24031	10.022
-	24032	9.414
-	24033	10.229
-	24045	7.75
-	24054	8.59
-	24059	9.333
-	24060	8.102
-	24079	10.115
-	24080	7.49
-	24081	11.593
-	24082	9.026
-	24095	7.628
-	24096	8.22
-	24103	8.18
-	24104	10.99
-	24111	9.087
-	24112	8.293
-	24114	9.193
-	24117	7.41
-	24179	7.41
-	24227	9.471
-	24251	7.468
-	24252	7.683
-	24281	9.679
-	24282	7.385
-	24306	7.432
-	24388	9.648
-	24389	10.099
-	24528	7.602
-	24530	8.269
-	24644	8.556
-	24645	8.722
-	24646	8.565
-	24647	8.001
-	24956	9.533
-	25323	9.195
-	25368	7.588
-	25369	7.587
-	25370	9.152
-	25432	9.654
-	25458	9.684
-	25815	10.61
-	27700	9.074
-	27781	10.407
-	28487	8.454
-	29334	8.085
-	29452	7.591
-	30109	7.664
-	30662	10.79
-	31610	9.34
-	32064	8.119
-	32274	7.444
-	32276	10.39
-	32278	7.606
-	32294	7.527
-	32333	9.471
-	32334	8.922
-	32336	11.583
-	32337	12.689
-	32338	10.795
-	32523	8.357
-	32630	7.531
-	32862	8.602
-	32863	8.686
-	32881	7.881
-	32904	7.948
-	32915	9.065
-	32917	9.352
-	32918	9.346
-	32919	10.103
-	32920	10.403
-	32921	10.764
-	32924	9.402
-	32925	11.361
-	32926	9.711
-	33070	7.582
-	33099	7.806
-	33100	9.431
-	33117	9.997
-	33118	10.337
-	33119	11.518
-	33120	9.744
-	33121	9.675
-	33122	12.85
-	33123	10.388
-	33126	7.696
-	33127	8.924
-	33128	9.493
-	33152	7.932
-	33154	9.675
-	33159	8.256
-	33161	8.904
-	33175	7.631
-	33177	10.194
-	33180	11.418
-	33181	11.487
-	33182	10.361
-	33183	7.773
-	33184	10.432
-	33185	8.454
-	33186	8.836
-	33187	8.56
-	33190	8.299
-	33191	7.989
-	33195	9.902
-	33196	9.462
-	33197	10.538
-	33198	14.652
-	33199	13.612
-	33200	11.089
-	33201	14.375
-	33202	7.744
-	33203	11.99
-	33204	11.122
-	33205	11.616
-	33216	10.198
-	33217	11.538
-	33218	11.088
-	33221	9.714
-	33222	7.745
-	33229	9.438
-	33232	9.911
-	33233	7.705
-	33234	10.22
-	33235	10.239
-	33263	8.11
-	33283	8.668
-	33294	7.73
-	33321	7.911
-	33323	7.629
-	33324	8.95
-	33325	7.512
-	33326	8.909
-	33327	8.874
-	33330	10.182
-	33337	10.819
-	33338	10.924
-	33339	9.161
-	33340	8.354
-	33341	8.904
-	33342	9.584
-	33367	8.436
-	33534	8.942
-	33650	8.297
-	33701	7.595
-	33702	8.609
-	33703	10.155
-	33705	10.565
-	33706	8.783
-	33800	9.721
-	33812	8.856
-	33814	9.601
-	33819	7.66
-	33824	7.541
-	33888	8.539
-	33956	10.968
-	33957	7.583
-	33958	9.048
-	34044	7.964
-	34051	7.367
-	34063	7.71
-	34109	7.613
-	34128	8.59
-	34129	12.043
-	34130	10.818
-	34131	10.384
-	34132	7.591
-	34133	10.494
-	34135	8.249
-	34150	8.043
-	34152	10.179
-	34153	9.823
-	34154	7.741
-	34155	10.491
-	34156	9.62
-	34160	7.742
-	34163	11.289
-	34165	9.321
-	34193	8.462
-	34194	9.129
-	34195	9.077
-	34196	12.617
-	34197	9.906
-	34198	10.373
-	34199	8.437
-	34225	7.389
-	34233	7.685
-	34234	10.135
-	34235	11.354
-	34236	8.43
-	34237	8.103
-	34238	8.72
-	34239	10.071
-	34240	7.871
-	34328	8.488
-	34329	9.499
-	34330	8.21
-	34331	7.833
-	34332	8.716
-	34333	9.23
-	34334	7.671
-	34347	11.876
-	34348	11.214
-	34349	9.763
-	34350	13.671
-	34358	8.932
-	34359	9.548
-	34375	11.083
-	34376	9.377
-	34380	8.129
-	34381	11.21
-	34382	9.686
-	34383	8.384
-	34384	8.162
-	34385	7.968
-	34415	8.122
-	34416	7.479
-	34479	8.938
-	34690	7.844
-	34758	10.461
-	34760	8.811
-	34761	12.434
-	34762	10.067
-	34763	9.5
-	34764	10.375
-	34765	8.908
-	34770	8.295
-	34782	8.708
-	34783	8.262
-	34785	7.377
-	34829	11.732
-	34830	7.403
-	34832	8.133
-	34834	8.242
-	34835	10.669
-	34854	7.542
-	34872	11.434
-	34873	7.463
-	34886	7.592
-	34902	8.94
-	34903	8.501
-	34907	8.692
-	34908	9.296
-	34909	7.876
-	34914	7.909
-	34916	8.989
-	34917	11.223
-	34918	10.838
-	34919	8.783
-	34920	9.859
-	34928	9.626
-	34931	10.215
-	34932	7.521
-	34934	8.778
-	34936	7.487
-	34937	10.113
-	34939	10.226
-	34940	7.803
-	34941	9.538
-	34942	9.349
-	34943	12.355
-	34944	11.388
-	34945	13.411
-	34946	12.103
-	34947	8.162
-	34948	10.338
-	34949	9.817
-	34958	9.589
-	34959	10.399
-	34960	11.822
-	34961	7.502
-	34966	8.034
-	34967	9.118
-	34968	9.608
-	34969	8.694
-	34970	9.579
-	34971	9.085
-	34974	8.275
-	34977	9.039
-	34979	8.463
-	34981	7.697
-	34982	8.952
-	35001	8.121
-	35020	7.561
-	35030	7.439
-	35031	11.021
-	35042	7.841
-	35046	8.644
-	35047	11.706
-	35049	9.847
-	35050	9.663
-	35070	9.16
-	35071	10.989
-	35072	10.031
-	35073	10.972
-	35074	11.515
-	35075	7.874
-	35081	9.492
-	35082	9.779
-	35089	7.999
-	35091	9.503
-	35093	7.549
-	35105	8.039
-	35110	10.179
-	35125	7.794
-	35132	9.32
-	35133	12.59
-	35134	14.544
-	35135	7.983
-	35136	7.833
-	35137	7.597
-	35163	9
-	35164	7.733
-	35165	7.987
-	35167	8.015
-	35170	8.753
-	35175	10.137
-	35193	8.53
-	35197	8.225
-	35298	8.117
-	35864	7.786
-	35866	8.741
-	35867	8.955
-	35868	7.585
-	35869	10.113
-	36094	7.475
-	36994	9.036
-	37760	7.688
-	38229	12.213
-	38230	7.943
-	38355	7.422
-	38512	8.135
-	38513	10.33
-	39017	10.144
-	39410	7.845
-	39411	8.03
-	39412	9.359
-	39584	7.481
-	39586	8.24
-	39608	9.009
-	39609	10.387
-	39610	9.747
-	39611	11.073
-	39615	7.485
-	39688	8.546
-	39701	9.507
-	39918	7.637
-	39943	7.896
-	39944	10.789
-	39945	15.479
-	39946	11.116
-	39947	10.662
-	39948	11.502
-	39949	8.791
-	39950	8.048
-	39951	9.57
-	39952	9.661
-	39953	12.098
-	39954	11.355
-	39955	8.312
-	39964	9.084
-	39972	8.845
-	39976	8.443
-	39981	7.882
-	39983	8.737
-	39984	11.517
-	39998	9.326
-	39999	7.724
-	40000	7.604
-	40067	7.644
-	40073	7.802
-	41385	9.196
-	41400	7.549
-	41486	7.691
-	41487	8.607
-	41488	9.405
-	41489	7.975
-	41591	7.543
-	41901	8.05
-	41902	7.733
-	42211	8.429
-	42531	8.125
-	42747	8.778
-	42899	7.475
-	43651	8.975
-	44185	8.104
-	44818	8.774
-	45940	8.982
-	45942	8.661
-	45943	8.098
-	45946	8.061
-	45985	7.407
-	46078	9.109
-	46079	10.504
-	46080	11.502
-	47174	8.57
-	47175	12.242
-	47176	7.659
-	47177	10.428
-	47496	7.383
-	47497	8.905
-	51100	8.016
-	51101	9.15
-	51178	7.698
-	51182	8.731
-	51183	7.702
-	51281	8.18
-	51370	9.326
-	51815	8.537
-	51816	11.439
-	51854	8.359
-	51855	9.714
-	51873	8.695
-	51885	8.83
-	51916	8.118
-	51920	9.531
-	51921	8.033
-	52019	7.479
-	52549	8.071
-	52550	9.211
-	52638	10.743
-	52639	8.82
-	52640	9.368
-	52641	8.6
-	56551	7.411
-	58751	8.551
-	59016	8.792
-	59211	10.012
-	60101	7.561
-	61689	7.702
-	61735	10.612
-	61736	7.474
-	61737	9.228
-	61738	8.346
-	61930	9.487
-	62035	8.384
-	62038	7.993
-	62086	7.652
-	62175	7.497
-	62176	8.004
-	62419	7.641
-	63305	8.67
-	67016	9.098
-	67619	7.679
-	67620	8.639
-	67622	9.491
-	67652	7.361
-	67977	8.019
-	68030	8.642
-	68031	8.018
-	68061	9.333
-	68174	8.06
-	68175	8.127
-	68183	7.57
-	68184	9.067
-	68200	7.608
-	68201	8.557
-	68238	8.194
-	68318	7.85
-	68388	9.697
-	68393	8.38
-	68394	7.629
-	68395	9.738
-	68408	9.829
-	68413	7.73
-	68416	8.748
-	68418	8.737
-	68426	8.308
-	68427	9.795
-	68428	10.089
-	68430	8.225
-	68431	8.86
-	68433	8.901
-	68435	10.865
-	68436	8.548
-	68437	8.91
-	68438	8.476
-	68456	7.457
-	68458	8.983
-	68459	9.139
-	68460	11.472
-	68462	7.376
-	68472	7.44
-	68492	8.059
-	68494	8.1
-	68495	8.833
-	68504	7.774
-	68506	8.962
-	68563	13.526
-	68566	9.169
-	68570	8.883
-	68577	9.136
-	71816	9.412
-	74402	7.584
-	74620	8.192
-	74768	11.117
-	74772	7.516
-	75089	8.07
-	75090	11.399
-	75091	14.89
-	75093	8.12
-	75106	8.39
-	75112	8.436
-	75113	9.557
-	75114	10.565
-	75115	8.615
-	75116	10.682
-	75117	9.909
-	75125	9.294
-	75126	9.152
-	75127	8.25
-	75128	7.823
-	75129	8.137
-	75138	9.615
-	75139	9.242
-	75140	7.561
-	75141	9.297
-	75142	10.484
-	75158	7.789
-	75162	9.214
-	75163	7.608
-	75173	7.993
-	75175	10.595
-	75177	7.617
-	75183	12.938
-	75184	8.38
-	75185	8.376
-	75186	11.616
-	75191	7.62
-	75192	9.662
-	75193	8.466
-	75194	12.819
-	75195	13.371
-	75196	12.925
-	75203	7.627
-	75207	8.015
-	75211	8.732
-	75216	8.958
-	75217	8.12
-	75228	7.909
-	75233	8.578
-	75234	11.143
-	75235	8.729
-	75237	7.464
-	75239	8.086
-	75241	8.257
-	75242	10.332
-	75243	10.368
-	75244	9.917
-	75245	11.761
-	75246	10.325
-	75248	8.669
-	75250	10.499
-	75252	9.411
-	75253	9.755
-	75254	8.191
-	75255	7.64
-	75256	9.812
-	75260	7.693
-	75262	8.469
-	75263	10.447
-	75264	11.553
-	75265	14.458
-	75266	11.338
-	75267	9.823
-	75268	11.54
-	75273	10.529
-	75274	14.389
-	75275	11.87
-	75276	13.111
-	75277	10.424
-	75278	8.893
-	75293	8.246
-	75294	9.338
-	75295	12.609
-	75296	8.755
-	75297	7.575
-	75354	7.998
-	75356	7.554
-	75358	8.756
-	75365	8.414
-	75437	8.117
-	75438	8.839
-	75440	7.864
-	75441	9.216
-	75442	8.458
-	75448	9.903
-	75459	12.182
-	75460	9.634
-	75461	10.487
-	75462	13.571
-	75464	10.828
-	75471	10.007
-	75561	9.339
-	75562	8.043
-	80054	9.971
-	80056	8.533
-	80057	8.175
-	80060	8.205
-	80061	10.25
-	80063	10.372
-	80122	8.476
-	80159	7.606
-	80163	8.452
-	80166	9.353
-	80168	8.778
-	80173	7.922
-	80174	9.28
-	80181	8.318
-	80184	7.525
-	80185	8.996
-	80194	8.704
-	80195	8.177
-	80196	11.045
-	80197	12.449
-	80198	9.943
-	80199	9.302
-	80200	7.87
-	80201	8.146
-	80217	8.198
-	80244	7.828
-	80245	7.491
-	80246	10.281
-	80247	12.035
-	80300	10.038
-	80302	7.596
-	81782	7.866
-	81896	8.178
-	82135	8.226
-	82617	9.241
-	82726	7.734
-	82899	8.877
-	83597	7.624
-	83854	7.923
-	84871	7.553
-	86396	8.077
-	86397	7.864
-	87670	7.538
-	87875	7.82
-	87887	9.214
-	87888	10.327
-	87889	8.375
-	87891	7.513
-	87893	7.785
-	88111	8.621
-	88112	8.963
-	88113	10.668
-	88115	9.613
-	88116	8.076
-	88117	7.996
-	88118	8.248
-	88140	7.651
-	88141	8.252
-	88142	10.765
-	88143	8.262
-	88144	12.411
-	88148	9.393
-	88158	8.088
-	88163	7.456
-	88196	9.398
-	88221	8.353
-	88225	8.475
-	88226	9.581
-	88227	7.882
-	88228	7.386
-	88241	7.95
-	88252	8.042
-	88253	12.91
-	88254	9.108
-	88256	7.883
-	88278	8.86
-	88279	8.137
-	88281	7.406
-	88295	7.466
-	88296	8.964
-	88297	8.058
-	88298	8.097
-	88299	11.607
-	88300	9.956
-	88306	8.212
-	88308	8.245
-	88309	9.991
-	88310	7.71
-	88312	9.145
-	88313	9.703
-	88314	8.379
-	88316	7.708
-	88319	7.373
-	88338	9.925
-	88339	10.641
-	88340	10.85
-	88344	7.617
-	88347	8.338
-	88492	7.365
-	88494	9.49
-	88496	8.612
-	91494	9.077
-	91495	8.247
-	91496	8.538
-	91497	12.821
-	91498	8.04
-	92158	8.451
-	92159	7.759
-	93496	8.581
-	93566	7.452
-	93567	7.938
-	93568	7.528
-	93569	7.787
-	93618	7.686
-	93794	8.656
-	93843	8.897
-	94166	8.539
-	94168	7.9
-	94214	7.58
-	94221	8.622
-	94222	12.443
-	95065	8.381
-	95126	7.704
-	95127	10.927
-	95137	8.023
-	95153	7.36
-	95154	9.855
-	95155	8.824
-	95156	10.913
-	95157	11.116
-	95158	7.789
-	95159	10.029
-	95160	9.834
-	95162	7.589
-	95163	10.069
-	95174	7.948
-	95175	11.756
-	95177	7.557
-	95184	8.912
-	95185	11.871
-	95186	8.342
-	95187	7.829
-	95202	7.43
-	95203	9.67
-	95205	9.654
-	95217	7.566
-	95280	8.597
-	95282	9.35
-	95283	12.037
-	95459	8.034
-	95461	7.612
-	95463	8.82
-	95480	11.012
-	95481	9.321
-	95482	8.047
-	95503	10.558
-	95504	13.797
-	95505	10.79
-	95506	16.907
-	95507	11.607
-	95508	7.667
-	95509	7.411
-	95513	8.164
-	95515	8.707
-	95516	8.986
-	95517	9.775
-	95531	9.749
-	95532	8.642
-	95534	9.332
-	95535	8.17
-	95536	9.33
-	95537	10.761
-	95538	11.031
-	95541	8.089
-	95549	8.619
-	95560	8.534
-	95561	8.257
-	95562	9.112
-	95564	9.71
-	95565	10.731
-	95568	8.868
-	95570	7.974
-	95571	7.882
-	95794	7.973
-	96166	8.646
-	96175	7.922
-	96237	7.444
-	96243	7.518
-	96254	7.369
-	96255	10.77
-	96337	10.221
-	96338	8.958
-	96339	8.931
-	96535	7.907
-	96537	7.729
-	96783	8.176
-	97196	9.617
-	97386	7.876
-	97410	9.352
-	97411	9.255
-	97413	9.349
-	97452	9.837
-	97453	8.503
-	97564	9.236
-	97566	8.295
-	97568	7.743
-	97851	8.968
-	97852	9.057
-	97854	8.889
-	98200	8.266
-	98607	8.266
-	100523	7.413
-	100524	7.7
-	100579	7.82
-	100674	8.038
-	102169	7.944
-	102619	7.741
-	102690	7.541
-	105604	7.618
-	106593	7.378
-	115345	7.531
-	115346	10.476
-	115347	11.86
-	115348	8.853
-	115357	7.408
-	115374	8.72
-	115375	8.735
-	115394	7.858
-	115395	7.391
-	116047	7.502
-	116048	8.663
-	116374	8.719
-	116512	8.433
-	116923	7.519
-	117831	7.421
-	117833	11.487
-	117834	10.479
-	117835	8.984
-	117836	13.699
-	117840	7.989
-	117851	7.946
-	117862	11.822
-	117863	11.994
-	117864	9.899
-	117865	7.659
-	117866	11.041
-	117878	8.587
-	117879	8.983
-	117880	7.495
-	117881	10.098
-	117884	7.417
-	117885	7.827
-	117889	9.406
-	117890	8.731
-	117893	8.408
-	117894	8.639
-	117895	10.484
-	117896	10.159
-	117899	7.419
-	117903	10.456
-	117904	11.276
-	117920	10.97
-	117921	9.297
-	117922	10.229
-	117923	8.872
-	117924	8.058
-	117925	10.453
-	117926	8.685
-	117964	9.002
-	117966	7.658
-	117968	9.644
-	117969	9.154
-	117975	8.886
-	117976	9.86
-	118009	8.514
-	118067	7.904
-	118149	9.07
-	118152	10.514
-	118153	8.834
-	118157	8.313
-	118158	10.769
-	118253	9.881
-	118254	7.559
-	118255	11.575
-	118575	8.27
-	118577	8.794
-	118578	7.414
-	118631	9.776
-	118633	7.598
-	118641	7.829
-	118683	7.676
-	118685	9.029
-	122835	9.564
-	122880	7.763
-	123350	7.851
-	123953	10.91
-	125342	7.868
-	125343	9.779
-	125344	7.695
-	128302	11.683
-	128303	11.45
-	128981	7.754
-	129978	7.625
-	130047	7.922
-	130048	9.118
-	130244	7.691
-	130246	7.651
-	130264	8.698
-	130265	8.401
-	133065	8.418
-	133095	7.646
-	135553	7.772
-	135555	7.536
-	135557	7.653
-	135582	7.419
-	135621	7.848
-	135622	7.732
-	135625	8.76
-	135626	13.625
-	135631	8.148
-	135659	9.105
-	135660	8.355
-	135667	7.858
-	135670	7.791
-	135671	10.278
-	135672	15.577
-	135673	8.053
-	135688	10.197
-	135689	11.899
-	135690	14.41
-	135691	14.735
-	135692	9.623
-	135693	9.179
-	135694	11.461
-	135695	11.979
-	135697	9.313
-	135702	7.579
-	135709	9.428
-	135711	9.02
-	135712	11.678
-	135713	11.712
-	135714	9.474
-	135715	12.076
-	135716	10.278
-	135722	9.611
-	135723	11.915
-	135724	11.601
-	135725	12.004
-	135726	15.663
-	135727	7.44
-	135729	10.766
-	135730	9.5
-	135731	9.046
-	135732	9.26
-	135736	9.912
-	135737	7.927
-	135739	10.764
-	135740	11.15
-	135741	11.92
-	135742	12.866
-	135743	12.951
-	135744	11.401
-	135745	9.694
-	135746	7.935
-	135747	11.193
-	135748	13.705
-	135749	8.355
-	135750	11.427
-	135751	11.187
-	135752	11.15
-	135756	8.286
-	135763	7.451
-	135766	10.225
-	135767	8.713
-	135768	10.155
-	135769	9.95
-	135770	11.092
-	135771	13.129
-	135772	10.487
-	135773	11.091
-	135774	10.094
-	135951	10.114
-	135953	7.696
-	136137	7.852
-	136138	8.768
-	136437	8.992
-	136517	8.137
-	136518	9.072
-	136588	8.938
-	136589	9.634
-	136979	10.115
-	136980	7.663
-	136983	8.84
-	136992	7.993
-	137002	12.331
-	137003	7.968
-	137004	7.594
-	137008	8.518
-	137010	8.197
-	137019	7.8
-	137021	7.36
-	137042	8.442
-	137043	7.461
-	137044	9.391
-	137045	8.229
-	137100	8.057
-	138422	8.422
-	138606	7.514
-	139765	8.669
-	139767	9.886
-	139770	8.319
-	139775	8.362
-	139887	7.555
-	140850	8.015
-	140851	8.669
-	140854	9.72
-	140895	10.467
-	140896	11.843
-	140897	11.027
-	140898	9.97
-	140899	8.697
-	140907	11.077
-	140908	10.289
-	140909	10.868
-	140910	10.308
-	140911	8.778
-	140914	7.627
-	140916	8.907
-	140917	8.862
-	140918	8.91
-	140920	8.234
-	140928	8.783
-	140929	11.049
-	140930	7.884
-	140951	8.063
-	141152	8.302
-	141195	7.693
-	141199	8.247
-	141296	7.84
-	141360	7.968
-	143182	9.45
-	143183	9.139
-	143201	7.617
-	143204	7.601
-	143206	9.788
-	144240	7.781
-	144902	7.756
-	145616	7.679
-	146839	8.383
-	146859	9.838
-	146860	8.239
-	147120	8.68
-	148888	8.345
-	149446	7.687
-	149447	9.739
-	153984	8.103
-	154014	8.3
-	154015	8.591
-	154016	11.853
-	154017	9.729
-	154019	10.018
-	154020	7.614
-	154021	8.796
-	155705	8.166
-	158424	7.967
-	159186	9.936
-	159188	12.169
-	159189	11.185
-	159191	8.313
-	159534	7.361
-	162429	8.02
-	162430	8.2
-	162547	7.69
-	164480	8.379
-	164498	7.581
-	164556	7.734
-	164563	10.172
-	165732	7.974
-	167063	7.617
-	167064	8.312
-	167066	9.917
-	167071	9.448
-	167072	9.201
-	167075	8.475
-	167086	8.503
-	167097	8.094
-	167102	8.265
-	167104	7.815
-	172120	9.071
-	172487	7.552
-	173510	7.854
-	175532	8.449
-	175607	8.821
-	175608	7.411
-	176058	8.006
-	176320	9.617
-	176321	9.135
-	176322	8.481
-	176323	9.002
-	176395	8.635
-	176500	7.555
-	176715	10.209
-	177451	7.561
-	177473	7.38
-	178018	7.412
-	178204	7.643
-	178223	7.372
-	178244	7.736
-	178253	7.61
-	178325	8.989
-	178331	8.223
-	178352	7.429
-	178356	10.377
-	178357	7.668
-	178401	8.064
-	178490	7.654
-	179296	7.898
-	179317	8.397
-	179318	8.768
-	179364	8.553
-	179404	9.024
-	179405	13.268
-	179406	9.535
-	179409	7.63
-	181547	8.492
-	182103	7.94
-	182104	7.951
-	184101	9.045
-	184103	8.014
-	184104	8.757
-	184105	9.656
-	184106	8.122
-	184890	8.89
-	184891	9.05
-	185775	9.73
-	185776	7.828
-	187761	8.438
-	188933	7.945
-	188941	8.811
-	192334	7.767
-	192417	9.637
-	192418	8.936
-	192420	9.466
-	194657	8.432
-	194659	9.274
-	194663	8.883
-	195622	7.507
-	195626	7.969
-	196579	8.748
-	196662	9.521
-	196783	7.974
-	196784	7.646
-	198264	8.61
-	198454	7.435
-	198762	8.083
-	198763	9.555
-	198764	7.602
-	200481	8.854
-	201816	8.326
-	202924	7.44
-	202931	9.253
-	203004	7.816
-	204381	9.593
-	204382	12.51
-	204383	8.792
-	204414	7.627
-	204446	7.414
-	204707	8.246
-	204789	7.766
-	205072	8.236
-	205098	10.346
-	205099	9.033
-	205100	7.796
-	205101	8.96
-	206687	7.701
-	207760	9.028
-	209042	8.338
-	209184	7.633
-	209186	9.291
-	209427	8.702
-	211698	9.127
-	211699	8.038
-	211700	10.531
-	212000	7.527
-	213297	8.648
-	213299	9.438
-	213344	9.458
-	213427	9.961
-	213669	7.596
-	213670	12.68
-	214279	9.651
-	214280	10.177
-	214281	11.036
-	214282	9.251
-	214283	8.141
-	214803	9.101
-	214806	10.887
-	214809	12.981
-	214810	8.458
-	214882	9.211
-	214935	7.673
-	214936	10.161
-	214938	8.989
-	214942	10.049
-	214953	10.937
-	214954	10.091
-	214955	9.878
-	214956	9.676
-	214957	11.631
-	214959	9.436
-	214960	7.578
-	214964	8.816
-	214966	10.953
-	214968	9.479
-	214970	11.538
-	214971	14.065
-	214972	11.212
-	214973	11.507
-	214974	12.194
-	214975	10.615
-	214976	13.963
-	214977	11.114
-	214978	13.904
-	214979	9.862
-	214980	12.784
-	214981	7.427
-	214982	12.845
-	214983	12.86
-	214984	10.542
-	214985	11.401
-	214986	12.179
-	214987	12.152
-	214990	7.398
-	214991	12.329
-	214992	9.68
-	214993	8.829
-	214998	8.708
-	214999	8.543
-	215003	8.177
-	215004	9.039
-	215008	8.32
-	215010	8.375
-	215013	8.294
-	215014	8.489
-	215015	8.165
-	215017	8.075
-	215034	7.786
-	215038	8.324
-	215057	11.578
-	215058	7.766
-	215059	8.373
-	215061	9.569
-	215064	8.44
-	215065	8.739
-	215066	8.423
-	215068	8.015
-	215075	8.171
-	215093	7.911
-	215094	9.511
-	215097	8.033
-	215099	8.427
-	215100	9.848
-	215101	8.842
-	215104	7.404
-	215105	10.254
-	215106	11.546
-	215108	8.506
-	215113	7.683
-	215115	9.969
-	215116	9.038
-	215117	11.32
-	215118	9.52
-	215119	8
-	215120	10.575
-	215121	10.928
-	215122	14.013
-	215123	10.181
-	215124	9.718
-	215125	12.532
-	215126	15.256
-	215127	13.473
-	215128	9.872
-	215129	10.586
-	215130	10.937
-	215131	10.79
-	215132	11.997
-	215136	9.531
-	215137	10.592
-	215138	7.826
-	215139	12.817
-	215140	11.925
-	215141	11.443
-	215142	11.845
-	215143	9.294
-	215145	8.803
-	215146	9.841
-	215148	7.697
-	215157	8.397
-	215158	8.823
-	215159	11.974
-	215160	8.977
-	215164	9.496
-	215165	7.54
-	215166	11.147
-	215167	9.807
-	215168	8.662
-	215175	7.862
-	217530	10.537
-	217531	11.481
-	217532	9.01
-	219486	8.388
-	220530	8.139
-	220531	10.181
-	220532	9.499
-	221552	8.344
-	222528	10.082
-	227743	8.643
-	227780	8.17
-	227783	8.081
-	227894	7.743
-	228951	7.9
-	229463	8.428
-	232715	7.57
-	234029	9.384
-	234030	8.692
-	234031	7.879
-	234284	10.422
-	234285	7.853
-	234286	11.922
-	234287	13.951
-	234288	9.734
-	234289	8.939
-	234290	8.932
-	234298	7.45
-	234326	9.786
-	234327	14.179
-	234328	8.433
-	234329	9.026
-	234330	9.185
-	234331	8.407
-	234345	8.134
-	234347	7.6
-	234348	10.132
-	234349	12.004
-	234370	9.18
-	234371	7.924
-	234372	11.982
-	234375	11.536
-	234376	9.651
-	234377	10.266
-	234378	8.16
-	234379	10.078
-	234380	12.406
-	234381	12.129
-	234382	13.193
-	234383	14.891
-	234384	11.811
-	234385	9.174
-	234391	8.428
-	234394	7.968
-	234407	9.416
-	234408	9.267
-	234409	7.731
-	234410	12.58
-	234411	8.771
-	234412	14.023
-	234413	15.173
-	234414	12.778
-	234415	15.977
-	234416	15.976
-	234417	12.007
-	234418	15.799
-	234419	13.622
-	234420	9.624
-	234421	7.709
-	234422	11.173
-	234425	8.6
-	234426	10.693
-	234434	11.02
-	234435	9.013
-	234436	14.373
-	234437	14.811
-	234438	10.343
-	234440	11.853
-	234441	13.009
-	234442	10.441
-	234443	7.467
-	234444	8.704
-	234452	8.374
-	234455	12.001
-	234456	8.133
-	234457	7.485
-	234458	9.5
-	234459	8.977
-	234460	8.796
-	234461	8.999
-	234462	9.594
-	234463	11.621
-	234464	11.426
-	234469	8.165
-	234481	7.95
-	234483	7.552
-	234487	8.291
-	234490	7.988
-	234491	11.273
-	234492	9.959
-	234493	11.394
-	234494	9.773
-	234495	9.584
-	234496	12.029
-	234497	9.693
-	234500	9.577
-	234512	9.156
-	234514	8.721
-	234515	7.992
-	234525	8.93
-	234526	10.589
-	234533	7.657
-	234536	8.348
-	234543	7.607
-	234555	7.679
-	234556	7.955
-	234653	7.787
-	234671	7.438
-	234674	9.334
-	234676	10.32
-	234677	9.484
-	234678	11.629
-	234679	8.761
-	234680	7.88
-	234682	10.121
-	234696	8.364
-	234763	8.443
-	234855	9.167
-	234856	9.554
-	234857	12.131
-	234858	13.732
-	234869	7.447
-	234877	11.511
-	234883	9.166
-	234886	8.367
-	235494	8.457
-	235497	7.411
-	235498	8.977
-	235634	10.358
-	237096	7.941
-	237097	7.384
-	239580	7.819
-	239644	7.51
-	239645	7.437
-	239647	8.153
-	239970	7.546
-	240355	8.205
-	240356	8.325
-	240869	7.704
-	241279	7.809
-	242784	7.948
-	242794	7.592
-	242795	12.578
-	242796	13.589
-	242797	8.644
-	242799	7.501
-	242802	8.375
-	242814	7.406
-	242817	8.049
-	244361	8.666
-	244461	7.978
-	244865	8.373
-	244870	7.951
-	244871	9.256
-	245277	9.575
-	245577	7.944
-	245580	7.709
-	245582	7.743
-	247197	8.273
-	247830	8.914
-	248127	7.397
-	248673	7.774
-	248674	7.519
-	248677	8.279
-	248678	8.558
-	248695	8.147
-	251816	7.494
-	251956	8.087
-	251957	7.637
-	251959	7.694
-	251960	7.821
-	251976	7.539
-	251987	8.045
-	251988	11.953
-	251989	8.453
-	251991	7.795
-	252002	9.231
-	252111	8.125
-	253497	7.579
-	254989	7.64
-	258291	10.591
-	258292	8.135
-	258412	7.699
-	259461	8.055
-	259462	8.234
-	260414	7.614
-	260509	10.917
-	260510	9.596
-	261453	7.868
-	262441	7.538
-	262442	8.142
-	262483	9.214
-	262485	8.052
-	263443	9.402
-	263848	9.178
-	264579	10.708
-	264582	8.519
-	267500	8.322
-	268502	12.066
-	268553	9.344
-	268571	8.317
-	268907	7.702
-	269200	7.369
-	269204	7.491
-	269588	7.748
-	270563	7.773
-	271158	8.81
-	272228	10.655
-	272229	9.385
-	272231	10.134
-	272232	9.786
-	278645	8.548
-	279962	7.469
-	280491	7.492
-	280864	8.066
-	280994	7.555
-	282389	8
-	284288	7.856
-	284362	7.422
-	284648	7.843
-	284734	8.655
-	286601	8.384
-	286602	8.279
-	286603	9.471
-	286604	9.415
-	286624	8.305
-	286654	7.649
-	286656	8.399
-	288384	10.174
-	288385	11.537
-	288386	10.246
-	288423	7.913
-	289484	7.375
-	289782	8.873
-	289783	8.467
-	290001	8.088
-	290002	7.8
-	290115	7.846
-	290262	8.069
-	291999	8.444
-	292176	9.405
-	292265	7.95
-	293286	7.641
-	295939	9.783
-	295973	8.331
-	296611	9.044
-	298249	8.184
-	298871	8.388
-	299110	8.244
-	299199	7.727
-	299359	8.027
-	299370	9.401
-	299426	8.977
-	299427	7.681
-	299445	7.461
-	299477	8.751
-	299612	7.844
-	301546	8.179
-	301548	7.64
-	302395	8.674
-	302553	10.297
-	302555	12.881
-	302556	12.955
-	302557	12.478
-	302558	10.645
-	302559	8.103
-	302760	8.931
-	302937	7.463
-	304978	8.138
-	306126	7.415
-	306129	9.782
-	306349	8.053
-	306550	8.362
-	306551	7.868
-	306552	8.945
-	306553	8.606
-	306554	8.219
-	306555	12.684
-	306556	7.858
-	306564	7.894
-	306602	7.58
-	306698	7.703
-	306711	8.3
-	308573	7.671
-	308574	9.133
-	308575	12.468
-	308576	8.319
-	308601	7.807
-	308602	7.834
-	308603	8.613
-	308604	8.515
-	308605	8.452
-	308607	7.43
-	308615	9.362
-	308631	7.508
-	308646	7.717
-	308647	8.448
-	308648	11.219
-	308660	9.678
-	308661	13.182
-	308663	8.24
-	308670	7.638
-	308675	7.729
-	308678	8.344
-	308679	7.656
-	308680	9.034
-	308684	7.956
-	308697	7.526
-	308699	7.58
-	309238	8.446
-	309453	8.549
-	309476	8.371
-	309642	7.999
-	309909	8.253
-	309910	9.231
-	309911	7.494
-	309914	7.622
-	309920	8.7
-	309921	9.404
-	309936	7.563
-	309937	9.833
-	309938	7.963
-	312274	7.388
-	313036	7.974
-	314537	7.369
-	314755	11.513
-	314757	8.678
-	314758	9.215
-	314759	9.806
-	314760	7.894
-	314761	8.437
-	314791	9.972
-	314792	8.241
-	314801	10.068
-	314802	12.312
-	314803	9.571
-	314811	7.473
-	314818	9.365
-	314819	7.511
-	314820	11.895
-	314822	9.142
-	314823	10.666
-	314824	7.627
-	314825	8.588
-	314826	8.908
-	314829	8.334
-	314899	9.159
-	314982	8.467
-	314990	7.983
-	314991	9.694
-	315009	8.616
-	315136	8.218
-	315214	8.608
-	316113	7.627
-	316116	7.493
-	318271	7.835
-	318273	7.88
-	318277	7.557
-	318721	7.442
-	318905	11.142
-	318908	7.428
-	320212	7.626
-	320232	9.21
-	320460	8.291
-	320953	9.684
-	321529	10.326
-	323469	9.47
-	325475	9.487
-	325476	7.922
-	325726	7.532
-	325744	8.364
-	325746	7.959
-	325747	9.293
-	325748	11.907
-	325762	8.578
-	325765	8.226
-	325792	8.255
-	325793	9.265
-	325794	7.634
-	325795	11.678
-	325796	10.387
-	325935	8.676
-	325937	9.422
-	325938	9.423
-	325939	9.513
-	325940	8.89
-	325948	7.914
-	325949	8.89
-	325952	8.025
-	325970	8.278
-	325973	8.594
-	326010	9.433
-	326030	9.779
-	326031	7.404
-	326032	7.808
-	326076	7.671
-	326243	7.944
-	326912	7.573
-	327136	11.893
-	327205	7.812
-	327206	7.977
-	327207	10.278
-	327208	10.33
-	327209	8.107
-	327221	7.982
-	327224	8.27
-	327249	10.644
-	327514	8.46
-	327523	7.586
-	327756	8.11
-	329198	9.171
-	329946	7.418
-	330120	9.493
-	333351	7.427
-	334341	12.972
-	334342	9.49
-	334380	8.145
-	338551	9.101
-	338570	8.401
-	338571	7.758
-	338605	11.108
-	338610	7.719
-	338675	8.367
-	338720	10.409
-	338736	7.876
-	338737	10.064
-	338738	8.024
-	339273	8.902
-	339274	7.489
-	342611	7.613
-	342669	7.681
-	342731	7.736
-	342732	7.481
-	343832	9.822
-	344178	9.787
-	344180	7.802
-	344182	7.39
-	344183	8.517
-	344383	8.675
-	344410	9.672
-	344415	11.137
-	345893	11.124
-	345894	7.962
-	346619	8.013
-	347773	8.227
-	347775	7.946
-	347829	8.024
-	347830	11.41
-	347831	9.876
-	347832	9.22
-	347980	8.926
-	347982	7.792
-	348021	7.637
-	348062	7.787
-	348063	8.015
-	348064	7.379
-	348173	7.38
-	348198	9.149
-	348199	8.839
-	348200	13.734
-	348201	13.014
-	348202	8.768
-	348203	9.065
-	348204	8.787
-	348218	7.728
-	348219	9.447
-	348224	10.466
-	348225	9.76
-	348226	7.511
-	348229	7.553
-	348231	8.346
-	348232	7.72
-	348233	7.396
-	348236	10.168
-	348243	7.445
-	348255	7.406
-	348262	9.437
-	348263	9.283
-	348264	10.44
-	348265	10.254
-	348270	7.648
-	348272	7.732
-	348273	10.359
-	348274	9.998
-	348275	12.134
-	348276	11.303
-	348279	7.721
-	348280	9.075
-	348281	7.946
-	348284	9.02
-	348286	8.285
-	348288	9.992
-	348289	12.016
-	348290	13.96
-	348291	10.223
-	348292	9.269
-	348298	10.754
-	348299	10.634
-	348300	9.321
-	348302	8.642
-	348304	7.994
-	348305	8.011
-	348306	9.699
[truncated: 63,536 more rows]
