# Supplementary material for: High-Density Transcriptional Initiation Signals Underline Genomic Islands in Bacteria
Source: PLoS One. 2012 Mar 20;7(3):e33759. doi: 10.1371/journal.pone.0033759 (PMC3309015; doi:10.1371/journal.pone.0033759)
Supplement: Dataset S3 — Putative transcription start positions scored with PlatProm in S. Choleraesuis SC-B67 (NC_006905) and S. Paratyphi B SPB7 (NC_010102). (XLS) [file pone.0033759.s006.xls]

## Sheet: NC_006905
Putative transcription start points
Strand	Position	Score_PlatProm
-	90	10.322
-	95	8.292
-	98	9.603
-	127	8.141
-	132	8.404
-	654	7.728
-	2611	9.415
-	5613	8.471
-	5614	7.938
-	6082	7.54
-	7337	7.421
-	7466	9.412
-	7467	8.399
-	7483	7.955
-	8683	10.824
-	8685	9.171
-	8688	9.793
-	9820	7.404
-	9918	7.526
-	10011	8.751
-	10435	9.107
-	10438	7.77
-	10873	8.472
-	10874	7.577
-	10875	7.808
-	11277	10.937
-	11278	9.048
-	11280	9.897
-	11281	7.744
-	11282	9.022
-	11305	8.555
-	11314	8.043
-	11316	7.728
-	11317	8.044
-	11330	8.916
-	11332	9.975
-	11333	11.362
-	11334	8.904
-	11335	8.326
-	11336	10.21
-	11345	10.752
-	11346	10.082
-	11347	10.702
-	13033	8.386
-	13570	9.122
-	13652	7.541
-	13704	7.893
-	13725	8.94
-	14874	7.961
-	14889	8.078
-	14891	10.349
-	15029	8.54
-	15055	8.247
-	15056	8.586
-	15057	7.614
-	15068	9.116
-	15071	9.865
-	15326	7.496
-	15380	8.593
-	15422	7.445
-	15473	7.986
-	15476	9.367
-	15677	8.457
-	15773	8.23
-	15774	7.417
-	15775	12.321
-	15776	9.207
-	15779	7.595
-	15875	7.516
-	15892	8.151
-	15893	10.375
-	15920	7.639
-	15922	7.978
-	15931	8.803
-	15949	7.672
-	15963	8.869
-	15964	8.977
-	15965	9.015
-	15967	7.461
-	16012	8.061
-	16013	7.678
-	16184	7.936
-	16187	8.35
-	16208	9.674
-	16209	8.551
-	16210	8.054
-	16349	7.92
-	16364	8.762
-	16366	10.345
-	16367	12.555
-	16368	11.888
-	16370	10.164
-	16371	9.695
-	16388	8.792
-	16398	7.995
-	16420	7.849
-	16493	7.477
-	16494	12.49
-	16495	10.978
-	16496	9.797
-	16791	7.683
-	16964	7.799
-	16994	8.321
-	17523	8.411
-	17524	9.002
-	17526	12.69
-	17527	9.073
-	17529	8.329
-	17569	7.744
-	17572	8.437
-	17586	9.023
-	17594	7.76
-	17595	7.379
-	17596	7.907
-	17597	7.823
-	17598	11.22
-	17605	8.203
-	17610	10.545
-	17611	9.139
-	17735	8.855
-	17801	7.495
-	17804	7.992
-	17834	7.998
-	17955	7.364
-	17959	8.049
-	17981	7.502
-	17989	8.13
-	18557	7.434
-	21348	7.936
-	22776	8.425
-	23017	9.329
-	23021	7.628
-	23042	7.568
-	23043	7.508
-	23045	10.03
-	23046	9.013
-	23047	9.374
-	23048	8.083
-	23141	8.381
-	23160	8.596
-	23165	11.987
-	23168	8.132
-	23175	10.087
-	23178	7.965
-	23179	9.612
-	23183	8.028
-	23207	12.226
-	23209	8.198
-	23213	8.561
-	23216	7.607
-	23220	7.719
-	23222	9.847
-	23232	7.488
-	23237	7.455
-	23239	10.193
-	23247	9.123
-	23289	7.698
-	23290	8.505
-	23291	8.896
-	23292	8.638
-	23293	8.609
-	23308	9.001
-	23309	7.655
-	23333	7.371
-	23334	7.408
-	23337	7.798
-	24013	7.859
-	24093	7.638
-	24095	7.542
-	24112	10.573
-	24154	7.95
-	24176	7.814
-	24187	8.558
-	24228	7.495
-	24235	9.294
-	24259	7.468
-	24260	7.683
-	24289	9.679
-	24290	7.385
-	24314	7.432
-	24396	9.648
-	24397	10.099
-	24536	7.602
-	24538	8.269
-	24652	8.556
-	24653	8.722
-	24654	8.565
-	24655	7.736
-	24964	9.533
-	25331	8.631
-	25376	7.588
-	25377	7.615
-	25378	9.152
-	25440	9.969
-	25466	7.494
-	25823	10.685
-	27789	8.631
-	28391	7.521
-	28495	8.454
-	29460	7.851
-	30115	7.736
-	30117	7.889
-	30670	10.766
-	31617	9.344
-	32071	8.119
-	32281	7.444
-	32283	10.39
-	32285	7.606
-	32301	7.527
-	32340	9.471
-	32341	8.922
-	32343	11.583
-	32344	12.689
-	32345	10.795
-	32530	8.357
-	32637	7.531
-	33075	10.734
-	33076	9.769
-	33077	10.841
-	33081	8.192
-	33082	8.065
-	33114	9.685
-	33115	8.242
-	33118	10.451
-	33146	7.711
-	33154	8.371
-	33174	7.958
-	33175	12.591
-	33177	13.226
-	33182	8.01
-	33183	9.832
-	33223	7.936
-	33226	8.524
-	33241	9.55
-	33244	9.904
-	33269	9.058
-	33272	8.92
-	33273	8.107
-	33274	8.401
-	33275	8.161
-	33276	9.293
-	33303	7.608
-	33307	8.007
-	33309	8.939
-	33310	10.573
-	33311	10.087
-	33312	11.197
-	33331	8.564
-	33332	8.859
-	33342	7.549
-	33368	9.185
-	33369	9.385
-	33370	10.472
-	33372	10.467
-	33375	8.675
-	33376	7.46
-	33377	9.533
-	33378	11.525
-	33396	8.42
-	33398	9.885
-	33399	10.32
-	33400	8.259
-	33402	7.827
-	33415	9.076
-	33416	7.81
-	33417	7.819
-	33418	11.584
-	33419	8.923
-	33421	7.75
-	33447	7.396
-	33457	8.803
-	33498	8.144
-	33499	7.741
-	33508	7.644
-	33509	9.844
-	33513	10.334
-	33514	10.334
-	33515	10.573
-	33571	7.71
-	33572	8.911
-	33573	8.974
-	33574	8.435
-	33575	7.946
-	33577	10.958
-	33638	9.298
-	33998	7.437
-	34108	8.961
-	34636	11.85
-	34637	7.983
-	34658	7.379
-	34675	8.462
-	34676	10.786
-	34693	13.094
-	34695	9.284
-	34696	7.791
-	34700	10.638
-	34705	8.164
-	34718	11.898
-	34720	11.825
-	34721	17.649
-	34722	14.131
-	34723	12.149
-	34724	12.245
-	34725	12.95
-	34750	8.886
-	34753	7.841
-	34815	8.146
-	34816	8.229
-	34823	8.68
-	34826	10.213
-	34827	8.2
-	34828	11.258
-	34830	7.875
-	34849	11.241
-	34850	10.207
-	34855	9.079
-	34857	8.077
-	34867	9.322
-	34868	7.94
-	34869	9.02
-	34870	8.754
-	34872	7.746
-	34874	12.67
-	34875	10.076
-	34876	11.391
-	34877	11.523
-	34878	10.347
-	34879	7.456
-	34880	10.377
-	34881	10.589
-	34883	7.601
-	34886	8.372
-	34892	10.013
-	34965	8.233
-	34966	7.983
-	35019	7.451
-	35074	8.403
-	35115	7.554
-	35163	7.517
-	35164	7.549
-	35428	8.454
-	35446	9.703
-	35478	8.407
-	35560	8.066
-	35562	7.522
-	35607	9.325
-	35639	7.611
-	35660	7.957
-	36973	7.936
-	36980	9.794
-	36995	9.392
-	36996	9.836
-	36997	7.878
-	37515	7.664
-	37516	9.421
-	37517	9.987
-	37518	8.511
-	37519	8.712
-	37860	8.227
-	38135	8.241
-	38136	7.648
-	38180	7.895
-	38181	9.068
-	38501	7.789
-	39473	7.654
-	39992	8.078
-	40229	8.982
-	40231	8.661
-	40232	8.098
-	40235	8.061
-	40274	7.407
-	40367	9.109
-	40368	10.504
-	40369	11.502
-	41463	7.628
-	41464	12.167
-	41466	8.786
-	41786	8.448
-	45389	8.467
-	45390	9.241
-	45408	7.784
-	45462	8.625
-	45463	7.689
-	45471	7.822
-	45472	8.383
-	45570	8.12
-	45598	8.371
-	45659	9.326
-	45911	8.915
-	46103	8.537
-	46104	11.439
-	46142	8.224
-	46143	9.579
-	46161	8.695
-	46173	8.83
-	46204	7.736
-	46208	9.045
-	46209	7.507
-	46307	7.407
-	46332	9.655
-	46837	8.071
-	46838	9.211
-	46926	10.743
-	46927	8.82
-	46928	9.368
-	46929	8.6
-	50839	7.411
-	53039	8.922
-	53304	8.504
-	53499	10.012
-	54389	7.561
-	55983	7.906
-	56029	10.754
-	56031	9.543
-	56032	8.99
-	56224	9.586
-	56329	8.384
-	56332	7.993
-	56469	7.497
-	56470	8.004
-	57599	8.67
-	61340	9.098
-	61943	7.679
-	61944	8.639
-	61946	9.491
-	61976	7.361
-	62301	8.019
-	62354	8.642
-	62355	8.018
-	62385	8.806
-	62467	7.58
-	62498	8.73
-	62499	9.191
-	62500	9.061
-	62506	11.533
-	62507	9.698
-	62508	13.115
-	62510	8.873
-	62524	8.218
-	62525	9.362
-	62562	8.194
-	62712	9.697
-	62717	8.38
-	62718	8.181
-	62719	9.61
-	62740	7.618
-	62742	8.065
-	62750	8.188
-	62751	10.627
-	62752	10.089
-	62754	7.821
-	62755	8.412
-	62757	8.582
-	62759	7.698
-	62760	8.622
-	62761	8.91
-	62762	8.476
-	62778	8.673
-	62779	8.942
-	62780	9.474
-	62781	7.549
-	62782	11.74
-	62783	9.999
-	62784	11.355
-	62818	7.789
-	62887	13.606
-	62890	9.045
-	62894	8.883
-	62901	8.679
-	66140	9.412
-	68726	7.584
-	68944	8.192
-	69092	11.717
-	69419	10.386
-	69444	7.483
-	69445	11.444
-	69447	9.042
-	69448	8.308
-	69455	8.682
-	69456	7.535
-	69457	8.187
-	69458	8.874
-	69478	7.625
-	69479	8.578
-	69480	10.326
-	69481	10.006
-	69496	7.467
-	69497	8.067
-	69498	7.852
-	69499	10.508
-	69500	8.765
-	69501	9.471
-	69503	8.984
-	69504	11.911
-	69508	7.742
-	69510	9.094
-	69511	9.418
-	69512	10.345
-	69519	10.345
-	69520	8.596
-	69521	12.313
-	69522	13.245
-	69523	12.089
-	69524	12.728
-	69525	9.396
-	69526	9.105
-	69530	8.614
-	69531	9.335
-	69532	8.061
-	69533	7.726
-	69534	7.706
-	69535	10.95
-	69539	7.697
-	69540	10.24
-	69544	10.998
-	69545	9.547
-	69549	9.466
-	69550	7.826
-	69551	8.117
-	69552	8.583
-	69553	8.882
-	69562	7.713
-	69567	7.523
-	69571	8.455
-	69572	7.958
-	69573	8.995
-	69582	9.215
-	69583	10.173
-	69584	8.034
-	69592	8.458
-	69593	10.11
-	69601	8.257
-	69602	9.274
-	69603	8.431
-	69604	8.452
-	69622	7.553
-	69623	8.703
-	69686	8.102
-	69693	8.824
-	69765	8.117
-	69766	8.839
-	69767	7.589
-	69768	8.574
-	69776	9.903
-	69787	11.734
-	69788	9.172
-	69789	9.684
-	69790	13.571
-	69792	10.828
-	69799	9.549
-	69889	9.339
-	69890	7.928
-	71107	7.573
-	74367	8.141
-	74382	9.971
-	74384	8.533
-	74385	8.175
-	74388	8.205
-	74389	10.25
-	74391	10.372
-	74450	8.476
-	74487	7.606
-	74491	8.452
-	74494	9.353
-	74496	8.778
-	74501	7.922
-	74502	9.28
-	74509	8.318
-	74512	7.525
-	74513	8.996
-	74522	8.704
-	74523	8.177
-	74524	11.045
-	74525	12.449
-	74526	9.943
-	74527	9.302
-	74528	7.87
-	74529	8.146
-	74545	8.198
-	74572	7.828
-	74573	7.491
-	74574	10.281
-	74575	12.035
-	74628	10.038
-	74630	7.596
-	76462	10.077
-	76463	9.612
-	76944	9.241
-	77053	7.734
-	77226	8.877
-	78181	7.923
-	79085	8.811
-	79198	7.553
-	80723	7.995
-	80724	7.864
-	82202	7.82
-	82214	9.214
-	82215	10.327
-	82216	8.375
-	82218	7.513
-	82220	7.785
-	82438	8.148
-	82442	7.766
-	82443	8.482
-	82445	7.395
-	82467	8.283
-	82469	8.422
-	82471	8.905
-	82475	8.754
-	82485	7.458
-	82513	9.208
-	82515	7.451
-	82527	7.508
-	82530	8.121
-	82537	8.039
-	82539	7.956
-	82543	9.057
-	82544	9.49
-	82545	7.758
-	82559	8.074
-	82570	7.468
-	82571	12.336
-	82572	9.04
-	82574	7.883
-	82596	8.86
-	82597	8.137
-	82599	7.406
-	82613	7.466
-	82614	8.964
-	82615	8.058
-	82616	8.097
-	82617	11.607
-	82618	9.956
-	82624	8.212
-	82626	8.245
-	82627	9.991
-	82628	7.71
-	82630	9.145
-	82631	9.703
-	82632	8.379
-	82634	7.708
-	82637	7.373
-	82656	9.925
-	82657	10.641
-	82658	10.85
-	82662	7.617
-	82665	8.338
-	82810	7.365
-	82812	9.49
-	82814	8.612
-	85815	8.971
-	86475	8.451
-	86476	7.759
-	87813	8.266
-	87884	7.541
-	87886	7.787
-	88173	9.378
-	88320	7.947
-	88490	9.29
-	88492	7.9
-	88526	7.845
-	88538	7.58
-	88545	8.622
-	88546	12.443
-	89147	7.575
-	89388	8.317
-	89449	7.661
-	89450	10.525
-	89460	8.135
-	89477	8.848
-	89478	7.716
-	89479	9.909
-	89480	11.116
-	89481	7.789
-	89482	10.211
-	89483	10.482
-	89484	8.705
-	89485	8.068
-	89486	10.296
-	89488	8.282
-	89489	8.365
-	89498	10.924
-	89501	8.286
-	89507	8.995
-	89508	11.871
-	89509	8.121
-	89510	7.478
-	89525	8.526
-	89526	8.299
-	89527	9.367
-	89528	12.067
-	89529	8.196
-	89538	8.647
-	89603	8.597
-	89605	9.129
-	89606	11.285
-	89802	11.223
-	89803	8.603
-	89804	8.327
-	89808	7.748
-	89825	8.474
-	89826	11.847
-	89827	13.153
-	89828	14.075
-	89829	15.077
-	89830	11.014
-	89831	7.863
-	89836	7.542
-	89838	9.18
-	89839	10.55
-	89854	9.556
-	89855	8.322
-	89857	9.39
-	89858	8.176
-	89859	9.331
-	89860	10.747
-	89861	10.948
-	89864	8.029
-	89872	8.619
-	89883	8.534
-	89884	8.185
-	89885	9.112
-	89887	9.71
-	89888	10.694
-	89891	8.868
-	89893	7.974
-	89894	7.882
-	90117	8.357
-	90489	8.646
-	90498	7.922
-	90560	7.444
-	90566	7.518
-	90577	7.369
-	90578	10.77
-	90660	10.221
-	90661	8.958
-	90662	8.931
-	90858	7.907
-	90860	7.729
-	91106	8.176
-	91519	9.617
-	91709	7.876
-	91733	9.352
-	91734	9.255
-	91736	9.349
-	91775	9.837
-	91776	8.503
-	91887	9.236
-	91889	8.295
-	91891	7.743
-	92457	7.962
-	92523	8.266
-	92929	7.948
-	94845	7.413
-	94846	7.7
-	94901	7.82
-	94996	8.038
-	96491	7.944
-	97012	10.628
-	99926	7.618
-	100915	8.75
-	109673	7.531
-	109674	10.476
-	109675	11.86
-	109676	8.853
-	109685	7.408
-	109702	8.72
-	109703	8.735
-	109722	7.858
-	109723	7.391
-	110343	11.487
-	110344	10.479
-	110345	8.984
-	110346	13.699
-	110350	8.129
-	110361	7.946
-	110372	11.523
-	110373	11.677
-	110374	9.58
-	110375	7.659
-	110376	11.041
-	110388	9.044
-	110389	8.983
-	110390	7.495
-	110391	10.098
-	110394	7.417
-	110395	7.827
-	110397	7.462
-	110399	9.97
-	110400	9.295
-	110403	8.408
-	110404	8.639
-	110405	10.484
-	110406	10.159
-	110409	7.419
-	110413	10.456
-	110414	11.276
-	110430	10.97
-	110431	9.297
-	110432	10.417
-	110433	8.872
-	110434	8.058
-	110435	10.453
-	110436	8.685
-	110474	9.487
-	110475	7.448
-	110476	7.658
-	110478	9.772
-	110479	9.154
-	110483	7.786
-	110485	9.343
-	110486	10.317
-	110519	8.514
-	110626	7.936
-	110659	7.451
-	110662	8.331
-	110667	8.951
-	110668	11.673
-	110669	8.698
-	110763	9.881
-	110764	7.559
-	110765	11.575
-	111085	8.673
-	111087	9.191
-	111088	7.414
-	111139	7.767
-	111140	8.231
-	111141	9.776
-	111151	7.689
-	111195	8.591
-	115341	9.564
-	115386	7.763
-	115856	8.425
-	116459	10.91
-	117848	7.868
-	117849	9.779
-	117850	7.695
-	120811	11.683
-	120812	11.45
-	121490	8.114
-	122487	7.625
-	122556	7.922
-	122557	9.118
-	122773	8.282
-	122774	8.107
-	122990	8.813
-	122991	10.439
-	122992	11.008
-	122993	8.377
-	122994	7.372
-	123041	7.53
-	123140	8.303
-	123260	8.007
-	123261	8.203
-	123298	9.012
-	123300	12.056
-	123301	10.577
-	123358	7.384
-	125893	8.418
-	125923	7.646
-	128270	7.87
-	128385	7.653
-	128409	7.925
-	128410	7.643
-	128449	7.873
-	128450	7.732
-	128453	8.748
-	128454	13.833
-	128465	7.701
-	128481	9.73
-	128487	10.235
-	128488	8.809
-	128492	7.784
-	128493	7.422
-	128494	7.754
-	128495	8.893
-	128498	7.803
-	128499	10.264
-	128500	15.532
-	128501	8.053
-	128513	7.468
-	128516	11.458
-	128517	13.172
-	128518	15.91
-	128519	15.79
-	128520	10.783
-	128521	10.168
-	128522	12.265
-	128523	12.783
-	128525	9.313
-	128530	7.579
-	128536	8.514
-	128537	9.261
-	128539	8.157
-	128540	7.44
-	128541	8.198
-	128543	10.233
-	128550	9.907
-	128551	12.154
-	128552	11.962
-	128553	12.972
-	128554	16.549
-	128555	7.565
-	128557	10.791
-	128558	9.5
-	128559	9.046
-	128560	9.26
-	128564	9.918
-	128565	7.637
-	128567	10.847
-	128568	11.15
-	128569	12.281
-	128570	12.866
-	128571	13.287
-	128572	11.751
-	128573	9.694
-	128574	7.996
-	128575	11.193
-	128576	13.754
-	128577	8.355
-	128578	11.967
-	128579	11.411
-	128580	11.274
-	128584	8.286
-	128591	7.451
-	128594	10.225
-	128595	8.49
-	128596	10.12
-	128597	9.95
-	128598	11.215
-	128599	13.129
-	128600	10.487
-	128601	11.091
-	128602	10.094
-	128779	10.114
-	128781	7.696
-	128965	7.852
-	128966	8.768
-	129265	8.992
-	129345	7.522
-	129346	8.457
-	129416	8.938
-	129417	9.634
-	129807	10.115
-	129808	7.663
-	129811	8.84
-	129820	7.993
-	129830	12.331
-	129831	7.968
-	129832	7.594
-	129836	8.518
-	129838	8.197
-	129847	7.8
-	129849	7.36
-	129870	8.442
-	129871	7.461
-	129872	9.391
-	129873	8.229
-	129928	8.057
-	130051	7.493
-	130096	8.404
-	130097	8.121
-	130099	7.586
-	131250	8.422
-	131434	7.584
-	131712	7.758
-	132593	8.669
-	132595	9.886
-	132598	8.319
-	132603	8.362
-	132715	7.555
-	133678	7.455
-	133679	8.055
-	133682	9.585
-	133723	10.083
-	133724	11.459
-	133725	10.282
-	133726	9.329
-	133727	8.368
-	133735	10.838
-	133736	10.308
-	133737	10.811
-	133738	10.062
-	133739	8.204
-	133742	8.517
-	133744	8.845
-	133745	8.499
-	133746	9.302
-	133748	7.789
-	133756	8.814
-	133757	11.765
-	133758	7.884
-	133778	7.48
-	133779	7.761
-	133980	8.302
-	134023	7.693
-	134027	8.247
-	134107	7.619
-	134124	7.84
-	134188	7.968
-	136010	9.241
-	136011	9.139
-	136032	7.601
-	136034	9.788
-	137068	7.781
-	137730	7.756
-	138444	7.679
-	139687	9.755
-	139688	8.197
-	139948	8.68
-	141716	7.719
-	142218	8.376
-	142229	7.712
-	142274	7.687
-	142275	9.764
-	146065	8.597
-	146812	8.103
-	146842	8.3
-	146843	8.591
-	146844	11.853
-	146845	9.729
-	146847	10.018
-	146848	7.614
-	146849	8.796
-	148533	8.166
-	149088	7.524
-	151252	7.967
-	152014	9.329
-	152016	11.943
-	152017	11.185
-	152019	8.313
-	152362	7.361
-	155257	8.02
-	155258	8.2
-	155374	7.441
-	155375	7.69
-	156066	8.183
-	156067	9.273
-	157288	8.518
-	157289	7.607
-	157308	7.763
-	157384	7.734
-	157391	9.556
-	158560	7.974
-	159894	9.298
-	159903	7.38
-	160548	7.516
-	164948	9.071
-	165315	7.552
-	167809	7.447
-	167810	7.401
-	168159	7.64
-	168360	8.449
-	168435	8.821
-	168436	7.411
-	168886	8.006
-	169115	8.33
-	169148	8.629
-	169149	9.135
-	169150	8.481
-	169151	8.736
-	169223	8.758
-	169543	10.209
-	170279	7.561
-	170301	7.38
-	170846	7.575
-	170854	7.794
-	170869	8.132
-	171061	7.402
-	171063	7.894
-	171072	7.776
-	171153	8.614
-	171159	8.223
-	171184	9.752
-	171229	8.064
-	171318	7.654
-	172124	7.898
-	172192	8.605
-	172232	9.024
-	172233	10.684
-	172234	9.6
-	172237	7.63
-	174375	8.492
-	174931	7.94
-	174932	7.951
-	176623	8.739
-	176625	7.706
-	176626	8.693
-	176627	9.573
-	176628	8.039
-	177412	8.89
-	177413	9.149
-	178297	9.937
-	178408	8.101
-	179956	7.807
-	180283	9.186
-	181446	7.945
-	181454	8.811
-	184242	7.454
-	184308	7.371
-	184323	7.404
-	184325	11.416
-	184326	13.801
-	184328	8.016
-	184330	8.027
-	184344	8.936
-	184345	8.898
-	184346	9.696
-	184347	9.144
-	184348	12.906
-	184349	11.147
-	184350	7.39
-	184368	7.721
-	184548	8.531
-	184578	8.612
-	184614	9.659
-	184616	8.356
-	184618	7.364
-	184657	8.081
-	184658	10.113
-	184659	7.671
-	185545	8.51
-	185547	7.67
-	185553	7.765
-	185556	9.082
-	185576	7.58
-	185577	10.173
-	185581	7.506
-	186167	8.076
-	186184	7.749
-	186250	8.899
-	186251	7.476
-	186253	9.054
-	187193	7.669
-	188490	8.432
-	188492	9.274
-	189455	7.507
-	189459	7.969
-	190412	8.748
-	190493	7.678
-	190495	9.521
-	190616	7.974
-	190617	7.646
-	192097	8.61
-	192595	8.083
-	192596	9.622
-	192597	7.67
-	194314	8.041
-	195649	8.574
-	196757	7.44
-	196764	9.253
-	196837	7.816
-	198214	9.593
-	198215	12.51
-	198216	8.792
-	198247	7.627
-	198279	7.414
-	198540	8.246
-	198905	8.236
-	198931	10.346
-	198932	9.033
-	198933	7.796
-	198934	8.96
-	199052	7.855
-	200637	7.782
-	200817	7.588
-	201134	7.422
-	205037	7.564
-	205038	10.246
-	205039	10.193
-	205041	7.629
-	205042	7.512
-	205043	9.397
-	205044	7.429
-	205045	7.434
-	205057	7.948
-	205058	10.566
-	205060	7.535
-	205061	10.404
-	205062	8.403
-	205064	9.269
-	205069	7.678
-	205088	8.381
-	205115	10.378
-	205116	11.036
-	205117	7.923
-	205118	9.464
-	205120	11.571
-	205121	8.917
-	205122	8.027
-	205128	10.184
-	205129	12.01
-	205130	8.744
-	205131	14.234
-	205132	9.938
-	205133	9.284
-	205135	8.177
-	205145	7.538
-	205146	7.428
-	205148	8.528
-	205153	8.679
-	205155	10.254
-	205156	10.21
-	205159	9.324
-	205160	8.249
-	205164	8.238
-	205166	7.409
-	205167	9.408
-	205168	8.952
-	205169	11.223
-	205171	8.15
-	205177	7.657
-	205182	7.397
-	205197	7.636
-	205198	7.721
-	205201	10.092
-	205234	7.75
-	205254	7.678
-	205255	11
-	205256	12.781
-	205257	10.225
-	205258	10.998
-	205259	8.424
-	205260	9.874
-	205264	8.175
-	205265	8.038
-	205266	7.943
-	205267	7.778
-	205274	7.377
-	205275	8.419
-	205276	12.53
-	205277	11.689
-	205278	9.144
-	205279	9.507
-	205280	7.887
-	205281	9.275
-	205282	7.576
-	205283	9.653
-	205284	9.052
-	205285	8.428
-	205286	7.843
-	205296	7.4
-	205297	8.466
-	206903	9.405
-	209410	10.537
-	209411	11.481
-	209412	9.01
-	209420	7.752
-	211366	8.388
-	212410	8.139
-	212411	10.181
-	212412	9.499
-	213432	8.344
-	214408	10.082
-	219623	8.643
-	219660	8.17
-	219663	8.081
-	219774	7.743
-	219786	10.128
-	220708	7.658
-	220709	9.341
-	220710	8.656
-	220830	8.007
-	220831	7.796
-	220999	8.089
-	221039	10.046
-	221040	8.726
-	221041	8.744
-	221042	9.881
-	221044	8.825
-	221045	8.497
-	221046	7.719
-	221414	7.874
-	224557	7.57
-	225738	8.008
-	225871	11.355
-	225872	12.132
-	225873	10.074
-	225928	7.584
-	226077	8.447
-	226078	9.616
-	226079	9.245
-	226080	7.557
-	226081	9.015
-	226126	9.036
-	226127	9.53
-	226128	11.782
-	226129	10.216
-	226130	8.841
-	226132	7.415
-	226135	7.689
-	226136	8.937
-	226137	9.681
-	226139	8.179
-	226140	8.396
-	226162	8.14
-	226167	11.748
-	226168	14.572
-	226169	9.024
-	226170	9.424
-	226171	9.173
-	226172	8.423
-	226186	8.213
-	226188	8.621
-	226189	10.195
-	226190	11.587
-	226193	7.561
-	226195	7.697
-	226199	8.681
-	226204	8.494
-	226209	7.41
-	226210	9.539
-	226211	11.52
-	226212	12.838
-	226213	14.338
-	226214	8.222
-	226216	13.003
-	226217	11.967
-	226218	12.993
-	226219	10.861
-	226220	11.496
-	226221	11.186
-	226222	10.109
-	226223	13.295
-	226224	13.567
-	226225	10.563
-	226226	8.71
-	226227	9.311
-	226229	11.844
-	226230	10.242
-	226231	12.922
-	226232	13.587
-	226233	9.064
-	226234	9.178
-	226235	13.196
-	226236	12.547
-	226237	10.211
-	226238	12.611
-	226239	11.449
-	226240	11.133
-	226241	9.768
-	226248	11.68
-	226249	9.732
-	226250	9.995
-	226251	14.496
-	226252	11.466
-	226253	14.284
-	226254	14.5
-	226255	10.87
-	226256	11.313
-	226257	12.251
-	226258	10.607
-	226259	15.425
-	226260	12.351
-	226261	12.286
-	226262	10.336
-	226263	13.13
-	226264	9.258
-	226265	9.015
-	226266	9.79
-	226267	12.548
-	226268	9.592
-	226275	11.768
-	226276	9.467
-	226277	16.049
-	226278	16.52
-	226279	10.678
-	226281	12.503
-	226282	12.867
-	226283	9.724
-	226284	8.523
-	226285	9.324
-	226286	7.653
-	226292	8.161
-	226293	9.887
-	226294	8.452
-	226295	8.682
-	226296	13.536
-	226297	8.328
-	226298	8.167
-	226299	9.294
-	226300	9.222
-	226301	10.137
-	226302	11.523
-	226303	11.194
-	226304	13.119
-	226305	13.417
-	226306	8.166
-	226310	8.097
-	226317	8.349
-	226318	9.092
-	226319	9.95
-	226322	8.419
-	226328	8.599
-	226331	8.304
-	226332	12.817
-	226333	10.674
-	226334	12.871
-	226335	10.946
-	226336	10.465
-	226337	12.966
-	226338	11.337
-	226339	8.943
-	226340	8.663
-	226341	12.249
-	226343	8.589
-	226344	9.607
-	226345	7.781
-	226353	9.156
-	226355	10.014
-	226356	9.456
-	226357	7.679
-	226363	7.827
-	226366	8.097
-	226367	10.613
-	226368	7.599
-	226376	8.504
-	226377	8.032
-	226384	8.582
-	226385	7.592
-	226408	7.531
-	226419	8.387
-	226500	7.821
-	226501	8.045
-	226511	8.522
-	226512	8.649
-	226514	7.37
-	226515	8.573
-	226517	9.65
-	226518	9.246
-	226519	10.115
-	226523	8.23
-	226537	7.921
-	226548	8.138
-	226604	8.645
-	226658	7.453
-	226659	8.869
-	226678	8.592
-	226679	8.097
-	226680	9.112
-	226681	7.634
-	226682	8.144
-	226696	8.973
-	226697	9.097
-	226698	11.52
-	226699	13.498
-	226710	7.818
-	226718	10.946
-	226724	8.602
-	226727	8.545
-	227339	9.558
-	227348	9.058
-	227349	8.705
-	227475	10.381
-	227595	7.398
-	227638	8.286
-	228937	8.515
-	228938	7.364
-	231421	7.819
-	231488	7.589
-	231811	7.546
-	232196	7.378
-	232710	8.278
-	234625	8.406
-	234635	7.592
-	234636	12.578
-	234637	13.589
-	234638	9.218
-	234640	8.075
-	234641	7.928
-	234643	8.949
-	234657	7.645
-	234658	8.049
-	234769	7.422
-	236202	8.666
-	236302	7.978
-	236706	7.913
-	236711	7.951
-	236712	9.373
-	237418	7.944
-	237421	7.709
-	237423	7.743
-	239038	8.273
-	239671	7.946
-	240536	7.83
-	243657	7.494
-	243797	8.087
-	243798	7.637
-	243800	7.694
-	243801	7.821
-	243817	7.789
-	243828	8.045
-	243829	11.953
-	243830	8.453
-	243832	7.795
-	243843	9.231
-	243952	8.125
-	246475	8.077
-	246830	7.64
-	250132	10.591
-	250133	8.135
-	250253	7.699
-	252255	7.614
-	252350	8.994
-	252351	8.792
-	253294	7.868
-	254283	7.538
-	254284	8.142
-	254325	9.214
-	254327	8.052
-	255285	9.402
-	255690	8.189
-	256421	10.708
-	256424	7.673
-	259342	7.399
-	260040	7.583
-	260061	8.408
-	260755	7.702
-	261048	7.369
-	261052	7.491
-	261436	7.748
-	262411	7.773
-	263006	8.81
-	264076	10.655
-	264077	9.385
-	264079	10.134
-	264080	9.786
-	270495	8.548
-	271812	7.578
-	272187	7.716
-	272341	7.819
-	272651	7.835
-	273121	7.388
-	274239	8
-	276212	7.422
-	276498	7.843
-	276584	8.372
-	278447	8.661
-	278448	8.279
-	278449	10.368
-	278450	9.151
-	278470	8.904
-	278500	8.213
-	278502	8.514
-	280230	10.174
-	280231	11.537
-	280232	10.246
-	280269	7.913
-	281330	7.375
-	281628	8.043
-	281629	8.467
-	281847	8.088
-	281848	7.8
-	281961	7.941
-	282108	8.747
-	282231	7.678
-	284022	9.405
-	284111	7.95
-	284900	7.525
-	285136	7.641
-	287887	10.804
-	287921	8.788
-	288559	9.044
-	290197	7.996
-	290657	7.728
-	290662	7.714
-	290923	8.084
-	291189	7.958
-	292705	9.529
-	292707	10.523
-	292708	8.014
-	292757	7.711
-	293957	7.393
-	293988	8.018
-	293989	9.002
-	294595	8.914
-	295275	8.79
-	295732	8.929
-	295735	7.526
-	296294	7.779
-	297224	7.782
-	297225	10.882
-	297226	7.581
-	297289	8.065
-	297291	9.011
-	297292	8.908
-	297293	8.538
-	297320	7.731
-	297351	8.088
-	297375	11.323
-	297376	11.079
-	297381	7.722
-	297391	8.568
-	297392	7.373
-	297393	8.418
-	297398	7.691
-	297399	13.068
-	297400	11.961
-	297401	7.986
-	298126	7.608
-	298496	7.434
-	298499	7.845
-	298500	10.243
-	298502	7.585
-	298553	8.221
-	298554	8.286
-	298567	8.898
-	298571	7.371
-	298572	9.717
-	299248	9.039
-	299568	8.11
-	300031	9.862
-	300032	9.089
-	300033	7.769
-	300034	7.744
-	303326	8.229
-	306678	8.309
-	306695	7.824
-	306746	7.753
-	306747	8.048
-	306748	8.669
-	306749	11.787
-	306750	7.683
-	306751	8.877
-	306752	11.403
-	306753	9.972
-	306758	7.58
-	306760	7.58
-	306775	7.451
-	306789	8.891
-	306791	9.067
-	306792	11.433
-	306793	8.204
-	306841	7.827
-	306844	8.288
-	306857	7.805
-	306881	10.014
-	306899	8.176
-	306900	8.666
-	306901	9.144
-	306902	8.321
-	306903	8.397
-	306905	7.832
-	306906	8.161
-	306917	7.383
-	306918	8.519
-	306921	12.163
-	306922	12.746
-	306923	10.765
-	306924	8.596
-	306925	7.851
-	306939	7.994
-	306945	9.999
-	306946	12.635
-	306947	9.921
-	306948	8.253
-	306949	7.757
-	306983	9.191
-	306990	7.484
-	307012	8.164
-	307014	8.012
-	307015	9.131
-	307016	8.612
-	307037	8.798
-	308204	7.715
-	310794	7.625
-	311916	7.74
-	311937	9.547
-	311981	7.831
-	311982	7.963
-	311983	7.851
-	312215	10.304
-	312216	10.168
-	312329	8.011
-	312347	7.509
-	312348	7.766
-	312349	8.826
-	312350	7.671
-	312601	10.07
-	312795	9.173
-	312852	8.067
-	312861	8.219
-	312870	9.509
-	312871	10.205
-	312872	9.106
-	312881	9.329
-	312882	7.383
-	312883	9.653
-	312897	8.021
-	312903	9.264
-	312942	7.575
-	312944	8.398
-	312945	11.631
-	312946	7.484
-	312968	11.59
-	312970	7.507
-	312971	11.222
-	312972	9.705
-	312973	9.052
-	312975	8.472
-	312983	7.997
-	312984	10.448
-	312985	11.249
-	312986	8.504
-	312987	12.214
-	313007	8.973
-	313008	10.983
-	313009	7.847
-	313019	8.253
-	313024	8.262
-	313034	10.217
-	313035	11.286
-	313039	8.797
-	313040	11.803
-	313041	13.608
-	313042	12.309
-	313043	12.158
-	313044	13.825
-	313045	13.411
-	313050	8.683
-	313051	10.608
-	313052	9.741
-	313063	8.433
-	313092	9.861
-	313093	7.767
-	313523	7.951
-	313524	7.402
-	313552	7.736
-	317221	7.453
-	317332	7.568
-	317473	10.24
-	317483	10.392
-	317548	9.773
-	317559	10.032
-	317565	7.4
-	317568	7.627
-	317578	7.701
-	317699	8.416
-	317831	8.293
-	317833	9.57
-	317834	7.664
-	317835	10.615
-	317902	13.214
-	317926	8.22
-	317971	7.516
-	317984	8.166
-	317997	8.224
-	318001	11.346
-	318002	14.014
-	318003	12.132
-	318004	11.234
-	318005	12.151
-	318006	12.63
-	318008	7.439
-	318009	9.214
-	318010	7.465
-	318011	12.459
-	318012	9.036
-	318013	8.411
-	318020	8.629
-	318022	12.18
-	318023	11.713
-	318024	9.992
-	318037	7.821
-	318048	8.374
-	318055	8.733
-	318059	7.491
-	318065	8.06
-	318067	9.83
-	318068	9.453
-	318069	9.29
-	318070	11.147
-	318071	9.241
-	318074	9.05
-	318079	9.149
-	318084	8.739
-	318085	8.968
-	318086	9.862
-	318087	8.774
-	318091	11.603
-	318096	7.95
-	318097	9.527
-	318098	9.891
-	318099	8.891
-	318100	9.458
-	318104	8.495
-	318109	9.323
-	318110	10.184
-	318111	7.5
-	318118	8.762
-	318119	8.135
-	318151	8.309
-	318161	7.706
-	318181	8.784
-	318184	7.788
-	318193	10.036
-	318194	9.148
-	318196	7.538
-	318202	7.945
-	318218	7.733
-	319539	7.432
-	323333	8.499
-	323766	7.374
-	323767	11.583
-	323816	7.902
-	323823	7.955
-	323961	9.355
-	323962	8.469
-	323963	10.774
-	323964	10.005
-	323966	7.908
-	323968	7.514
-	323986	10.787
-	323988	10.75
-	323991	8.864
-	324005	10.96
-	324006	11.279
-	324007	8.849
-	324008	7.947
-	324010	9.602
-	324011	7.499
-	324014	9.03
-	324016	9.784
-	324017	10.526
-	324022	9.704
-	324028	8.442
-	324030	8.594
-	324034	7.466
-	324036	8.446
-	324037	12.04
-	324039	10.473
-	324040	9.421
-	324045	9.367
-	324046	7.486
-	324047	8.535
-	324048	11.676
-	324050	7.705
-	324052	9.504
-	324053	9.502
-	324055	7.687
-	324060	7.369
-	324140	8.486
-	324141	10.229
-	324165	7.419
-	324223	9.017
-	324224	8.017
-	324226	7.814
-	325257	7.948
-	326088	10.102
-	326089	8.29
-	326190	7.851
-	326191	10.724
-	326313	7.59
-	326319	7.949
-	326367	7.461
-	326368	8.067
-	326373	7.874
-	326374	9.906
-	326375	9.62
-	326376	12.15
-	326377	10.237
-	326378	13.061
-	326445	8.624
-	326497	7.417
-	326503	10.922
-	326504	8.753
-	326507	8.733
-	326508	7.435
-	331398	7.369
-	331424	9.668
-	331648	8.582
-	331649	10.137
-	331651	12.477
-	331652	11.541
-	331653	10.411
-	331654	10.109
-	331655	10.866
-	331656	9.376
-	331843	8.166
-	331844	8.689
-	331865	9.481
-	331867	8.362
-	331868	10.243
-	331869	11.583
-	331870	11.23
-	331871	12.944
-	331873	7.627
-	331885	8.21
-	331886	7.715
-	331895	11.502
-	331896	9.523
-	331897	11.723
-	331898	13.058
-	331899	11.019
-	331900	12.071
-	331901	16.763
-	331902	12.954
-	331909	7.766
-	331916	8.257
-	331925	14.95
-	331926	9.976
-	331927	9.238
-	331928	8.423
-	331929	10.617
-	331930	9.088
-	331934	10.753
-	331961	8.455
-	331979	9.595
-	331980	9.748
-	331981	10.097
-	331982	8.077
-	332001	8.372
-	332006	9.071
-	332049	8.106
-	332069	9.288
-	332080	7.959
-	332089	8.654
-	332138	9.098
-	332599	8.704
-	332791	7.859
-	332792	8.127
-	332795	10.273
-	332796	11.847
-	332797	8.53
-	332798	8.659
-	332799	10.296
-	332811	8.237
-	332977	7.414
-	332979	9.134
-	332983	9.271
-	332984	8.436
-	333008	7.95
-	333195	7.596
-	333196	9.295
-	333198	7.562
-	333219	8.174
-	333221	10.862
-	333222	10.378
-	333223	8.449
-	333224	9.559
-	333232	7.789
-	333233	8.48
-	333250	8.498
-	333251	11.343
-	333252	14.006
-	333253	7.369
-	333255	7.811
-	333261	8.732
-	333263	8.414
-	333284	8.137
-	333285	11.365
-	333286	8.481
-	333288	8.378
-	333303	9.155
-	333304	10.754
-	333305	9.402
-	333306	8.789
-	333325	8.412
-	333335	7.646
-	333379	8.507
-	333380	8.233
-	333381	9.382
-	333382	14.036
-	333383	12.346
-	333384	9.467
-	333385	7.438
-	333730	8.171
-	333732	8.17
-	333865	7.405
-	333866	7.909
-	333867	8.163
-	333874	8.368
-	333958	7.513
-	333959	10.311
-	333992	8.845
-	333993	8.88
-	334004	8.529
-	334029	7.718
-	334061	8.633
-	334073	8.351
-	334090	8.291
-	334092	8.228
-	334093	7.949
-	334100	9.738
-	334101	8.666
-	334102	10.009
-	334103	7.455
-	334120	7.986
-	334123	9.345
-	334124	9.522
-	334125	9.046
-	334143	7.482
-	334144	10.298
-	334145	9.738
-	334148	8.894
-	334150	8.848
-	334151	11.504
-	334156	8.082
[truncated: 63,536 more rows]

## Sheet: NC_010102
Putative transcription start points
Strand	Position	Score_PlatProm
-	9	8.124
-	10	8.503
-	29	8.599
-	32	8.888
-	39	7.878
-	40	7.753
-	41	8.446
-	42	13.566
-	43	8.712
-	46	8.461
-	50	8.554
-	74	8.165
-	75	10.6
-	83	10.488
-	86	7.615
-	103	7.792
-	104	8.665
-	107	7.86
-	132	7.793
-	133	9.221
-	177	10.322
-	182	8.292
-	185	9.603
-	214	8.141
-	219	8.404
-	741	7.728
-	2698	9.415
-	6169	7.54
-	7424	7.489
-	7553	9.412
-	7554	8.399
-	7570	7.955
-	8770	10.144
-	8772	7.806
-	8775	9.215
-	9155	7.642
-	9907	7.404
-	10005	7.526
-	10098	8.751
-	10522	9.107
-	10525	7.77
-	10960	8.472
-	10961	7.577
-	10962	7.808
-	11363	8.083
-	11365	9.936
-	11366	9.048
-	11367	7.375
-	11368	10.256
-	11370	7.977
-	11393	8.54
-	11402	7.696
-	11405	8.023
-	11418	8.916
-	11420	9.904
-	11421	10.923
-	11422	9.126
-	11423	8.223
-	11424	10.21
-	11433	8.341
-	11434	8.683
-	11435	9.179
-	13121	8.386
-	13658	9.122
-	13740	7.541
-	13792	7.893
-	13813	8.94
-	14963	7.961
-	14978	8.078
-	14980	10.349
-	15118	8.54
-	15144	8.247
-	15145	8.586
-	15146	7.614
-	15157	9.116
-	15160	9.865
-	15415	7.496
-	15469	8.593
-	15511	7.631
-	15562	8.857
-	15563	7.545
-	15565	9.367
-	15766	7.75
-	15862	8.23
-	15863	7.417
-	15864	12.321
-	15865	9.207
-	15868	7.595
-	15964	7.516
-	15981	8.151
-	15982	10.375
-	16009	7.639
-	16011	7.978
-	16020	7.673
-	16038	7.672
-	16052	8.869
-	16053	8.977
-	16054	8.881
-	16056	7.461
-	16101	8.061
-	16102	7.678
-	16273	7.936
-	16276	8.35
-	16297	9.674
-	16298	8.551
-	16299	8.054
-	16455	10.345
-	16456	12.555
-	16457	11.888
-	16459	10.164
-	16460	9.489
-	16477	8.07
-	16487	7.995
-	16582	7.477
-	16583	12.49
-	16584	10.978
-	16585	9.797
-	16880	7.683
-	17053	7.799
-	17083	8.321
-	17258	8.088
-	17261	8.864
-	17611	8.411
-	17612	9.002
-	17614	12.69
-	17615	9.073
-	17617	8.329
-	17657	7.744
-	17660	8.437
-	17674	9.023
-	17682	7.76
-	17683	7.379
-	17684	7.907
-	17685	7.823
-	17686	11.22
-	17693	8.203
-	17698	10.545
-	17699	9.139
-	17823	8.855
-	17892	7.992
-	17922	7.998
-	18043	7.364
-	18047	8.049
-	18077	7.566
-	18645	7.434
-	21437	7.936
-	22865	8.425
-	23106	9.329
-	23110	7.628
-	23131	7.568
-	23132	7.508
-	23134	10.03
-	23135	9.013
-	23136	9.374
-	23137	8.083
-	23230	8.381
-	23249	8.596
-	23254	11.987
-	23257	8.132
-	23264	10.087
-	23267	7.965
-	23268	9.612
-	23272	8.028
-	23296	12.226
-	23298	8.198
-	23302	8.561
-	23305	7.607
-	23309	7.719
-	23311	9.847
-	23321	7.488
-	23326	7.455
-	23328	10.193
-	23336	9.123
-	23378	7.698
-	23379	8.505
-	23380	8.896
-	23381	8.638
-	23382	8.609
-	23397	9.001
-	23398	7.655
-	23422	7.371
-	23423	7.408
-	23426	7.798
-	24102	7.859
-	24182	7.638
-	24184	7.542
-	24201	10.573
-	24243	7.95
-	24265	7.814
-	24276	8.558
-	24317	7.495
-	24324	9.294
-	24348	7.468
-	24349	7.683
-	24378	9.679
-	24379	7.385
-	24403	7.432
-	24485	9.648
-	24486	10.099
-	24625	7.602
-	24627	8.269
-	24741	8.556
-	24742	8.722
-	24743	8.565
-	24744	7.736
-	25053	9.533
-	25420	8.631
-	25465	7.588
-	25466	7.615
-	25467	9.152
-	25529	9.984
-	25555	7.494
-	25912	10.685
-	27878	9.324
-	28480	7.521
-	28584	7.89
-	30204	7.736
-	30206	7.889
-	30429	8.401
-	30759	10.79
-	31705	9.344
-	32159	8.119
-	32369	7.444
-	32371	10.39
-	32373	7.495
-	32389	7.527
-	32428	9.471
-	32429	8.922
-	32431	11.583
-	32432	12.689
-	32433	10.795
-	32618	8.357
-	32648	7.893
-	32725	7.531
-	33163	10.734
-	33164	9.769
-	33165	10.841
-	33169	8.192
-	33170	8.065
-	33202	9.685
-	33203	8.242
-	33206	10.451
-	33234	7.711
-	33242	8.371
-	33262	7.958
-	33263	12.591
-	33265	13.226
-	33270	8.01
-	33271	9.832
-	33311	7.936
-	33314	8.524
-	33329	9.55
-	33332	9.904
-	33357	9.058
-	33360	8.92
-	33361	8.107
-	33362	8.401
-	33363	8.161
-	33364	9.293
-	33391	7.608
-	33395	8.007
-	33397	8.939
-	33398	10.573
-	33399	10.087
-	33400	11.197
-	33419	8.564
-	33420	8.859
-	33430	7.549
-	33456	9.185
-	33457	9.385
-	33458	10.472
-	33460	10.467
-	33463	8.675
-	33464	7.46
-	33465	9.533
-	33466	11.525
-	33484	8.42
-	33486	9.885
-	33487	10.32
-	33488	8.259
-	33490	7.827
-	33503	9.076
-	33504	7.81
-	33505	7.819
-	33506	11.584
-	33507	8.923
-	33509	7.75
-	33535	7.396
-	33545	8.803
-	33586	8.144
-	33587	7.741
-	33596	7.894
-	33597	9.992
-	33601	10.439
-	33602	10.119
-	33603	10.625
-	33659	7.833
-	33660	9.187
-	33661	9.082
-	33662	7.898
-	33663	8.446
-	33664	7.75
-	33665	9.447
-	33666	8.209
-	33683	8.269
-	34086	7.437
-	34196	9.092
-	34724	11.585
-	34725	8.248
-	34736	7.458
-	34746	8.036
-	34763	8.696
-	34764	10.828
-	34781	13.208
-	34782	8.18
-	34783	9.505
-	34788	10.751
-	34790	7.583
-	34793	8.974
-	34806	11.147
-	34808	11.603
-	34809	15.78
-	34810	11.919
-	34811	13.681
-	34812	12.335
-	34813	11.597
-	34814	10.176
-	34827	7.611
-	34839	10.155
-	34904	8.146
-	34905	8.229
-	34912	8.68
-	34915	10.094
-	34916	8.2
-	34917	11.258
-	34919	7.875
-	34938	11.241
-	34939	10.207
-	34944	9.079
-	34946	8.077
-	34956	9.519
-	34957	8.137
-	34958	9.02
-	34959	8.754
-	34961	7.746
-	34963	12.67
-	34964	10.076
-	34965	11.391
-	34966	11.98
-	34967	10.544
-	34968	7.653
-	34969	10.574
-	34970	10.786
-	34972	7.601
-	34975	8.372
-	34981	10.013
-	35054	8.233
-	35055	7.983
-	35108	7.451
-	35163	8.403
-	35204	7.554
-	35252	7.517
-	35253	7.549
-	35517	8.454
-	35535	9.703
-	35567	8.407
-	35649	8.066
-	35651	7.522
-	35696	9.325
-	35728	7.611
-	35749	7.957
-	37063	7.936
-	37070	9.794
-	37085	9.392
-	37086	9.836
-	37087	7.878
-	37605	7.664
-	37606	9.421
-	37607	9.987
-	37608	8.511
-	37609	8.712
-	37950	8.227
-	38225	8.241
-	38226	7.648
-	38270	7.895
-	38271	9.068
-	38591	7.789
-	39563	7.464
-	39673	7.584
-	39676	7.677
-	39700	7.608
-	40319	8.982
-	40321	8.661
-	40322	8.098
-	40325	8.061
-	40364	7.407
-	40457	9.109
-	40458	10.504
-	40459	11.502
-	41553	7.628
-	41554	12.167
-	41556	8.786
-	41876	8.448
-	45479	8.517
-	45480	9.291
-	45498	7.684
-	45552	8.625
-	45553	7.689
-	45561	7.822
-	45562	8.383
-	45660	8.12
-	45688	7.83
-	45749	9.326
-	46002	8.915
-	46194	9.392
-	46195	12.247
-	46196	7.362
-	46227	7.443
-	46233	8.224
-	46234	9.579
-	46252	8.695
-	46264	9.157
-	46295	7.75
-	46299	9.045
-	46300	7.507
-	46398	7.684
-	46423	9.718
-	46424	8.01
-	46928	8.071
-	46929	9.211
-	47017	10.743
-	47018	8.82
-	47019	9.368
-	47020	8.6
-	50930	7.411
-	53130	8.551
-	53395	8.792
-	53590	10.012
-	54480	7.561
-	56074	7.906
-	56120	10.754
-	56122	9.543
-	56123	8.99
-	56315	8.913
-	56420	8.384
-	56423	7.993
-	56560	7.497
-	56561	8.004
-	56804	7.641
-	57690	8.67
-	61423	7.732
-	61425	9.768
-	61679	9.535
-	61680	7.628
-	62028	7.679
-	62029	8.639
-	62031	9.491
-	62061	7.361
-	62386	8.019
-	62439	8.642
-	62440	8.018
-	62469	7.426
-	62470	9.465
-	62530	7.473
-	62552	7.58
-	62570	7.768
-	62583	8.73
-	62584	8.797
-	62585	8.361
-	62589	7.526
-	62590	7.722
-	62591	12.193
-	62592	10.357
-	62593	13.115
-	62595	8.15
-	62609	7.991
-	62610	9.17
-	62647	8.194
-	62727	7.837
-	62797	10.3
-	62802	8.248
-	62803	7.629
-	62804	9.266
-	62817	8.504
-	62822	7.421
-	62825	8.748
-	62827	8.408
-	62836	9.535
-	62837	9.492
-	62840	7.955
-	62842	8.255
-	62844	9.721
-	62845	7.974
-	62846	7.637
-	62868	8.112
-	62869	8.394
-	62903	7.607
-	62972	13.526
-	62975	9.045
-	62979	8.883
-	62986	8.105
-	66225	8.382
-	66227	7.601
-	66330	8.319
-	66331	7.439
-	68531	7.91
-	68811	7.584
-	69029	8.192
-	69177	11.632
-	69490	7.852
-	69503	10.386
-	69528	7.539
-	69529	11.577
-	69531	9.042
-	69532	8.308
-	69539	9.659
-	69540	8.158
-	69541	8.245
-	69542	8.874
-	69562	8.423
-	69563	9.376
-	69564	11.007
-	69565	10.687
-	69568	7.572
-	69580	7.968
-	69581	8.451
-	69582	8.744
-	69583	11.995
-	69584	9.446
-	69585	10.097
-	69587	9.441
-	69588	12.592
-	69589	7.574
-	69591	8.237
-	69592	8.868
-	69594	10.388
-	69595	10.228
-	69596	11.59
-	69597	8.055
-	69599	7.547
-	69603	8.912
-	69605	9.315
-	69606	9.59
-	69607	10.753
-	69608	11.902
-	69609	8.39
-	69610	8.8
-	69613	8.465
-	69614	9.843
-	69615	10.219
-	69616	8.061
-	69617	7.726
-	69618	7.706
-	69619	10.34
-	69623	7.42
-	69624	10.348
-	69628	11.562
-	69629	10.641
-	69630	7.777
-	69632	7.494
-	69633	9.363
-	69634	7.868
-	69635	8.133
-	69636	9.163
-	69637	9.492
-	69640	7.87
-	69645	7.523
-	69646	8.835
-	69654	8.645
-	69655	10.069
-	69656	8.707
-	69657	9.56
-	69667	7.73
-	69668	7.843
-	69676	9.493
-	69677	10.339
-	69678	8.584
-	69679	8.724
-	69706	7.553
-	69707	8.703
-	69770	8.102
-	69777	8.824
-	69849	8.117
-	69850	8.839
-	69851	7.589
-	69852	8.574
-	69860	9.903
-	69871	11.821
-	69872	9.267
-	69873	9.832
-	69874	13.571
-	69876	10.828
-	69883	10.346
-	69959	7.982
-	69973	9.339
-	69974	8.174
-	69980	7.446
-	69981	7.365
-	71191	7.573
-	74466	9.971
-	74468	8.533
-	74469	8.175
-	74472	8.205
-	74473	10.25
-	74475	10.372
-	74534	8.476
-	74571	7.606
-	74575	8.452
-	74578	9.353
-	74580	8.778
-	74585	7.922
-	74586	9.28
-	74593	8.318
-	74596	7.525
-	74597	8.996
-	74606	8.704
-	74607	8.177
-	74608	11.045
-	74609	12.449
-	74610	9.943
-	74611	9.302
-	74612	7.87
-	74613	8.146
-	74629	8.198
-	74656	7.828
-	74657	7.491
-	74658	10.281
-	74659	12.035
-	74712	10.038
-	74714	7.596
-	76546	10.077
-	76547	9.612
-	77028	9.241
-	77137	7.734
-	77310	8.877
-	78265	7.923
-	79169	8.316
-	79282	7.553
-	80363	8.076
-	80807	8.077
-	80808	7.864
-	82286	7.82
-	82298	9.214
-	82299	10.327
-	82300	8.375
-	82302	7.513
-	82304	7.785
-	82522	8.148
-	82526	7.766
-	82527	8.482
-	82529	7.395
-	82551	8.283
-	82553	8.422
-	82555	8.905
-	82559	8.754
-	82569	7.458
-	82597	9.208
-	82599	7.451
-	82611	7.508
-	82614	8.121
-	82621	8.039
-	82623	7.956
-	82627	9.057
-	82628	9.49
-	82629	7.758
-	82643	8.074
-	82654	7.468
-	82655	12.336
-	82656	9.04
-	82658	7.883
-	82680	8.86
-	82681	8.137
-	82683	7.406
-	82697	7.466
-	82698	8.964
-	82699	8.058
-	82700	8.097
-	82701	11.607
-	82702	9.956
-	82708	8.212
-	82710	8.245
-	82711	9.991
-	82712	7.71
-	82714	9.145
-	82715	9.703
-	82716	8.379
-	82718	7.708
-	82721	7.373
-	82740	9.925
-	82741	10.641
-	82742	10.85
-	82746	7.617
-	82749	8.338
-	82894	7.365
-	82896	9.49
-	82898	8.612
-	85896	7.475
-	85899	11.116
-	86559	8.451
-	86560	7.759
-	87970	7.508
-	88019	7.686
-	88022	7.379
-	88023	7.856
-	88258	9.071
-	88581	9.29
-	88583	7.9
-	88617	7.845
-	88629	7.58
-	88636	8.622
-	88637	12.443
-	89480	8.317
-	89541	8.588
-	89542	10.597
-	89552	8.135
-	89568	8.273
-	89569	10.843
-	89570	9.63
-	89571	9.739
-	89572	11.966
-	89573	7.789
-	89574	10.36
-	89575	10.415
-	89576	8.705
-	89577	8.068
-	89578	9.904
-	89580	8.675
-	89581	7.964
-	89590	10.704
-	89593	8.286
-	89599	8.995
-	89600	11.871
-	89601	8.121
-	89602	7.478
-	89615	7.579
-	89617	11.363
-	89618	11.014
-	89619	10.823
-	89620	12.779
-	89621	9.531
-	89622	7.854
-	89630	8.647
-	89697	7.451
-	89698	11.285
-	89894	11.373
-	89895	9.178
-	89896	8.397
-	89900	7.725
-	89914	7.381
-	89917	9.972
-	89918	11.799
-	89919	13.153
-	89920	14.075
-	89921	15.077
-	89922	11.014
-	89923	8.277
-	89926	8.294
-	89928	9.19
-	89929	9.153
-	89930	11.639
-	89931	13.192
-	89932	10.941
-	89933	7.675
-	89934	8.99
-	89935	10.084
-	89936	7.72
-	89946	9.671
-	89947	8.322
-	89949	8.94
-	89951	7.989
-	89952	9.979
-	89953	10.419
-	89954	7.608
-	89956	8.846
-	89963	8.408
-	89964	10.802
-	89965	7.64
-	89975	8.534
-	89976	7.812
-	89977	10.543
-	89979	8.722
-	89980	10.694
-	89983	8.838
-	89985	7.677
-	89986	7.564
-	90202	7.564
-	90209	8.357
-	90581	8.646
-	90652	8.301
-	90658	7.518
-	90660	7.362
-	90668	8.234
-	90669	7.906
-	90670	10.026
-	90724	8.458
-	90752	10.221
-	90753	8.886
-	90754	8.931
-	90950	7.907
-	90952	7.729
-	91198	8.176
-	91440	7.424
-	91611	9.617
-	91801	7.733
-	91825	9.352
-	91826	9.072
-	91828	9.145
-	91867	9.422
-	91868	8.503
-	91979	8.057
-	91981	8.365
-	91998	7.625
-	92266	7.808
-	92267	7.604
-	92615	8.266
-	94937	7.413
-	94938	7.7
-	94993	7.82
-	95088	8.038
-	96583	7.944
-	97104	7.541
-	100018	7.618
-	101007	8.75
-	109765	7.531
-	109766	10.476
-	109767	11.86
-	109768	8.853
-	109777	7.408
-	109794	8.72
-	109795	8.735
-	109814	7.858
-	109815	7.391
-	110435	10.313
-	110436	9.976
-	110437	8.984
-	110438	13.833
-	110442	7.558
-	110464	10.841
-	110465	9.472
-	110466	8.367
-	110468	9.591
-	110480	9.235
-	110481	9.174
-	110482	7.686
-	110483	10.268
-	110487	7.559
-	110491	10.099
-	110492	9.36
-	110494	7.688
-	110496	8.639
-	110497	10.505
-	110498	10.159
-	110501	7.69
-	110505	10.456
-	110506	10.787
-	110521	7.877
-	110522	11.226
-	110523	9.422
-	110524	10.679
-	110525	8.789
-	110526	8.058
-	110527	10.453
-	110528	8.685
-	110530	8.253
-	110565	8.04
-	110566	12.334
-	110567	8.204
-	110568	8.008
-	110569	8.4
-	110570	10.814
-	110571	9.154
-	110577	8.354
-	110578	9.772
-	110611	8.514
-	110751	8.87
-	110754	10.592
-	110755	8.744
-	110759	8.313
-	110760	10.769
-	110854	9.104
-	110855	7.667
-	110856	7.849
-	110857	11.928
-	110861	8.873
-	111176	8.673
-	111178	9.191
-	111179	7.414
-	111232	9.776
-	111234	7.598
-	111242	7.829
-	111286	8.661
-	115436	9.564
-	115481	7.763
-	115951	7.851
-	116554	10.91
-	117943	7.868
-	117944	9.779
-	117945	7.695
-	120906	11.109
-	120907	10.4
-	122583	7.625
-	122652	7.922
-	122653	9.118
-	122869	8.24
-	122870	7.92
-	125669	8.418
-	125699	7.646
-	128161	7.653
-	128185	7.925
-	128186	7.643
-	128225	7.873
-	128226	7.732
-	128229	8.748
-	128230	13.806
-	128241	7.701
-	128254	8.994
-	128256	8.232
-	128257	11.778
-	128258	8.405
-	128259	7.774
-	128263	10.235
-	128264	9.002
-	128268	8.016
-	128269	7.731
-	128270	7.882
-	128271	8.893
-	128274	7.803
-	128275	10.264
-	128276	15.532
-	128277	8.126
-	128288	7.906
-	128289	8.601
-	128292	11.458
-	128293	13.172
-	128294	15.128
-	128295	17.503
-	128296	11.445
-	128297	10.2
-	128298	12.296
-	128299	12.849
-	128301	9.768
-	128306	7.579
-	128312	8.514
-	128313	9.504
-	128315	8.157
-	128316	7.457
-	128317	8.198
-	128319	10.233
-	128320	7.396
-	128326	9.972
-	128327	12.157
-	128328	11.962
-	128329	12.972
-	128330	16.587
-	128331	7.571
-	128333	10.791
-	128334	9.512
-	128335	9.064
-	128336	9.277
-	128340	9.955
-	128341	7.637
-	128343	10.847
-	128344	11.15
-	128345	12.405
-	128346	12.99
-	128347	13.411
-	128348	11.751
-	128349	9.694
-	128350	7.996
-	128351	11.193
-	128352	13.754
-	128353	8.355
-	128354	11.967
-	128355	11.479
-	128356	11.274
-	128360	8.286
-	128367	7.451
-	128370	10.225
-	128371	8.49
-	128372	10.12
-	128373	9.95
-	128374	11.215
-	128375	13.129
-	128376	10.487
-	128377	11.091
-	128378	10.094
-	128555	10.114
-	128557	7.696
-	128741	7.852
-	128742	8.768
-	129041	8.992
-	129121	8.137
-	129122	9.072
-	129192	8.938
-	129193	9.634
-	129583	10.115
-	129584	7.663
-	129587	8.867
-	129596	7.993
-	129606	12.331
-	129607	8.084
-	129608	7.995
-	129612	8.518
-	129614	8.197
-	129623	7.8
-	129625	7.36
-	129646	8.442
-	129647	7.461
-	129648	9.391
-	129649	8.229
-	129704	8.057
-	131026	8.422
-	131210	7.514
-	131484	8.841
-	132369	8.669
-	132371	9.886
-	132374	8.319
-	132379	8.362
-	132491	7.555
-	133454	8.476
-	133455	9.076
-	133457	7.452
-	133458	9.72
-	133499	10.54
-	133500	11.917
-	133501	11.027
-	133502	9.97
-	133503	8.697
-	133511	11.077
-	133512	10.372
-	133513	10.868
-	133514	10.308
-	133515	8.778
-	133518	8.615
-	133520	8.907
-	133521	8.862
-	133522	9.531
-	133523	7.682
-	133524	8.353
-	133532	8.783
-	133533	11.551
-	133534	7.884
-	133555	8.063
-	133756	8.302
-	133799	7.693
-	133803	8.247
-	133900	7.84
-	133964	7.968
-	135786	9.241
-	135787	9.139
-	135808	7.601
-	135810	9.788
-	136844	7.781
-	138220	7.679
-	139443	8.383
-	139463	9.755
-	139464	8.197
-	139724	8.68
-	142050	7.687
-	142051	9.739
-	145841	8.033
-	146588	8.103
-	146618	8.3
-	146619	8.591
-	146620	11.853
-	146621	9.797
-	146623	10.018
-	146624	7.614
-	146625	8.796
-	148309	8.166
-	151029	7.967
-	151791	9.936
-	151793	12.169
-	151794	11.185
-	151796	8.313
-	152034	8.69
-	152139	7.361
-	155016	8.043
-	155017	7.985
-	155034	8.355
-	155035	8.655
-	155151	7.441
-	155152	7.69
-	155843	8.834
-	155844	7.992
-	156235	9.656
-	156236	12.64
-	156237	7.464
-	156604	7.974
-	157174	7.853
-	157936	7.508
-	157938	9.113
-	157943	8.644
-	157944	9.201
-	157947	8.475
-	157958	7.483
-	157969	7.405
-	157974	8.265
-	157976	7.815
-	162991	7.421
-	162992	9.515
-	163359	7.552
-	165853	7.447
-	165854	7.401
-	165855	7.725
-	166404	8.449
-	166479	8.821
-	166480	7.411
-	166930	8.006
-	167159	8.33
-	167192	8.629
-	167193	9.135
-	167194	8.481
-	167195	8.736
-	167372	7.555
-	167587	10.209
-	168323	7.561
-	168345	7.38
-	168890	7.412
-	169105	8.618
-	169125	7.93
-	169149	7.467
-	169150	9.063
-	169197	8.989
-	169203	8.223
-	169224	7.429
-	169228	9.812
-	169273	8.064
-	169362	7.654
-	170168	7.898
-	170189	8.397
-	170190	8.768
-	170236	8.553
-	170276	9.024
-	170277	13.268
-	170278	9.258
-	170281	7.63
-	172419	8.492
-	172975	8.159
-	172976	8.293
-	172979	7.444
-	174970	9.045
-	174972	8.014
-	174973	8.757
-	174974	9.656
-	174975	8.122
-	175759	9.101
-	175760	9.05
-	176645	8.166
-	178603	8.323
-	179769	7.945
-	179777	8.811
-	183187	7.475
-	183188	7.583
-	183253	9.674
-	183254	8.973
-	183256	9.801
-	185493	8.432
-	185495	9.274
-	185979	8.654
-	186458	7.507
-	186462	7.969
-	187415	7.604
-	187496	7.678
-	187498	9.521
-	187619	7.974
-	187620	7.646
-	189100	8.61
-	189290	7.435
-	189598	8.083
-	189599	9.622
-	189600	7.67
-	191317	8.579
-	193760	7.44
-	193767	9.253
-	193840	8.089
-	195217	9.346
-	195218	12.263
-	195219	8.617
-	195240	7.64
-	195281	7.572
-	195430	8.006
-	195520	7.38
-	195542	7.682
-	195907	8.236
-	195933	10.346
-	195934	8.783
-	195935	7.796
-	195936	8.96
-	197640	8.85
-	198134	7.422
-	202030	8.505
-	202037	8.083
-	202039	7.875
-	202052	7.883
-	202053	12.986
-	202054	11.292
-	202055	7.601
-	202056	8.13
-	202057	10.017
-	202058	11.17
-	202059	8.675
-	202060	7.694
-	202069	8.304
-	202072	8.071
-	202073	10.09
-	202076	9.318
-	202077	7.867
-	202097	9.769
-	202099	7.563
-	202103	9.233
-	202131	9.697
-	202133	8.941
-	202135	10.745
-	202136	7.823
-	202137	7.385
-	202142	7.64
-	202143	9.813
-	202144	12.158
-	202145	8.404
-	202146	13.735
-	202147	9.788
-	202148	7.746
-	202150	8.201
-	202160	9.579
-	202161	8.153
-	202168	8.456
-	202170	10.22
-	202171	9.675
-	202172	7.781
-	202173	7.477
-	202174	9.26
-	202175	8.731
-	202182	8.82
-	202203	7.552
-	202204	8.636
-	202206	9.375
-	202207	8.867
-	202208	8.05
-	202215	9.226
-	202216	7.391
-	202230	7.398
-	202234	8.963
-	202249	9.96
-	202254	8.293
-	202269	11.98
-	202270	12.581
-	202271	9.056
-	202272	9.864
-	202273	7.785
-	202274	9.613
-	202278	7.878
-	202279	7.738
-	202280	7.711
-	202290	7.827
-	202297	9.405
-	202298	8.631
-	202311	7.563
-	203914	9.028
-	206530	8.748
-	206803	8.711
-	206815	7.444
-	206825	8.539
-	206827	9.55
-	206828	7.49
-	207111	10.109
-	207112	8.129
-	207145	8.508
-	207233	7.703
-	207275	7.675
-	207276	8.222
-	207636	9
-	207641	9.922
-	207648	7.722
-	208764	11.917
-	208766	8.995
-	209571	7.893
-	209657	8.817
-	209661	9.083
-	213081	7.468
-	213082	7.403
-	213083	9.792
-	213084	10.492
-	213085	12.557
-	213086	11.954
-	213106	7.63
-	213108	9.69
-	213113	9.611
-	213114	10.073
-	213117	7.421
-	213138	8.176
-	213196	8.15
-	213197	7.654
-	213834	8.077
-	213835	8.11
-	213855	7.634
-	213878	9.767
-	213879	11.529
-	213880	9.045
-	213896	9.01
-	213897	8.981
-	213898	10.307
-	213899	11.031
-	213900	10.542
-	213907	8.028
-	213912	9.06
-	213916	9.853
-	213917	8.148
-	213918	8.023
-	213923	11.633
-	213924	14.704
-	213925	13.593
-	213926	14.888
-	213927	10.456
-	213928	13.956
-	213941	7.841
-	213942	7.391
-	213952	9.191
-	213953	12.362
-	213954	14.99
-	213955	7.461
-	213958	9.239
-	213959	9.588
-	213960	10.984
-	213961	10.552
-	213962	10.22
-	213969	8.315
-	213984	8.113
-	213990	7.656
-	213992	7.74
-	213999	9.377
-	214000	10.554
-	214001	10.559
-	214002	11.568
-	214005	7.681
-	214022	9.706
-	214023	7.748
-	214024	7.809
-	214057	8.876
-	214058	8.015
-	214077	8.481
-	214078	8.08
-	214079	13.81
-	214080	12.795
-	214081	11.616
-	214082	9.654
-	214083	9.013
-	214084	10.437
-	214101	9.332
-	214102	10.107
-	214108	8.225
-	214110	9.446
-	214115	8.214
-	214116	12.207
-	214117	8.177
-	214118	7.767
-	214119	11.113
-	214120	7.531
-	214132	10.304
-	214133	8.722
-	214134	7.386
-	214140	7.514
-	214141	10.825
-	214156	11.486
-	214157	10.013
-	214158	9.05
-	214159	12.884
-	214160	10.751
-	214162	7.837
-	214173	8.492
-	214177	8.116
-	214196	7.741
-	214199	7.596
-	214200	7.688
-	214201	10.897
-	214202	13.571
-	214203	7.36
-	216108	8.388
-	217152	8.139
-	217153	10.181
-	217154	9.499
-	218174	8.344
-	219150	10.082
-	224365	8.643
-	224402	8.17
-	224405	8.081
-	224516	7.743
-	224528	10.128
-	225589	7.9
-	226101	8.428
-	229353	7.57
-	230534	8.224
-	230667	10.445
-	230668	9.967
-	230669	9.549
-	230873	8.447
-	230874	9.616
-	230875	9.245
-	230876	7.557
-	230877	9.015
-	230922	9.036
-	230923	9.53
-	230924	11.782
-	230925	10.216
-	230926	8.841
-	230928	7.415
-	230931	7.689
-	230932	8.937
-	230933	9.681
-	230935	8.179
-	230936	8.396
-	230958	8.14
-	230963	11.748
-	230964	14.572
-	230965	9.024
-	230966	9.424
-	230967	9.173
-	230968	8.423
-	230982	8.213
-	230984	8.621
-	230985	10.195
-	230986	11.587
-	230989	7.561
-	230991	7.697
-	230995	8.681
-	231000	8.494
-	231005	7.41
-	231006	9.539
-	231007	11.52
-	231008	12.838
-	231009	14.338
-	231010	8.222
-	231012	13.003
-	231013	11.967
-	231014	12.993
-	231015	10.861
-	231016	11.496
-	231017	11.186
-	231018	10.109
-	231019	13.295
-	231020	13.567
-	231021	10.563
-	231022	8.71
-	231023	9.311
-	231025	11.844
-	231026	10.242
-	231027	12.922
-	231028	13.587
-	231029	9.064
-	231030	9.178
-	231031	13.196
-	231032	12.547
-	231033	10.211
-	231034	12.611
-	231035	11.449
-	231036	11.133
-	231037	9.768
-	231044	11.68
-	231045	9.732
-	231046	9.995
-	231047	14.496
-	231048	11.466
-	231049	14.284
-	231050	14.5
-	231051	10.87
-	231052	11.313
-	231053	12.251
-	231054	10.607
-	231055	15.425
-	231056	12.351
-	231057	12.286
-	231058	10.336
-	231059	13.13
-	231060	9.258
-	231061	9.015
-	231062	9.79
-	231063	12.548
-	231064	9.592
-	231071	11.768
-	231072	9.467
-	231073	16.049
-	231074	16.52
-	231075	10.678
-	231077	12.503
-	231078	12.867
-	231079	9.724
-	231080	8.523
-	231081	9.324
-	231082	7.653
-	231088	8.161
-	231089	9.887
-	231090	8.452
-	231091	8.682
-	231092	13.536
-	231093	8.328
-	231094	8.167
-	231095	9.294
-	231096	9.222
-	231097	10.137
-	231098	11.523
-	231099	11.194
-	231100	13.119
-	231101	13.417
-	231102	8.166
-	231106	8.097
-	231113	8.349
-	231114	9.092
-	231115	9.95
-	231118	8.419
-	231124	8.599
-	231127	8.304
-	231128	12.817
-	231129	10.674
-	231130	12.871
-	231131	10.946
-	231132	10.465
-	231133	12.966
-	231134	11.337
-	231135	8.943
-	231136	8.663
-	231137	12.249
-	231139	8.589
-	231140	9.607
-	231141	7.781
-	231149	9.156
-	231151	10.014
-	231152	9.456
-	231153	7.679
-	231159	7.827
-	231162	8.097
-	231163	10.613
-	231164	7.599
-	231172	8.504
-	231173	8.032
-	231180	8.582
-	231181	7.592
-	231204	7.531
-	231215	8.387
-	231296	7.556
-	231297	8.242
-	231298	7.432
-	231307	8.522
-	231308	8.649
-	231311	8.536
-	231313	9.65
-	231314	9.81
-	231315	10.679
-	231319	8.23
-	231333	7.921
-	231400	8.443
-	231455	7.958
-	231492	9.431
-	231493	9.554
-	231494	12.131
-	231495	13.732
-	231506	7.447
-	231514	11.511
-	231520	9.166
-	231523	8.421
-	232134	8.375
-	232135	9.558
-	232144	9.058
-	232145	8.705
-	232271	10.381
-	233733	8.515
-	233734	7.364
-	236217	8.13
-	239415	8.406
-	239426	12.014
-	239427	13.025
-	239428	8.654
-	239430	8.075
-	239431	7.928
-	239433	8.949
-	239447	7.645
-	239448	8.049
-	240992	8.666
-	241092	7.978
-	241496	7.913
-	241501	7.458
-	241502	9.162
-	242208	7.944
-	242211	7.709
-	242213	7.743
-	243828	8.273
-	244461	7.946
-	244758	7.397
-	245326	7.83
-	248447	7.494
-	248587	8.087
-	248588	7.637
-	248590	7.694
-	248591	8.156
-	248607	7.539
-	248618	8.045
-	248619	11.953
-	248620	8.453
-	248622	7.795
-	248633	9.231
-	248742	8.125
-	251620	7.64
-	254879	7.931
-	255047	10.591
-	255048	8.135
-	255168	7.699
-	257170	7.614
-	257265	8.994
-	257266	8.792
-	257928	7.554
-	258206	7.868
-	259193	7.538
-	259194	8.142
-	259235	9.214
-	259237	8.052
-	260195	9.402
-	260600	9.178
-	261328	7.442
-	261331	10.708
-	261334	7.673
-	264252	7.399
-	264950	7.583
-	264971	8.408
-	265257	11.739
-	265308	7.796
-	265326	7.422
-	265662	7.702
-	265955	7.369
-	265959	7.491
-	266343	7.748
-	267318	7.773
-	267913	8.81
-	268983	12.465
-	268984	8.513
-	268986	12.299
-	268987	10.311
-	268988	8.474
-	275401	9.164
-	276718	7.469
-	277093	7.716
-	277247	7.85
-	277750	7.555
-	278027	7.388
-	279145	8
-	281119	7.422
-	281405	7.843
-	281491	8.372
-	283358	8.384
-	283359	8.279
-	283360	9.471
-	283361	9.038
-	283381	8.252
-	283411	7.649
-	283413	8.399
-	285141	10.174
-	285142	11.537
-	285143	10.246
-	285180	7.913
-	286241	7.375
-	286539	8.043
-	286540	8.467
-	286758	8.088
-	286759	7.8
-	286872	8.451
-	287019	8.747
-	287142	7.678
-	288933	9.405
-	289022	7.95
-	290043	7.641
-	292537	9.209
-	293209	9.044
-	294847	7.996
-	295356	8.388
-	295595	8.244
-	295684	7.727
-	295805	7.526
-	295855	8.874
-	295911	8.708
-	295912	7.681
-	295930	7.423
-	295962	8.751
-	296097	7.844
-	298031	8.179
-	298033	7.64
-	298880	8.674
-	299038	10.297
-	299040	12.881
-	299041	12.955
-	299042	12.478
-	299043	10.645
-	299044	8.103
-	299245	8.931
-	299422	7.463
-	301814	8.357
-	302611	7.415
-	302614	9.782
-	302834	8.053
-	303035	7.557
-	303037	8.06
-	303038	7.722
-	303040	11.943
-	303041	7.858
-	303049	7.546
-	303176	7.479
-	303188	7.509
-	303189	8.864
-	305051	7.671
-	305052	9.133
-	305053	12.468
-	305054	8.319
-	305079	7.807
-	305080	7.834
-	305081	8.613
-	305082	8.515
-	305083	8.256
-	305093	9.362
-	305125	7.4
-	305126	10.049
-	305138	8.179
-	305139	12.139
-	305141	8.24
-	305153	7.729
-	305162	7.956
-	305716	8.446
-	305954	8.05
-	306387	8.253
-	306388	9.231
-	306389	7.494
-	306392	7.622
-	306398	8.7
-	306399	9.404
-	306414	7.563
-	306415	9.833
-	306416	7.963
-	308752	7.388
-	309515	7.974
-	311016	7.369
-	311234	7.696
-	311237	8.093
-	311238	9.806
-	311239	7.894
-	311240	8.437
-	311270	9.417
-	311271	7.686
-	311297	9.365
-	311298	7.511
-	311299	11.895
-	311301	9.142
-	311302	10.666
-	311303	7.627
-	311304	8.53
-	311305	8.844
-	311308	7.974
-	311461	8.467
-	311469	7.983
-	311470	9.694
-	311488	8.616
-	311615	8.218
-	311693	8.608
-	312592	7.627
-	312595	7.493
-	314288	7.37
-	314750	7.835
-	314752	7.88
-	314756	7.557
-	315384	11.657
-	315387	7.943
-	316939	8.767
-	317432	9.684
-	319948	9.47
-	321544	7.91
-	321954	9.794
-	321955	7.922
-	322205	7.532
-	322223	8.364
-	322225	7.959
-	322226	9.293
-	322227	11.907
-	322241	8.578
-	322244	8.226
-	322271	8.255
-	322272	9.265
-	322273	7.634
-	322274	11.813
-	322275	10.447
-	322357	7.592
-	322358	8.482
-	322414	7.978
-	322415	7.401
-	322416	9.69
-	322417	9.114
-	322418	9.468
-	322419	8.503
-	322427	7.38
-	322428	8.59
-	322431	8.469
-	322449	7.782
-	322452	9.022
-	322489	7.688
-	322491	8.58
-	322507	7.554
-	322509	7.693
-	322510	8.358
-	322511	7.659
-	322514	7.412
-	322724	9.032
-	323393	10.182
-	323617	10.372
-	323688	8.97
-	323696	7.81
-	323702	7.417
-	323704	7.447
-	323705	10.319
-	323730	10.644
-	323995	8.488
-	324237	7.546
-	325679	9.171
-	326601	9.493
-	329832	7.427
-	330822	12.972
-	330823	9.49
-	330861	8.145
-	335032	9.101
-	335051	8.401
-	335052	7.758
-	335086	11.108
-	335091	8.107
-	335156	8.367
-	335201	10.409
-	335217	7.876
-	335218	10.064
-	335219	8.024
-	335754	8.902
-	335755	7.489
-	339092	7.613
-	339150	7.681
-	339212	7.736
-	339213	7.481
-	340313	9.822
-	340659	9.787
-	340661	7.802
-	340663	7.39
-	340664	8.517
-	340864	8.675
-	340891	9.672
-	340896	11.137
-	342374	11.124
-	342375	7.962
-	343100	8.013
-	344254	8.227
-	344256	8.17
-	344310	8.024
-	344311	11.41
-	344312	9.876
-	344313	9.22
-	344461	8.926
-	344463	7.792
-	344502	7.637
-	344543	7.787
-	344544	8.015
-	344545	7.379
-	344654	7.38
-	344679	9.149
-	344680	8.839
-	344681	13.734
-	344682	12.881
-	344683	8.768
-	344684	9.065
-	344685	8.787
-	344699	7.728
-	344700	9.41
-	344705	10.266
-	344706	9.477
-	344707	7.511
-	344710	7.553
-	344712	8.346
-	344713	7.72
-	344714	7.396
-	344717	9.604
-	344743	9.437
-	344744	9.283
-	344745	10.29
-	344746	9.78
-	344753	7.732
-	344754	10.359
-	344755	9.714
-	344756	11.326
-	344757	10.72
-	344761	8.474
-	344762	7.449
-	344769	9.582
-	344770	11.387
-	344771	13.668
-	344772	9.685
-	344773	9.055
-	344779	9.729
-	344780	9.476
-	344781	8.631
-	344783	8.396
-	344785	7.994
-	344786	7.949
-	344787	8.658
-	344788	10.519
-	344789	10.78
-	344790	10.605
-	344791	9.551
-	344792	10.173
-	344800	7.722
-	344801	11.182
-	344802	9.529
-	344812	7.851
-	344853	7.892
-	344861	10.566
-	344862	12.773
-	344863	11.821
-	344864	13.696
-	344865	9.542
-	344866	8.423
-	344875	7.773
-	344876	8.942
-	344881	7.664
-	344883	8.082
-	344885	7.612
-	344891	7.83
-	344892	8.714
-	344895	8.613
-	344960	7.619
-	344961	7.739
-	344980	7.567
-	345222	8.157
-	345237	8.42
-	345238	9.246
-	345240	9.086
-	345241	8
-	345242	8.389
-	345243	8.625
-	346500	9.211
-	346505	7.547
-	346508	7.518
-	346537	9.964
-	346538	8.001
-	346540	11.171
-	346541	8.637
-	346542	11.26
-	346565	9.045
-	346566	7.526
-	347871	9.214
-	347873	9.15
-	347897	8.339
-	347898	9.633
-	347899	8.717
-	347905	7.817
-	347921	7.554
-	347922	11.602
-	347923	8.045
-	347926	8.258
-	349622	7.518
-	352093	7.454
-	356268	9.633
-	356417	7.645
-	356418	7.626
-	356682	7.398
-	356691	8.424
-	356692	9.488
-	356694	8.246
-	356698	10.254
-	356704	13.204
-	356705	9.257
-	356706	8.76
-	356712	7.855
-	356715	7.661
-	356757	10.217
-	356758	12.051
-	356759	9.103
-	356760	9.578
-	356761	11.35
-	356762	12.631
-	356769	8.254
-	356775	8.104
-	356805	7.604
-	356823	9.87
-	356826	8.438
-	356832	10.786
-	356833	7.667
-	356834	7.73
-	357066	8.763
-	357094	7.926
-	357797	7.686
-	358792	10.358
-	358793	12.005
-	358794	9.291
-	358795	8.302
-	358796	9.592
-	359513	7.58
-	359514	10.637
-	359532	10.835
-	359533	8.621
-	359534	12.158
-	359535	7.829
[truncated: 63,536 more rows]
