# Supplementary material for: High-Density Transcriptional Initiation Signals Underline Genomic Islands in Bacteria
Source: PLoS One. 2012 Mar 20;7(3):e33759. doi: 10.1371/journal.pone.0033759 (PMC3309015; doi:10.1371/journal.pone.0033759)
Supplement: Dataset S4 — Putative transcription start positions scored with PlatProm in S. 62:z4,z23:– RSK2980 (NC_010067) and S. Paratyphi A AKU_12601 (NC_011147). (XLS) [file pone.0033759.s007.xls]

## Sheet: NC_010067
Putative transcription start points
Strand	Position	Score_PlatProm
-	2568	7.694
-	5226	8.004
-	5587	7.937
-	6680	8.554
-	6683	8.319
-	7247	8.258
-	7248	9.378
-	7251	8.01
-	7860	7.406
-	7942	7.447
-	8214	8.003
-	8215	7.404
-	8708	7.695
-	11435	7.481
-	11870	7.678
-	11885	8.794
-	11887	7.747
-	12223	8.509
-	12224	12.051
-	12250	7.457
-	13201	7.717
-	13217	7.403
-	14176	8.022
-	14182	8.098
-	14204	7.741
-	14205	7.387
-	14487	8.172
-	14490	10.769
-	15667	7.505
-	16654	7.5
-	17763	10.256
-	18360	8.479
-	18361	9.197
-	18362	8.226
-	18363	9.28
-	18364	14.045
-	18365	14.854
-	18366	10.446
-	18367	12.03
-	18368	8.707
-	18369	10.289
-	18370	10.211
-	18375	7.488
-	18376	8.151
-	18377	8.358
-	18378	7.911
-	18379	10.097
-	18380	10.288
-	18381	13.166
-	18382	7.371
-	18383	8.096
-	18386	7.736
-	18392	7.961
-	18394	10.85
-	18395	9.857
-	18397	7.94
-	18400	9.1
-	18401	11.459
-	18402	9.767
-	18403	10.227
-	18404	8.759
-	18413	10.373
-	18414	8.349
-	18430	11.483
-	18433	8.358
-	18435	9.159
-	18436	8.198
-	18443	8.377
-	18444	7.843
-	18445	8.488
-	18450	8.634
-	18451	7.459
-	18452	8.326
-	18460	7.929
-	18471	7.51
-	18711	8.885
-	19268	7.831
-	19706	7.411
-	23218	7.389
-	23219	9.512
-	23220	7.879
-	23221	7.717
-	23264	9.844
-	23279	8.395
-	23280	7.56
-	23281	9.893
-	23282	14.304
-	23283	9.344
-	23284	10.244
-	23286	7.815
-	23296	7.612
-	23297	12.36
-	23298	9.292
-	23299	13.26
-	23301	7.497
-	23302	7.374
-	23331	7.586
-	23332	7.624
-	23333	8.872
-	23334	7.664
-	23335	8.35
-	23336	10.428
-	23342	10.971
-	23343	8.523
-	23344	10.035
-	23345	8.613
-	23346	7.678
-	23350	9.112
-	23351	9.479
-	23352	9.247
-	23353	13.475
-	23354	10.733
-	23372	7.674
-	23492	7.652
-	24143	9.45
-	24144	10.32
-	24145	8.467
-	24146	10.566
-	24147	7.61
-	24148	10.651
-	24149	11.019
-	24150	8.944
-	24151	8.579
-	24152	9.085
-	24153	12.502
-	24155	11.758
-	24156	7.761
-	24157	8.084
-	24158	8.225
-	24162	7.637
-	24166	7.365
-	24168	9.161
-	24169	11.419
-	24170	10.345
-	24174	9.006
-	24183	9.693
-	24185	11.322
-	24192	7.749
-	24193	10.164
-	24205	7.69
-	24206	7.838
-	24207	9.645
-	24211	7.463
-	24224	9.275
-	24225	9.412
-	24256	11.463
-	24257	9.479
-	24457	8.238
-	24458	9.376
-	24462	8.112
-	24463	13.725
-	24467	8.762
-	24468	10.968
-	24470	11.626
-	24472	10.149
-	24473	8.793
-	24474	8.156
-	24475	9.367
-	24476	9.746
-	24477	8.435
-	24484	11.539
-	24485	8.627
-	24486	9.183
-	24498	10.318
-	24499	8.019
-	24502	10.037
-	24504	9.135
-	24506	12.39
-	24507	10.933
-	24509	11.933
-	24510	11.131
-	24511	13.183
-	24512	14.816
-	24513	9.998
-	24514	10.825
-	24515	11.329
-	24516	12.703
-	24536	8.029
-	24545	8.801
-	24546	8.075
-	24617	10.625
-	24618	9.55
-	24741	8.571
-	24749	7.873
-	24823	8.948
-	24838	9.606
-	24839	8.107
-	24870	8.647
-	24872	8.048
-	25967	8.743
-	26006	7.804
-	26007	8.509
-	26008	7.576
-	26009	7.553
-	26160	7.384
-	26420	7.619
-	26610	10.106
-	26651	8.883
-	26652	9.291
-	26653	8.645
-	26670	8.199
-	26820	7.771
-	26828	7.888
-	27870	8.48
-	28889	9.377
-	29731	10.529
-	29732	7.802
-	29733	11.222
-	29734	7.824
-	32110	7.492
-	32191	8.011
-	32195	7.383
-	32913	7.707
-	34439	7.521
-	35675	7.916
-	36912	9.187
-	39076	8.156
-	39099	7.578
-	40356	7.609
-	40412	8.518
-	40414	7.622
-	40462	10.444
-	40522	9.535
-	41344	8.209
-	41663	9.29
-	41664	9.915
-	42838	7.838
-	42857	8.815
-	42858	9.265
-	42860	8.021
-	45896	9.124
-	45904	7.565
-	45905	8.333
-	45906	9.224
-	45908	11.012
-	45909	11.09
-	45910	10.652
-	45919	8.172
-	45920	9.972
-	45921	9.34
-	45922	7.501
-	45927	8.104
-	45941	8.521
-	46394	8.421
-	46942	7.721
-	47581	7.776
-	47582	9.199
-	49295	8.319
-	50189	7.47
-	50301	8.552
-	50302	11.875
-	50320	9.926
-	50321	8.46
-	50325	7.969
-	50326	8.613
-	50328	9.316
-	50329	9.696
-	50332	8.481
-	50405	7.783
-	51122	10.202
-	52572	8.009
-	54985	8.362
-	54990	8.788
-	55151	7.723
-	55324	7.968
-	55627	7.745
-	55732	7.986
-	55801	8.648
-	55804	8.623
-	56542	7.527
-	56616	8.227
-	56617	8.308
-	56618	8.962
-	56619	8.841
-	56620	10.845
-	56621	8.815
-	57509	7.903
-	57612	8.837
-	57620	10.364
-	57621	8.191
-	57623	8.571
-	57626	8.233
-	57627	9.069
-	57628	7.913
-	57629	11.075
-	57630	7.709
-	57634	9.938
-	57637	9.168
-	57640	9.275
-	57682	10.347
-	57690	9.028
-	57752	7.908
-	57753	10.315
-	57759	9.595
-	57763	10.014
-	57820	7.438
-	57821	7.394
-	57894	7.909
-	57919	7.429
-	58005	8.42
-	58008	9.63
-	58012	7.406
-	58013	7.446
-	58025	7.553
-	58026	7.86
-	58052	7.969
-	58053	7.575
-	58057	7.7
-	58061	7.556
-	58063	11.456
-	58064	8.897
-	58065	7.938
-	58067	9.049
-	58068	11.115
-	58069	8.659
-	58070	13.408
-	58071	8.825
-	58072	7.657
-	58073	10.863
-	58074	10.083
-	58091	8.005
-	58098	7.649
-	58103	11.448
-	58104	8.459
-	58107	7.414
-	58127	7.51
-	58128	10.53
-	58149	8.178
-	58158	8.7
-	58159	7.479
-	58174	8.485
-	58345	7.73
-	58410	9.249
-	58417	9.614
-	58420	9.101
-	58421	7.875
-	58422	13.65
-	58423	12.391
-	58424	8.327
-	58427	7.762
-	58431	8.975
-	58432	9.506
-	58433	8.579
-	58434	8.909
-	58445	8.172
-	58452	7.715
-	58482	9.153
-	58562	7.953
-	58574	8.677
-	58579	7.443
-	58580	7.774
-	58629	7.672
-	58692	8.024
-	58693	7.629
-	58698	7.904
-	58747	7.748
-	58755	7.752
-	58759	8.602
-	58762	10.944
-	58763	8.416
-	58764	7.401
-	58766	7.656
-	58767	7.78
-	58768	8.031
-	58769	11.277
-	58772	7.844
-	58782	8.284
-	58783	9.071
-	58802	9.384
-	58803	9.875
-	58804	12.076
-	58805	8.507
-	58807	7.399
-	58809	9.433
-	58812	7.414
-	58827	9.957
-	58828	7.534
-	58829	7.429
-	58830	10.4
-	58831	9.177
-	58832	9.086
-	58833	7.734
-	58834	8.208
-	58849	7.532
-	58851	7.589
-	58852	7.809
-	58863	10.51
-	58865	8.219
-	58866	8.481
-	58918	8.819
-	58919	9.997
-	58924	8.713
-	58942	9.308
-	58951	9.794
-	58952	9.087
-	58953	9.265
-	58954	8.093
-	58961	9.799
-	58962	8.133
-	58963	10.333
-	58970	7.538
-	58971	8.256
-	58972	9.045
-	59010	8.504
-	59050	9.395
-	59051	7.875
-	59052	10.687
-	59053	8.042
-	59054	9.828
-	59055	17.162
-	59056	9.581
-	59057	7.661
-	59059	7.527
-	59064	7.787
-	59073	8.365
-	59074	7.933
-	59118	9.039
-	59131	8.917
-	59132	9.759
-	59133	8.34
-	59134	8.468
-	59137	10.016
-	59156	7.843
-	59173	11.738
-	59174	7.847
-	59179	7.907
-	59200	7.62
-	59201	7.384
-	59205	8.953
-	59214	8.542
-	59215	8.027
-	59229	8.298
-	59230	7.76
-	59231	12.276
-	59232	11.029
-	59233	10.645
-	59235	8.393
-	59241	8.77
-	59242	8.232
-	59243	7.581
-	59247	11.067
-	59248	7.955
-	59249	8.452
-	59250	7.489
-	59252	8.219
-	59253	9.097
-	59254	12.577
-	59255	10.446
-	59256	10.704
-	59257	8.94
-	59258	10.802
-	59259	8.033
-	59366	7.976
-	59371	10.383
-	59372	10.123
-	59376	8.379
-	59379	10.535
-	59389	8.703
-	59390	7.374
-	59391	7.656
-	59392	7.921
-	59397	7.94
-	59403	10.736
-	59406	10.145
-	59407	8.307
-	59408	9.328
-	59417	7.755
-	59418	9.801
-	59419	11.987
-	59420	8.368
-	59427	7.517
-	59450	8.003
-	59466	8.451
-	59467	7.714
-	59468	11.495
-	59471	7.536
-	59567	8.998
-	59613	7.625
-	59614	8.448
-	59615	9.75
-	59616	7.798
-	59617	10.07
-	59618	12.646
-	59619	11.299
-	59620	9.377
-	59621	7.777
-	59625	10.751
-	59626	8.004
-	59627	8.014
-	59628	7.781
-	59633	8.254
-	59634	10.056
-	59635	9.065
-	59636	9.486
-	59637	8.407
-	59639	8.88
-	59645	13.759
-	59646	11.931
-	59647	11.798
-	59648	10.9
-	59649	10.754
-	59650	8.859
-	59653	8.428
-	59654	7.837
-	59655	9.369
-	59656	9.649
-	59657	11.981
-	59658	14.452
-	59659	8.72
-	59660	8.983
-	59661	10.166
-	59662	11.211
-	59664	10.229
-	59665	8.957
-	59666	11.194
-	59667	13.571
-	59668	12.016
-	59669	8.709
-	59679	8.517
-	59680	9.43
-	59683	9.488
-	59684	8.739
-	59685	13.234
-	59686	10.093
-	59687	10.72
-	59688	8.95
-	59689	9.49
-	59690	9.906
-	59691	7.493
-	59697	7.935
-	59700	7.747
-	59716	8.61
-	59719	7.584
-	59721	7.709
-	59724	7.766
-	59725	12.988
-	59726	8.749
-	59727	10.506
-	59729	7.672
-	59733	9.908
-	59743	7.789
-	59748	10.023
-	59749	7.447
-	59750	9.206
-	59751	7.843
-	59756	8.356
-	59757	8.791
-	59758	9.794
-	59759	10.537
-	59765	10.26
-	59766	12.219
-	59767	13.344
-	59768	12.574
-	59769	9.005
-	59770	9.922
-	59775	7.378
-	59778	8.627
-	59780	7.614
-	59781	9.562
-	59782	9.899
-	59785	8.732
-	59786	7.65
-	59787	8.054
-	59789	9.425
-	59790	12.775
-	59791	9.842
-	59792	9.364
-	59796	9.195
-	59797	10.094
-	59798	9.438
-	59799	11.524
-	59800	12.704
-	59801	11.288
-	59802	9.696
-	59809	10.571
-	59818	7.688
-	59820	9.755
-	59821	10.689
-	59828	8.059
-	59829	9.62
-	59830	10.928
-	59831	10.784
-	59832	11.858
-	59837	8.174
-	59841	8.443
-	59842	8.279
-	59858	8.168
-	59859	8.578
-	59860	10.036
-	59861	9.179
-	59862	7.442
-	59872	8.468
-	59880	7.486
-	59881	7.561
-	59882	10.145
-	59883	9.063
-	59889	7.823
-	59890	11.261
-	59891	10.945
-	59892	11.646
-	59893	9.829
-	59894	8.204
-	59903	8.94
-	59904	9.874
-	59905	9.498
-	59906	9.826
-	59907	10.511
-	59908	7.72
-	59910	9.063
-	59911	9.184
-	59917	7.665
-	59919	9.391
-	59921	7.841
-	59922	10.029
-	59932	8.841
-	59933	10.331
-	59934	8.53
-	59947	10.833
-	59949	8.089
-	59950	11.576
-	59951	12.539
-	59952	12.532
-	59953	13.525
-	59954	9.921
-	59956	12.802
-	59957	9.205
-	59958	9.22
-	59959	7.452
-	59961	9.016
-	59962	11.206
-	59963	8.27
-	59964	10.121
-	59965	7.449
-	59966	7.534
-	59971	8.693
-	59976	7.884
-	59977	9.345
-	59978	9.118
-	59979	9.843
-	59980	7.728
-	59981	9.311
-	59998	8.191
-	60001	7.785
-	60069	8.517
-	60070	8.694
-	60071	9.436
-	60072	9.95
-	60073	7.498
-	60074	10.902
-	60225	8.295
-	60226	11.556
-	60227	9.136
-	60229	7.623
-	60230	8.128
-	60231	9.15
-	60235	8.08
-	60236	8.239
-	60237	7.739
-	60284	9.086
-	60286	7.921
-	60287	7.59
-	60440	8.285
-	60478	8.313
-	60729	7.959
-	60730	8.189
-	60731	8.665
-	61090	8.532
-	61274	8.023
-	61344	7.579
-	61345	8.405
-	61346	8.662
-	61402	8.448
-	61403	11.994
-	61534	11.5
-	61536	9.098
-	61537	8.221
-	61727	7.758
-	61867	7.401
-	61868	8.196
-	61955	10.803
-	61956	7.443
-	61959	7.635
-	61975	7.45
-	62008	7.558
-	62009	8.262
-	65558	7.583
-	65559	9.924
-	65560	7.65
-	65707	8.636
-	65840	9.852
-	65857	13.339
-	65858	11.819
-	65859	11.403
-	65860	8.064
-	65861	8.748
-	65906	7.724
-	65947	8.207
-	65948	9.975
-	65972	9.001
-	65973	8.537
-	66020	9.128
-	66021	8.435
-	66022	8.518
-	66024	8.975
-	66025	9.446
-	66027	7.775
-	66029	8.603
-	66036	10.012
-	66037	8.376
-	66045	8.442
-	66053	8.737
-	66054	9.182
-	66055	8.002
-	66056	8.108
-	66069	7.925
-	66077	8.444
-	66082	7.377
-	66083	8.21
-	66095	8.047
-	66111	8.61
-	66112	8.271
-	66255	10.226
-	66259	7.736
-	66292	7.57
-	66296	8.113
-	66680	8.302
-	66683	7.928
-	66697	7.7
-	66750	8.904
-	66789	8.075
-	66970	7.527
-	66972	7.722
-	66974	8.004
-	66999	9.923
-	67036	7.495
-	67089	8.272
-	68967	7.612
-	68969	7.753
-	68970	8.794
-	69555	7.842
-	69972	11.112
-	70023	7.605
-	70027	7.517
-	70045	7.488
-	70064	12.214
-	70067	8.063
-	70068	8.499
-	70069	9.619
-	70070	12.311
-	70072	10.089
-	70088	8.901
-	70089	8.782
-	70147	9.891
-	70424	7.376
-	70426	8.492
-	70590	7.361
-	70592	9.413
-	70606	8.409
-	70608	11.096
-	70609	10.107
-	70667	7.668
-	70668	7.578
-	70686	8.03
-	70688	12.124
-	70689	14.121
-	70690	8.545
-	70691	9.273
-	70692	9.34
-	70693	7.437
-	70697	7.79
-	70710	9.308
-	70737	7.484
-	70888	8.185
-	70916	9.133
-	71319	8.321
-	71320	10.236
-	71321	12.592
-	71663	7.878
-	71668	7.398
-	72096	10.754
-	72098	7.857
-	72527	8.772
-	72863	7.463
-	74331	7.755
-	74394	7.384
-	74401	10.513
-	74515	8.054
-	74691	9.808
-	74697	7.574
-	75097	8.095
-	75277	8.448
-	75316	7.702
-	75317	9.242
-	75319	7.786
-	76522	7.881
-	76527	8.416
-	76546	10.66
-	76573	8.072
-	76578	8.151
-	76827	7.829
-	76950	7.791
-	76969	8.353
-	76970	8.259
-	76971	7.521
-	78176	7.785
-	78177	10.832
-	78178	10.481
-	78806	7.847
-	78807	7.529
-	78829	7.391
-	79019	7.445
-	79104	8.509
-	79212	9.046
-	79328	9.393
-	79400	7.493
-	79404	7.737
-	79405	8.12
-	80282	10.555
-	80283	8.568
-	80290	8.144
-	80301	7.877
-	80302	9.398
-	80313	8.384
-	80332	7.972
-	80333	8.125
-	80335	11.708
-	80336	9.32
-	80346	10.111
-	80347	9.046
-	80355	7.739
-	80358	9.977
-	80401	8.818
-	80456	8.119
-	80457	8.276
-	80459	7.431
-	80628	8.534
-	80692	8.724
-	80693	7.565
-	81001	9.394
-	81002	8.337
-	81012	7.875
-	81069	8.866
-	81070	12.221
-	81071	8.96
-	81074	8.183
-	81260	7.632
-	81286	7.493
-	81289	10.625
-	81301	7.526
-	81308	10.855
-	81330	7.983
-	82421	8.083
-	82588	12.429
-	82796	8.207
-	82824	11.289
-	82825	7.992
-	82836	8.716
-	82837	10.136
-	82838	9.106
-	82841	8.37
-	82842	7.755
-	82843	11.84
-	83289	7.796
-	83863	9.072
-	84182	8.337
-	84183	8.216
-	85568	8.077
-	85697	9.534
-	85698	8.668
-	85700	9.973
-	85701	8.121
-	85875	8.095
-	85878	8.831
-	85879	7.78
-	85893	7.619
-	85894	8.478
-	85954	7.526
-	86646	7.556
-	86668	7.404
-	87411	7.978
-	87670	9.013
-	87671	11.37
-	87673	7.799
-	87758	9.909
-	87759	7.529
-	87779	8.895
-	88043	8.504
-	88066	8.347
-	88085	7.848
-	88096	8.197
-	88117	9.711
-	88272	7.768
-	88702	8.116
-	88704	8.775
-	88705	10.41
-	88706	8.563
-	88727	8.595
-	88728	10.959
-	88729	7.939
-	88730	7.657
-	88731	7.864
-	88794	9.021
-	88795	8.161
-	88796	9.046
-	88799	10.39
-	89109	11.565
-	89138	8.72
-	89139	12.466
-	89140	9.122
-	89142	12.552
-	89144	8.878
-	89163	9.303
-	89172	7.841
-	89188	7.804
-	89191	10.716
-	89192	9.928
-	89193	10.357
-	89212	7.957
-	89214	8.588
-	89251	7.487
-	89253	8.831
-	89709	9.374
-	89712	8.578
-	89751	8.759
-	89752	12.607
-	89934	7.66
-	89961	9.136
-	89970	8.265
-	89971	9.052
-	90074	7.377
-	90526	8.544
-	90538	7.99
-	90622	7.596
-	90628	10.055
-	90722	7.788
-	90723	7.958
-	90770	12.797
-	90771	7.622
-	90772	8.852
-	90773	8.371
-	90776	11.978
-	90778	7.821
-	90781	8.027
-	90782	8.689
-	90783	12.021
-	90784	8.167
-	90791	10.338
-	90792	9.569
-	90803	7.467
-	90810	8.209
-	90815	8.847
-	90816	7.82
-	90817	8.974
-	90818	10.378
-	90821	9.383
-	90822	8.307
-	90878	7.788
-	90889	8.912
-	90890	8.376
-	90920	8.219
-	90970	8.241
-	91047	7.943
-	91101	7.871
-	91102	8.345
-	91111	8.543
-	91112	8.622
-	91126	7.871
-	91163	8.692
-	91164	7.726
-	91165	12.348
-	91166	13.345
-	91167	10.591
-	91168	8.186
-	91170	9.351
-	91257	8.319
-	91258	7.457
-	91297	7.368
-	91329	8.162
-	91334	7.943
-	91382	8.952
-	91383	9.179
-	91406	8.093
-	91411	7.484
-	91413	8.104
-	91438	7.467
-	91442	9.264
-	91455	8.433
-	91456	7.727
-	91461	7.699
-	91463	8.835
-	91464	9.571
-	91465	7.997
-	91617	9.509
-	91710	8.386
-	91712	7.796
-	91863	8.396
-	91864	9.672
-	91865	10.265
-	91867	7.498
-	91884	11.396
-	91885	8.301
-	91886	8.229
-	91889	7.835
-	91890	8.411
-	91911	7.529
-	92026	8.371
-	92027	8.02
-	92049	8.443
-	92060	8.712
-	92070	7.609
-	92074	8.217
-	92075	8.722
-	92076	7.862
-	92350	8.55
-	92351	8.741
-	92359	7.787
-	92360	8.663
-	92363	7.555
-	92379	8.452
-	92380	8.454
-	92381	10.239
-	92382	10.081
-	92389	8.994
-	92391	7.812
-	92413	10.173
-	92414	12.433
-	92415	8.012
-	92418	8.649
-	92419	10.072
-	92421	8.005
-	92447	10.738
-	92488	7.48
-	92522	8.267
-	92666	12.597
-	92855	8.896
-	92856	8.042
-	92857	7.944
-	92858	9
-	92859	8.073
-	92866	9.211
-	92867	7.751
-	92903	8.482
-	92906	9.507
-	92908	8.183
-	92910	8.931
-	92919	7.918
-	92935	7.496
-	92960	8.632
-	92961	9.553
-	92968	8.156
-	92969	7.408
-	92970	11.172
-	92971	10.552
-	92972	10.733
-	92973	7.484
-	92999	9.347
-	93012	9.793
-	93161	7.532
-	93168	8.058
-	93170	8.724
-	93173	8.029
-	93177	7.484
-	93184	7.87
-	93186	10.173
-	93187	9.481
-	93188	7.939
-	93237	8.586
-	93424	10.1
-	93425	7.91
-	93495	7.607
-	93502	8.405
-	93503	9.17
-	93524	8.787
-	93530	8.767
-	93544	9.589
-	93545	14.624
-	93577	9.368
-	93598	7.49
-	93704	7.73
-	93713	8.442
-	93714	10.897
-	93757	11.003
-	93758	8.599
-	93759	8.593
-	94566	9.193
-	94588	8.992
-	94590	9.248
-	94608	7.781
-	94609	8.21
-	94624	8.717
-	94625	7.586
-	94775	8.041
-	94808	10.366
-	94809	12.411
-	94810	10.677
-	94811	14.603
-	94815	8.677
-	94816	8.493
-	94826	8.409
-	94827	7.412
-	94828	10.309
-	94837	8.003
-	94891	8.329
-	94892	7.603
-	94936	10.503
-	94937	7.817
-	94938	8.979
-	94939	11.491
-	94940	8.54
-	94941	8.565
-	94942	9.316
-	94943	7.642
-	94989	8.461
-	94990	11.848
-	94991	15.458
-	94992	9.787
-	94993	8.445
-	94994	7.38
-	94995	8.5
-	95029	7.913
-	95064	9.953
-	95065	8.261
-	95067	9.417
-	95068	8.445
-	95073	11.281
-	95074	12.365
-	95085	8.961
-	95086	8.432
-	95087	9.253
-	95088	9.859
-	95090	8.491
-	95092	9.332
-	95112	10.227
-	95113	11.026
-	95114	8.887
-	95116	10.03
-	95117	8.423
-	95124	8.352
-	95126	9.021
-	95130	9.696
-	95144	8.539
-	95145	8.268
-	95146	9.942
-	95201	7.448
-	95279	10.266
-	95612	7.608
-	95623	8.282
-	95627	8.331
-	95630	9.454
-	95635	8.511
-	95636	9.576
-	95637	7.58
-	95638	9.166
-	95639	7.859
-	95644	7.375
-	95647	11.857
-	95648	8.965
-	95649	10.157
-	95650	9.451
-	95651	8.402
-	95655	8.459
-	95657	11.303
-	95665	8.748
-	95667	14.084
-	95668	13.344
-	95669	11.366
-	95683	12.122
-	95684	10.808
-	95685	7.597
-	95686	8.929
-	95687	14.571
-	95688	8.367
-	95695	9.308
-	95719	9.986
-	95720	8.218
-	95721	8.149
-	95722	9.613
-	95723	8.019
-	95737	9.15
-	95738	9.256
-	95739	10.126
-	95740	10.381
-	95741	8.004
-	95742	10.953
-	95743	8.808
-	95760	7.764
-	95762	7.387
-	95831	8.442
-	95832	7.676
-	95927	8.85
-	95928	8.664
-	96113	11.282
-	96464	7.589
-	96475	10.903
-	96476	9.621
-	96477	7.598
-	96480	8.585
-	96494	9.056
-	96496	8.759
-	96628	8.685
-	96651	8.614
-	96652	9.115
-	96653	8.422
-	96654	10.363
-	96655	9.425
-	96656	7.956
-	96657	9.983
-	96675	11.008
-	96676	14.022
-	96677	10.937
-	96678	9.079
-	96679	9.807
-	96695	7.805
-	96696	12.641
-	96697	11.794
-	96701	10.151
-	96758	7.796
-	96791	9.162
-	96833	8.764
-	96839	9.633
-	96852	8.438
-	97211	7.687
-	97213	8.443
-	97214	8.567
-	97705	7.921
-	98374	10.482
-	98392	8.324
-	98617	8.177
-	98824	9.732
-	98825	7.488
-	98827	7.775
-	98922	7.489
-	99219	8.523
-	99441	8.259
-	99638	8.032
-	99639	7.596
-	99861	8.512
-	99862	8.228
-	100148	7.58
-	100249	7.432
-	100250	9.254
-	101002	7.861
-	101117	9.539
-	101118	10.049
-	101119	9.452
-	101120	7.551
-	101123	8.358
-	101126	8.854
-	101225	9.19
-	101230	8.525
-	101231	10.133
-	101232	13.697
-	101233	13.308
-	101234	10.289
-	101235	8.995
-	101236	12.237
-	101255	8.761
-	101256	8.616
-	101257	10.046
-	101258	9.686
-	101261	8.972
-	101264	11.803
-	101267	10.283
-	101268	12.11
-	101285	9.279
-	101287	8.132
-	101288	9.464
-	101289	11.261
-	101290	9.407
-	101291	11.304
-	101292	9.16
-	101293	11.062
-	101294	11.798
-	101295	8.735
-	101296	8.598
-	101300	8.761
-	101301	8.987
-	101304	7.83
-	101306	11.119
-	101307	11.093
-	101308	10.54
-	101309	9.928
-	101310	10.296
-	101313	9.062
-	101314	8.929
-	101315	16.679
-	101317	9.802
-	101318	9.105
-	101320	8.807
-	101321	11.484
-	101322	11.316
-	101323	11.499
-	101324	10.742
-	101329	7.72
-	101343	9.327
-	101344	11.258
-	101345	9.073
-	101346	10.033
-	101347	14.853
-	101348	11.788
-	101349	8.345
-	101350	8.405
-	101352	9.32
-	101353	10.023
-	101354	9.676
-	101356	9.174
-	101371	8.534
-	101374	7.839
-	101386	7.459
-	101388	7.961
-	101392	7.533
-	101394	7.488
-	101396	8.927
-	101398	7.482
-	101403	8.41
-	101405	12.993
-	101406	10.88
-	101407	14.877
-	101408	12.467
-	101409	14.136
-	101410	17.311
-	101411	13.129
-	101412	13.282
-	101413	13.615
-	101414	14.158
-	101415	10.351
-	101426	9.083
-	101427	7.618
-	101445	7.831
-	101446	7.441
-	101451	7.783
-	101452	8.453
-	101461	7.559
-	101463	9.406
-	101468	7.931
-	101469	7.633
-	101471	9.635
-	101474	9.021
-	101476	8.522
-	101477	9.281
-	101479	11.566
-	101480	10.194
-	101481	10.014
-	101500	7.471
-	101502	9.004
-	101504	7.538
-	101505	9.611
-	101506	8.236
-	101511	7.551
-	101554	9.696
-	101555	8.976
-	101556	7.758
-	101564	8.403
-	101600	8.595
-	101601	7.877
-	101609	7.73
-	101615	10.101
-	101616	8.374
-	101617	11.912
-	101618	9.502
-	101626	9.379
-	101627	7.746
-	101628	8.019
-	101671	10.719
-	101759	8.4
-	101779	7.456
-	101780	7.518
-	101795	7.363
-	101808	10.01
-	101813	12.814
-	101815	8.516
-	101816	15.484
-	101817	10.462
-	101818	9.785
-	101819	11.259
-	101820	7.821
-	101838	7.416
-	101843	8.944
-	101844	13.386
-	101845	12.238
-	101846	11.915
-	101848	7.632
-	101849	10.921
-	101864	8.328
-	101962	7.734
-	102002	7.503
-	102078	9.221
-	102131	8.38
-	102224	7.7
-	102225	8.089
-	102282	7.529
-	102283	8.427
-	102285	9.283
-	102313	11.69
-	102325	9.562
-	102326	10.807
-	102327	11.27
-	102328	8.087
-	102329	9.736
-	102330	10.788
-	102331	12.172
-	102332	10.512
-	102339	8.67
-	102341	9.151
-	102342	8.189
-	102351	10.418
-	102352	9.271
-	102353	9.411
-	102354	10.267
-	102355	8.312
-	102356	7.612
-	102357	8.355
-	102358	9.912
-	102359	12.792
-	102360	10.479
-	102362	9.498
-	102363	9.919
-	102364	7.411
-	102369	7.461
-	102371	9.919
-	102372	10.592
-	102373	8.201
-	102374	8.332
-	102375	10.299
-	102376	10.544
-	102384	8.363
-	102386	8.053
-	102391	8.059
-	102407	11.579
-	102411	9.713
-	102430	8.054
-	102431	8.532
-	102481	7.649
-	102483	10.946
-	102484	8.276
-	102486	11.144
-	102487	7.391
-	102503	7.922
-	102511	11.502
-	102535	7.68
-	102537	8.513
-	102545	9.948
-	102546	10.317
-	102550	9.104
-	102563	10.537
-	102564	16.332
-	102565	8.227
-	102573	8.038
-	102576	11.856
-	102578	8.466
-	102579	7.84
-	102580	9.579
-	102581	7.441
-	102589	8.528
-	102590	9.225
-	102591	8.41
-	102594	9.618
-	102596	10.926
-	102597	8.304
-	102601	11.51
-	102607	7.614
-	102732	7.59
-	102734	7.488
-	102738	7.476
-	102758	8.089
-	102768	8.367
-	102770	7.564
-	102794	8.571
-	102814	7.418
-	102815	8.523
-	102816	9.163
-	103026	9.325
-	103028	9.192
-	103029	11.386
-	103031	7.452
-	103033	7.943
-	103050	8.523
-	103056	8.468
-	103057	10.976
-	103199	8.446
-	103233	7.694
-	103257	8.582
-	103295	7.365
-	103296	9.67
-	103297	10.238
-	103300	7.386
-	103553	8.288
-	103554	8.8
-	103555	11.88
-	103556	7.922
-	103600	7.59
-	103604	8.737
-	103628	8.906
-	103659	7.456
-	103702	10.226
-	103981	7.403
-	104111	7.87
-	104185	7.771
-	104195	10.985
-	104196	7.828
-	104197	7.655
-	104914	7.758
-	104915	8.297
-	105477	7.53
-	107129	7.601
-	107181	7.794
-	107244	7.85
-	107247	8.257
-	107248	8.738
-	107296	8.727
-	107298	9.926
-	107299	8.208
-	107300	8.096
-	107302	9.637
-	107305	8.087
-	107364	7.438
-	107365	9.14
-	107366	8.317
-	107367	7.57
-	108194	7.706
-	113849	8.177
-	113863	8.817
-	113928	9.28
-	113929	10.009
-	113930	9.134
-	113936	8.558
-	113937	8.118
-	113938	8.465
-	113944	8.429
-	113947	7.622
-	113948	8.046
-	114561	8.154
-	114858	7.545
-	119674	7.664
-	119714	8.697
-	120346	7.801
-	122016	8.029
-	127666	7.777
-	127667	10.804
-	127668	8.294
-	127670	9.929
-	127671	8.442
-	127672	9.766
-	127674	9.305
-	127675	8.214
-	127676	9.583
-	127677	11.788
-	127678	10.32
-	127679	10.175
-	127729	9.738
-	127732	7.603
-	127740	8.884
-	127741	13.113
-	127749	7.448
-	127750	8.171
-	127752	8.71
-	127757	12.535
-	127759	8.542
-	127774	10.098
-	127775	11.688
-	127776	13.455
-	127777	8.48
-	127778	9.978
-	127780	12.446
-	127784	7.783
-	127786	8.053
-	127787	8.256
-	127788	7.789
-	127789	9.715
-	127790	8.894
-	127798	7.417
-	127808	7.892
-	127832	7.982
-	127834	8.481
-	128619	7.647
-	131143	7.821
-	131158	7.953
-	131306	8.664
-	131307	9.111
-	131702	8.166
-	134349	7.379
-	134352	8.611
-	134370	8.536
-	134371	12.136
-	134372	15.532
-	134373	12.967
-	134374	11.904
-	134375	9.424
-	134376	8.251
-	134377	9.424
-	134378	8.631
-	134379	8.047
-	134383	10.021
-	134388	7.762
-	134389	9.591
-	134390	12.99
-	134391	8.021
-	134392	8.395
-	134393	8.55
-	134402	9.183
-	134443	12.307
-	134444	7.565
-	134445	9.282
-	134751	8.143
-	135034	7.539
-	135331	8.556
-	136398	7.652
-	136399	7.379
-	137509	8.809
-	137510	9.276
-	137532	7.527
-	138094	7.94
-	138207	7.598
-	139157	8.501
-	139288	8.288
-	141526	11.612
-	141527	7.606
-	141528	8.756
-	141529	9.368
-	141577	8.439
-	141888	8.319
-	141889	10.898
-	141890	10.475
-	141891	8.584
-	141893	8.903
-	141894	7.835
-	143238	9.968
-	143239	9.802
-	143972	8.097
-	144394	9.988
-	144396	8.575
-	144471	7.425
-	144478	9.755
-	145297	7.751
-	148534	7.683
-	148551	8.824
-	148562	10.788
-	148952	8.544
-	149103	7.439
-	149313	7.628
-	149314	8.759
-	149315	7.823
-	149318	10.105
-	149319	9.357
-	149384	13.505
-	149385	18.332
-	149386	11.279
-	149387	9.083
-	149388	7.575
-	149396	7.676
-	149729	9.344
-	149731	7.687
-	149735	8.013
-	149738	7.671
-	149742	8.373
-	149778	8.142
-	149779	7.864
-	149780	8.512
-	149781	9.501
-	149782	9.489
-	149801	11.669
-	149802	8.513
-	149970	9.753
-	150631	9.13
-	153820	7.823
-	154453	7.737
-	154484	7.436
-	154485	8.145
-	154487	10.428
-	154488	10.174
-	154489	8.106
-	154491	7.779
-	154498	7.756
-	154499	8.464
-	154500	11.667
-	154592	8.372
-	154598	7.744
-	154802	7.643
-	154804	7.49
-	155180	8.629
-	156958	7.822
-	158412	7.531
-	158604	8.36
-	158605	10.635
-	158692	10.479
-	158693	8.724
-	158694	8.528
-	158695	10.535
-	159162	8.319
-	159331	9.126
-	159768	8.282
-	159807	7.42
-	159809	8.618
-	159810	9.575
-	160294	9.969
-	160295	8.441
-	160296	12.89
-	160298	8.72
-	160299	9.023
-	160300	10.063
-	160313	9.819
-	160314	8.141
-	160315	12.117
-	160316	8.002
-	160317	11.978
-	160330	7.401
-	160331	8.934
-	160334	8.98
-	160441	10.526
-	160444	7.63
-	160445	7.622
-	160447	8.583
-	160449	8.286
-	160450	7.481
-	160533	8.639
-	160556	7.954
-	160570	9.441
-	160610	8.968
-	160652	7.484
-	160718	8.773
-	160719	7.592
-	160721	10.425
-	160730	8.573
-	160807	7.49
-	160828	7.698
-	160831	8.454
-	160847	9.448
-	160848	11.963
-	160849	10.113
-	160850	8.497
-	160852	8.183
-	160859	7.914
-	160860	7.498
-	161292	9.196
-	162481	9.336
-	162482	7.364
-	162486	7.729
-	162511	7.546
-	162516	7.88
-	162520	12.952
-	162521	11.532
-	162522	13.143
-	162531	10.461
-	162532	9.788
-	162537	10.275
-	162539	11.629
-	162540	8.976
-	162541	7.519
-	162612	9.031
-	162624	10.127
-	162625	9.24
-	162626	12.319
-	162627	11.077
-	162629	7.426
-	162643	8.343
-	162652	7.858
-	162722	7.775
-	163027	7.751
-	163062	8.187
-	163080	7.725
-	163205	8.464
-	163283	8.981
-	163288	7.628
-	163291	9.107
-	163302	7.784
-	163308	8.927
-	163309	12.448
-	163310	11.94
-	163311	12.615
-	163312	8.57
-	163313	9.628
-	164130	8.105
-	164276	7.887
-	164348	7.662
-	164456	8.332
-	164765	7.891
-	165151	7.789
-	165152	8.666
-	165154	7.803
-	167091	7.375
-	169669	7.97
-	170775	7.794
-	170776	8.827
-	170781	7.885
-	170805	7.411
-	170806	9.564
-	170810	8.793
-	170817	8.186
-	170819	7.523
-	170820	10.594
-	170821	8.052
-	170825	7.666
-	170827	7.706
-	170835	9.196
-	170838	8.619
-	170840	9.206
-	170848	8.757
-	170849	9.108
-	170850	10.424
-	170851	10.772
-	170852	11.507
-	170853	12.372
-	170855	7.541
-	170856	8.481
-	170857	8.629
-	170859	7.694
-	170861	8.7
-	170876	10.411
-	170878	10.065
-	170880	8.148
-	170881	8.1
-	170882	13.455
-	170883	13.171
-	170888	10.021
-	170906	7.446
-	170908	8.809
-	170909	7.728
-	172071	7.97
-	174054	7.848
-	174095	10.892
-	174096	12.075
-	174099	7.869
-	175380	7.692
-	176292	7.599
-	176298	7.745
-	176365	7.592
-	176370	9.585
-	176387	7.656
-	177386	7.735
-	177387	13.346
-	177389	8.782
-	177412	8.043
-	177473	9.506
-	177491	9.047
-	177492	9.557
-	177576	8.191
-	177718	8.786
-	177892	8.137
-	177893	8.705
-	177895	8.853
-	177900	8.781
-	177902	8.436
-	177903	10.659
-	177906	7.453
-	177907	8.692
-	177932	7.667
-	177933	10.129
-	177934	11.03
-	177935	7.871
-	177939	7.981
-	177940	11.58
-	177942	7.854
-	177955	8.239
-	177958	7.646
-	177970	10.016
-	177972	8.84
-	177973	12.074
-	177974	8.484
-	177975	8.582
-	177976	9.697
-	177977	8.347
-	177978	7.802
-	177998	10.164
-	177999	10.73
-	178004	9.988
-	178005	9.179
-	178006	8.582
-	178008	7.938
-	178025	8.368
-	178027	7.453
-	178028	8.416
-	178029	8.433
-	178037	9.113
-	178038	7.456
-	178039	7.417
-	178040	9.298
-	178048	8.161
-	178049	8.562
-	178060	9.449
-	178063	7.913
-	178067	8.755
-	178068	9.042
-	178069	10.956
-	178070	7.643
-	178081	7.573
-	178082	8.49
-	178086	7.855
-	178087	8.819
-	178091	7.518
-	178175	7.543
-	178217	8.116
-	178268	8.513
-	178328	7.527
-	178365	8.048
-	178367	9.938
-	178368	9.487
-	178369	7.894
-	178760	10.645
-	178769	7.708
-	178777	8.376
-	178778	12.187
-	178780	7.558
-	178830	10.924
-	178831	11.583
-	178832	9.679
-	178833	7.495
-	178834	11.365
-	178841	7.909
-	178844	7.493
-	178847	7.793
-	178887	7.568
-	178958	8.494
-	178986	7.536
-	179002	11.234
-	179003	12.907
-	179004	10.064
-	179005	8.798
-	179020	8.735
-	179021	7.673
-	179024	7.371
-	179026	8.459
-	179031	11.167
-	179062	7.391
-	179108	8.306
-	179122	9.633
-	179123	10.457
-	179131	7.42
-	179132	7.621
-	179556	8.1
-	179993	7.733
-	180063	10.543
-	180064	7.393
-	180263	7.868
-	180402	12.216
-	180403	9.83
-	180407	7.989
-	180408	9.608
-	180418	9.256
-	180419	7.847
-	180420	11.558
-	180421	11.338
-	180422	8.007
-	180425	7.651
-	180432	10.71
-	180434	8.54
-	180435	8.25
-	180439	11.155
-	180508	7.627
-	180546	11.133
-	180553	9.074
-	180561	8.435
-	180563	9.059
-	180564	8.043
-	180856	7.536
-	180913	8.185
-	180915	8.207
-	180974	7.469
-	180976	7.473
-	181099	10.086
-	181343	7.518
-	181485	7.51
-	181486	7.435
-	181637	10.093
-	181655	8.009
-	181695	8.587
-	181696	7.754
-	181697	10.052
-	181698	10.274
-	181699	10.476
-	181700	7.678
-	181701	7.624
-	181702	9.633
-	181705	7.909
-	181706	7.541
-	181755	9.703
-	181756	9.115
-	181871	7.479
-	181898	8.105
-	181926	7.705
-	182040	7.507
-	182141	8.826
-	182148	8.284
-	182351	9.004
-	182447	8.363
-	182565	7.795
-	182608	8.342
-	182679	7.504
-	182680	8.297
-	182697	11.579
-	182716	7.754
-	182717	8.96
-	182718	8.727
-	182719	7.585
-	182742	8.85
-	182750	7.869
-	182776	9.086
-	182777	7.709
-	182781	7.908
[truncated: 63,536 more rows]

## Sheet: NC_011147
Putative transcription start points
Strand	Position	Score_PlatProm
-	2	9.777
-	3	7.702
-	5	8.167
-	25	8.471
-	26	11.363
-	27	15.442
-	28	9.56
-	29	9.18
-	30	9.394
-	35	12.346
-	38	8.414
-	55	9.736
-	56	8.954
-	57	9.108
-	58	8.603
-	59	10.552
-	60	7.986
-	61	7.626
-	84	8.023
-	85	11.101
-	129	10.322
-	134	8.292
-	137	9.46
-	166	8.141
-	171	8.404
-	693	7.728
-	2650	9.415
-	5309	8.999
-	5311	7.487
-	7376	7.489
-	7505	7.816
-	7522	8.131
-	8650	7.533
-	8719	8.352
-	8720	8.752
-	8722	10.144
-	8723	7.948
-	8724	7.984
-	8727	9.632
-	9859	7.404
-	9957	7.526
-	10050	9.123
-	10474	9.107
-	10477	7.77
-	10912	8.472
-	10913	7.577
-	10914	7.808
-	11315	9.902
-	11316	9.076
-	11317	11.935
-	11318	10.583
-	11320	9.807
-	11322	8.637
-	11324	7.967
-	11327	8.088
-	11345	9.87
-	11357	8.148
-	11370	7.781
-	11372	8.611
-	11373	12.357
-	11374	8.753
-	11385	9.016
-	11386	7.937
-	11387	9.141
-	13073	8.386
-	13610	9.122
-	13744	8.041
-	14872	8.025
-	14888	8.111
-	14889	8.991
-	14890	7.726
-	14895	9.079
-	14896	7.463
-	14898	8.366
-	14906	8.475
-	14908	8.237
-	14922	7.708
-	14923	11.397
-	14924	8.233
-	14949	7.971
-	14952	7.668
-	14964	8.559
-	15061	8.54
-	15087	8.247
-	15088	8.586
-	15089	7.614
-	15100	9.116
-	15103	9.865
-	15358	7.496
-	15412	9.209
-	15454	8.247
-	15505	8.857
-	15506	7.545
-	15508	9.367
-	15709	8.457
-	15805	8.23
-	15806	7.991
-	15807	12.895
-	15808	9.781
-	15811	8.169
-	15924	8.359
-	15925	9.919
-	15952	11.077
-	15953	10.073
-	15954	11.99
-	15957	9.228
-	15963	8.417
-	15981	8.945
-	15982	8.224
-	15995	8.869
-	15996	8.997
-	15997	8.95
-	15999	7.782
-	16044	8.061
-	16045	7.678
-	16216	7.936
-	16219	8.35
-	16240	9.674
-	16241	8.551
-	16242	8.054
-	16398	11.223
-	16399	12.373
-	16400	11.28
-	16402	9.973
-	16403	9.238
-	16452	8.067
-	16526	10.121
-	16527	8.507
-	16528	7.461
-	16996	8.415
-	17026	8.321
-	17201	8.748
-	17204	8.864
-	17250	9.463
-	17252	7.443
-	17554	8.411
-	17555	9.002
-	17557	12.69
-	17558	9.073
-	17560	8.329
-	17600	7.744
-	17603	8.437
-	17617	9.023
-	17625	7.76
-	17626	7.379
-	17627	7.907
-	17628	7.823
-	17629	11.22
-	17636	8.203
-	17641	10.545
-	17642	9.139
-	17766	8.855
-	17832	7.495
-	17835	7.992
-	17865	7.998
-	17986	7.364
-	17990	8.049
-	18012	7.502
-	18020	8.13
-	18588	7.828
-	21380	8.165
-	22808	8.425
-	23077	10.03
-	23078	9.013
-	23079	9.374
-	23080	8.083
-	23173	8.084
-	23186	7.776
-	23188	9.909
-	23192	7.98
-	23197	10.227
-	23200	8.132
-	23211	8.202
-	23239	12.195
-	23241	8.198
-	23245	8.561
-	23252	7.495
-	23254	9.623
-	23264	7.488
-	23269	7.455
-	23271	10.193
-	23279	9.123
-	23321	7.698
-	23322	8.505
-	23323	8.896
-	23324	8.638
-	23325	8.609
-	23340	9.001
-	23365	7.371
-	23366	7.408
-	23369	7.798
-	24067	7.682
-	24068	8.177
-	24069	10.409
-	24070	8.205
-	24071	10.022
-	24072	9.414
-	24073	10.229
-	24085	7.75
-	24094	8.59
-	24099	9.333
-	24100	8.102
-	24119	10.115
-	24120	7.49
-	24121	11.593
-	24122	9.026
-	24135	7.628
-	24136	8.22
-	24143	8.18
-	24144	10.99
-	24151	9.087
-	24152	8.293
-	24154	9.193
-	24157	7.41
-	24219	7.41
-	24267	9.471
-	24291	7.468
-	24292	7.683
-	24321	9.679
-	24322	7.385
-	24346	7.432
-	24428	9.648
-	24429	10.099
-	24568	7.602
-	24570	8.269
-	24684	8.556
-	24685	8.722
-	24686	8.565
-	24687	8.001
-	24996	9.533
-	25363	9.195
-	25408	7.588
-	25409	7.587
-	25410	9.152
-	25472	9.654
-	25498	9.684
-	25855	10.61
-	27740	9.074
-	27821	10.407
-	28527	8.454
-	29374	8.085
-	29492	7.591
-	30149	7.664
-	30702	10.79
-	31650	9.34
-	32104	8.119
-	32314	7.444
-	32316	10.39
-	32318	7.606
-	32334	7.527
-	32373	9.471
-	32374	8.922
-	32376	11.583
-	32377	12.689
-	32378	10.795
-	32563	8.357
-	32670	7.531
-	32902	8.602
-	32903	8.686
-	32921	7.881
-	32944	7.948
-	32955	9.065
-	32957	9.352
-	32958	9.346
-	32959	10.103
-	32960	10.403
-	32961	10.764
-	32964	9.402
-	32965	11.361
-	32966	9.711
-	33110	7.582
-	33139	9.788
-	33140	11.413
-	33141	8.076
-	33157	9.997
-	33158	10.33
-	33159	11.48
-	33160	8.969
-	33161	9.344
-	33162	12.839
-	33163	10.388
-	33166	7.696
-	33167	8.924
-	33168	9.493
-	33192	7.932
-	33194	9.675
-	33199	8.256
-	33201	8.904
-	33215	7.631
-	33217	10.194
-	33220	11.418
-	33221	11.487
-	33222	10.361
-	33223	7.773
-	33224	10.432
-	33225	8.454
-	33226	8.836
-	33227	8.56
-	33230	8.299
-	33231	7.989
-	33235	9.902
-	33236	9.462
-	33237	10.538
-	33238	14.652
-	33239	13.612
-	33240	11.089
-	33241	14.375
-	33242	7.744
-	33243	11.99
-	33244	11.122
-	33245	11.482
-	33256	10.198
-	33257	11.538
-	33258	11.088
-	33261	9.714
-	33262	7.745
-	33269	9.438
-	33272	9.911
-	33273	7.705
-	33274	10.22
-	33275	10.239
-	33303	8.11
-	33323	8.668
-	33334	7.73
-	33361	7.911
-	33363	7.629
-	33364	8.95
-	33365	7.512
-	33366	8.909
-	33367	8.874
-	33370	10.182
-	33377	10.819
-	33378	10.924
-	33379	9.161
-	33380	8.354
-	33381	8.904
-	33382	9.584
-	33407	8.436
-	33574	8.942
-	33690	8.297
-	33741	7.595
-	33742	8.609
-	33743	10.155
-	33745	10.565
-	33746	8.783
-	33840	9.721
-	33852	8.856
-	33854	9.601
-	33859	7.66
-	33864	7.541
-	33928	8.539
-	33996	10.968
-	33997	7.583
-	33998	9.048
-	34084	7.964
-	34091	7.367
-	34103	7.71
-	34149	7.613
-	34168	8.59
-	34169	12.043
-	34170	10.818
-	34171	10.384
-	34172	7.591
-	34173	10.494
-	34175	8.249
-	34190	8.043
-	34192	10.179
-	34193	9.823
-	34194	7.741
-	34195	10.491
-	34196	9.62
-	34200	7.742
-	34203	11.289
-	34205	9.321
-	34233	8.462
-	34234	9.129
-	34235	9.077
-	34236	12.617
-	34237	9.906
-	34238	10.373
-	34239	8.437
-	34265	7.389
-	34273	7.685
-	34274	10.135
-	34275	11.354
-	34276	8.43
-	34277	8.103
-	34278	8.72
-	34279	10.071
-	34280	7.871
-	34368	8.488
-	34369	9.499
-	34370	8.21
-	34371	7.833
-	34372	8.716
-	34373	9.23
-	34374	7.671
-	34387	11.876
-	34388	11.214
-	34389	9.763
-	34390	13.671
-	34398	8.932
-	34399	9.548
-	34415	11.083
-	34416	9.377
-	34420	8.129
-	34421	11.21
-	34422	9.686
-	34423	8.384
-	34424	8.162
-	34425	7.968
-	34455	8.122
-	34456	7.479
-	34519	8.938
-	34730	7.844
-	34798	10.461
-	34800	8.811
-	34801	12.434
-	34802	10.067
-	34803	9.5
-	34804	10.375
-	34805	8.908
-	34810	8.295
-	34822	8.708
-	34823	8.262
-	34825	7.377
-	34869	11.732
-	34870	7.403
-	34872	8.133
-	34874	8.242
-	34875	10.669
-	34894	7.542
-	34912	11.434
-	34913	7.463
-	34926	7.592
-	34942	8.94
-	34943	8.501
-	34947	8.692
-	34948	9.296
-	34949	7.876
-	34954	7.909
-	34956	8.989
-	34957	11.223
-	34958	10.838
-	34959	8.783
-	34960	9.859
-	34968	9.626
-	34971	10.215
-	34972	7.521
-	34974	8.778
-	34976	7.487
-	34977	10.113
-	34979	10.226
-	34980	7.803
-	34981	9.538
-	34982	9.349
-	34983	12.355
-	34984	11.388
-	34985	13.411
-	34986	12.103
-	34987	8.162
-	34988	10.338
-	34989	9.817
-	34998	9.589
-	34999	10.399
-	35000	11.822
-	35001	7.502
-	35006	8.034
-	35007	9.118
-	35008	9.608
-	35009	8.694
-	35010	9.579
-	35011	9.085
-	35014	8.275
-	35017	9.039
-	35019	8.463
-	35021	7.697
-	35022	8.952
-	35041	8.121
-	35060	7.561
-	35070	7.439
-	35071	11.021
-	35082	7.841
-	35086	8.644
-	35087	11.706
-	35089	9.847
-	35090	9.663
-	35110	9.16
-	35111	10.989
-	35112	10.031
-	35113	10.972
-	35114	11.515
-	35115	7.874
-	35121	9.492
-	35122	9.779
-	35129	7.999
-	35131	9.503
-	35133	7.549
-	35145	8.039
-	35150	10.179
-	35165	7.794
-	35172	9.32
-	35173	12.59
-	35174	14.544
-	35175	7.983
-	35176	7.833
-	35177	7.597
-	35203	9
-	35204	7.733
-	35205	7.987
-	35207	8.015
-	35210	8.753
-	35215	10.137
-	35233	8.53
-	35237	8.225
-	35338	8.117
-	35904	7.786
-	35906	8.741
-	35907	8.955
-	35908	7.585
-	35909	10.113
-	36134	7.475
-	37034	9.036
-	37800	7.688
-	38269	12.213
-	38270	7.943
-	38395	7.422
-	38552	8.135
-	38553	10.33
-	39057	10.144
-	39450	7.845
-	39451	8.03
-	39452	9.359
-	39624	7.481
-	39626	8.24
-	39648	9.009
-	39649	10.387
-	39650	9.747
-	39651	11.073
-	39655	7.485
-	39728	8.546
-	39741	9.507
-	39958	7.637
-	39983	7.896
-	39984	10.789
-	39985	15.479
-	39986	11.116
-	39987	10.662
-	39988	11.502
-	39989	8.791
-	39990	8.048
-	39991	9.57
-	39992	9.661
-	39993	12.098
-	39994	11.355
-	39995	8.312
-	40004	9.084
-	40012	8.845
-	40016	8.443
-	40021	7.882
-	40023	8.737
-	40024	11.517
-	40038	9.326
-	40039	7.724
-	40040	7.604
-	40107	7.644
-	40113	7.802
-	41425	9.196
-	41440	7.549
-	41526	7.691
-	41527	8.607
-	41528	9.405
-	41529	7.975
-	41631	7.543
-	41941	8.05
-	41942	7.733
-	42251	8.429
-	42571	8.125
-	42787	8.778
-	42939	7.475
-	43691	8.975
-	44225	8.104
-	44858	8.774
-	45980	8.982
-	45982	8.661
-	45983	8.098
-	45986	8.061
-	46025	7.407
-	46118	9.109
-	46119	10.504
-	46120	11.502
-	47214	8.57
-	47215	12.242
-	47216	7.659
-	47217	10.428
-	47536	7.383
-	47537	8.905
-	51140	8.016
-	51141	9.15
-	51218	7.698
-	51222	8.731
-	51223	7.702
-	51321	8.18
-	51410	9.326
-	51855	8.537
-	51856	11.439
-	51894	8.359
-	51895	9.714
-	51913	8.695
-	51925	8.83
-	51956	8.118
-	51960	9.531
-	51961	8.033
-	52059	7.479
-	52589	8.071
-	52590	9.211
-	52678	10.743
-	52679	8.82
-	52680	9.368
-	52681	8.6
-	56591	7.411
-	58791	8.551
-	59056	8.792
-	59251	10.012
-	60141	7.561
-	61729	7.702
-	61775	10.612
-	61776	7.474
-	61777	9.228
-	61778	8.346
-	61970	9.487
-	62075	8.384
-	62078	7.993
-	62126	7.652
-	62215	7.497
-	62216	8.004
-	62459	7.641
-	63345	8.67
-	67056	9.098
-	67659	7.679
-	67660	8.639
-	67662	9.491
-	67692	7.361
-	68017	8.019
-	68070	8.642
-	68071	8.018
-	68101	9.333
-	68214	8.06
-	68215	8.127
-	68223	7.57
-	68224	9.067
-	68240	7.608
-	68241	8.557
-	68278	8.194
-	68358	7.85
-	68428	9.697
-	68433	8.38
-	68434	7.629
-	68435	9.738
-	68448	9.829
-	68453	7.73
-	68456	8.748
-	68458	8.737
-	68466	8.308
-	68467	9.795
-	68468	10.089
-	68470	8.225
-	68471	8.86
-	68473	8.901
-	68475	10.865
-	68476	8.548
-	68477	8.91
-	68478	8.476
-	68496	7.457
-	68498	8.983
-	68499	9.139
-	68500	11.472
-	68502	7.376
-	68512	7.44
-	68532	8.059
-	68534	8.1
-	68535	8.833
-	68544	7.774
-	68546	8.962
-	68603	13.526
-	68606	9.169
-	68610	8.883
-	68617	9.136
-	71856	9.412
-	74442	7.584
-	74660	8.192
-	74808	11.117
-	74812	7.516
-	75129	8.07
-	75130	11.399
-	75131	14.89
-	75133	8.12
-	75146	8.39
-	75152	8.436
-	75153	9.557
-	75154	10.565
-	75155	8.615
-	75156	10.682
-	75157	9.909
-	75165	9.294
-	75166	9.152
-	75167	8.25
-	75168	7.823
-	75169	8.137
-	75178	9.615
-	75179	9.242
-	75180	7.561
-	75181	9.297
-	75182	10.484
-	75198	7.789
-	75202	9.214
-	75203	7.608
-	75213	7.993
-	75215	10.595
-	75217	7.617
-	75223	12.938
-	75224	8.38
-	75225	8.376
-	75226	11.616
-	75231	7.62
-	75232	9.662
-	75233	8.466
-	75234	12.819
-	75235	13.371
-	75236	12.925
-	75243	7.627
-	75247	8.015
-	75251	8.732
-	75256	8.958
-	75257	8.12
-	75268	7.909
-	75273	8.578
-	75274	11.143
-	75275	8.729
-	75277	7.464
-	75279	8.086
-	75281	8.257
-	75282	10.332
-	75283	10.368
-	75284	9.917
-	75285	11.761
-	75286	10.325
-	75288	8.669
-	75290	10.499
-	75292	9.411
-	75293	9.755
-	75294	8.191
-	75295	7.64
-	75296	9.812
-	75300	7.693
-	75302	8.469
-	75303	10.447
-	75304	11.553
-	75305	14.458
-	75306	11.338
-	75307	9.823
-	75308	11.54
-	75313	10.529
-	75314	14.389
-	75315	11.87
-	75316	13.111
-	75317	10.424
-	75318	8.893
-	75333	8.246
-	75334	9.338
-	75335	12.609
-	75336	8.755
-	75337	7.575
-	75394	7.998
-	75396	7.554
-	75398	8.756
-	75405	8.414
-	75477	8.117
-	75478	8.839
-	75480	7.864
-	75481	9.216
-	75482	8.458
-	75488	9.903
-	75499	12.182
-	75500	9.634
-	75501	10.487
-	75502	13.571
-	75504	10.828
-	75511	10.007
-	75601	9.339
-	75602	8.043
-	80094	9.971
-	80096	8.533
-	80097	8.175
-	80100	8.205
-	80101	10.25
-	80103	10.372
-	80162	8.476
-	80199	7.606
-	80203	8.452
-	80206	9.353
-	80208	8.778
-	80213	7.922
-	80214	9.28
-	80221	8.318
-	80224	7.525
-	80225	8.996
-	80234	8.704
-	80235	8.177
-	80236	11.045
-	80237	12.449
-	80238	9.943
-	80239	9.302
-	80240	7.87
-	80241	8.146
-	80257	8.198
-	80284	7.828
-	80285	7.491
-	80286	10.281
-	80287	12.035
-	80340	10.038
-	80342	7.596
-	81822	7.866
-	81936	8.178
-	82175	8.226
-	82657	9.241
-	82766	7.734
-	82939	8.877
-	83637	7.624
-	83894	7.923
-	84911	7.553
-	86436	8.077
-	86437	7.864
-	87710	7.538
-	87915	7.82
-	87927	9.214
-	87928	10.327
-	87929	8.375
-	87931	7.513
-	87933	7.785
-	88151	8.621
-	88152	8.963
-	88153	10.668
-	88155	9.613
-	88156	8.076
-	88157	7.996
-	88158	8.248
-	88180	7.651
-	88181	8.252
-	88182	10.765
-	88183	8.262
-	88184	12.411
-	88188	9.393
-	88198	8.088
-	88203	7.456
-	88236	9.398
-	88261	8.353
-	88265	8.475
-	88266	9.581
-	88267	7.882
-	88268	7.386
-	88281	7.95
-	88292	8.042
-	88293	12.91
-	88294	9.108
-	88296	7.883
-	88318	8.86
-	88319	8.137
-	88321	7.406
-	88335	7.466
-	88336	8.964
-	88337	8.058
-	88338	8.097
-	88339	11.607
-	88340	9.956
-	88346	8.212
-	88348	8.245
-	88349	9.991
-	88350	7.71
-	88352	9.145
-	88353	9.703
-	88354	8.379
-	88356	7.708
-	88359	7.373
-	88378	9.925
-	88379	10.641
-	88380	10.85
-	88384	7.617
-	88387	8.338
-	88532	7.365
-	88534	9.49
-	88536	8.612
-	91534	9.077
-	91535	8.247
-	91536	8.538
-	91537	12.821
-	91538	8.04
-	92198	8.451
-	92199	7.759
-	93536	8.581
-	93606	7.452
-	93607	7.938
-	93608	7.528
-	93609	7.787
-	93658	7.686
-	93834	8.656
-	93883	8.897
-	94206	8.539
-	94208	7.9
-	94254	7.58
-	94261	8.622
-	94262	12.443
-	95105	8.381
-	95166	7.704
-	95167	10.927
-	95177	8.023
-	95193	7.36
-	95194	9.855
-	95195	8.824
-	95196	10.913
-	95197	11.116
-	95198	7.789
-	95199	10.029
-	95200	9.834
-	95202	7.589
-	95203	10.069
-	95214	7.948
-	95215	11.756
-	95217	7.557
-	95224	8.912
-	95225	11.871
-	95226	8.342
-	95227	7.829
-	95242	7.43
-	95243	9.67
-	95245	9.654
-	95257	7.566
-	95320	8.597
-	95322	9.35
-	95323	12.037
-	95499	8.034
-	95501	7.612
-	95503	8.82
-	95520	11.012
-	95521	9.321
-	95522	8.047
-	95543	10.558
-	95544	13.797
-	95545	10.79
-	95546	16.907
-	95547	11.607
-	95548	7.667
-	95549	7.411
-	95553	8.164
-	95555	8.707
-	95556	8.986
-	95557	9.775
-	95571	9.749
-	95572	8.642
-	95574	9.332
-	95575	8.17
-	95576	9.33
-	95577	10.761
-	95578	11.031
-	95581	8.089
-	95589	8.619
-	95600	8.534
-	95601	8.257
-	95602	9.112
-	95604	9.71
-	95605	10.731
-	95608	8.868
-	95610	7.974
-	95611	7.882
-	95834	7.973
-	96206	8.646
-	96215	7.922
-	96277	7.444
-	96283	7.518
-	96294	7.369
-	96295	10.77
-	96377	10.221
-	96378	8.958
-	96379	8.931
-	96575	7.907
-	96577	7.729
-	96823	8.176
-	97236	9.617
-	97426	7.876
-	97450	9.352
-	97451	9.255
-	97453	9.349
-	97492	9.837
-	97493	8.503
-	97604	9.236
-	97606	8.295
-	97608	7.743
-	97891	8.968
-	97892	9.057
-	97894	8.889
-	98240	8.266
-	98647	8.266
-	100563	7.413
-	100564	7.7
-	100619	7.82
-	100714	8.038
-	102209	7.944
-	102659	7.741
-	102730	7.541
-	105644	7.618
-	106633	7.378
-	115385	7.531
-	115386	10.476
-	115387	11.86
-	115388	8.853
-	115397	7.408
-	115414	8.72
-	115415	8.735
-	115434	7.858
-	115435	7.391
-	116087	7.502
-	116088	8.663
-	116414	8.719
-	116552	8.433
-	116963	7.519
-	117871	7.421
-	117873	11.487
-	117874	10.479
-	117875	8.984
-	117876	13.699
-	117880	7.989
-	117891	7.946
-	117902	11.822
-	117903	11.994
-	117904	9.899
-	117905	7.659
-	117906	11.041
-	117918	8.587
-	117919	8.983
-	117920	7.495
-	117921	10.098
-	117924	7.417
-	117925	7.827
-	117929	9.406
-	117930	8.731
-	117933	8.408
-	117934	8.639
-	117935	10.484
-	117936	10.159
-	117939	7.419
-	117943	10.456
-	117944	11.276
-	117960	10.97
-	117961	9.297
-	117962	10.229
-	117963	8.872
-	117964	8.058
-	117965	10.453
-	117966	8.685
-	118004	9.002
-	118006	7.658
-	118008	9.644
-	118009	9.154
-	118015	8.886
-	118016	9.86
-	118049	8.514
-	118107	7.904
-	118189	9.07
-	118192	10.514
-	118193	8.834
-	118197	8.313
-	118198	10.769
-	118293	9.881
-	118294	7.559
-	118295	11.575
-	118615	8.27
-	118617	8.794
-	118618	7.414
-	118671	9.776
-	118673	7.598
-	118681	7.829
-	118723	7.676
-	118725	9.029
-	122875	9.564
-	122920	7.763
-	123390	7.851
-	123993	10.91
-	125382	7.868
-	125383	9.779
-	125384	7.695
-	128342	11.683
-	128343	11.45
-	129021	7.754
-	130018	7.625
-	130087	7.922
-	130088	9.118
-	130284	7.691
-	130286	7.651
-	130304	8.698
-	130305	8.401
-	133105	8.418
-	133135	7.646
-	135593	7.772
-	135595	7.536
-	135597	7.653
-	135622	7.419
-	135661	7.848
-	135662	7.732
-	135665	8.76
-	135666	13.625
-	135671	8.148
-	135699	9.105
-	135700	8.355
-	135707	7.858
-	135710	7.791
-	135711	10.278
-	135712	15.577
-	135713	8.053
-	135728	10.197
-	135729	11.899
-	135730	14.41
-	135731	14.735
-	135732	9.623
-	135733	9.179
-	135734	11.461
-	135735	11.979
-	135737	9.313
-	135742	7.579
-	135749	9.428
-	135751	9.02
-	135752	11.678
-	135753	11.712
-	135754	9.474
-	135755	12.076
-	135756	10.278
-	135762	9.611
-	135763	11.915
-	135764	11.601
-	135765	12.004
-	135766	15.663
-	135767	7.44
-	135769	10.766
-	135770	9.5
-	135771	9.046
-	135772	9.26
-	135776	9.912
-	135777	7.927
-	135779	10.764
-	135780	11.15
-	135781	11.92
-	135782	12.866
-	135783	12.951
-	135784	11.401
-	135785	9.694
-	135786	7.935
-	135787	11.193
-	135788	13.705
-	135789	8.355
-	135790	11.427
-	135791	11.187
-	135792	11.15
-	135796	8.286
-	135803	7.451
-	135806	10.225
-	135807	8.713
-	135808	10.155
-	135809	9.95
-	135810	11.092
-	135811	13.129
-	135812	10.487
-	135813	11.091
-	135814	10.094
-	135991	10.114
-	135993	7.696
-	136177	7.852
-	136178	8.768
-	136477	8.992
-	136557	8.137
-	136558	9.072
-	136628	8.938
-	136629	9.634
-	137019	10.115
-	137020	7.663
-	137023	8.84
-	137032	7.993
-	137042	12.331
-	137043	7.968
-	137044	7.594
-	137048	8.518
-	137050	8.197
-	137059	7.8
-	137061	7.36
-	137082	8.442
-	137083	7.461
-	137084	9.391
-	137085	8.229
-	137140	8.057
-	138462	8.422
-	138646	7.514
-	139805	8.669
-	139807	9.886
-	139810	8.319
-	139815	8.362
-	139927	7.555
-	140890	8.015
-	140891	8.669
-	140894	9.72
-	140935	10.467
-	140936	11.843
-	140937	11.027
-	140938	9.97
-	140939	8.697
-	140947	11.077
-	140948	10.289
-	140949	10.868
-	140950	10.308
-	140951	8.778
-	140954	7.627
-	140956	8.907
-	140957	8.862
-	140958	8.91
-	140960	8.234
-	140968	8.783
-	140969	11.049
-	140970	7.884
-	140991	8.063
-	141192	8.302
-	141235	7.693
-	141239	8.247
-	141336	7.84
-	141400	7.968
-	143222	9.45
-	143223	9.139
-	143241	7.617
-	143244	7.601
-	143246	9.788
-	144280	7.781
-	144942	7.756
-	145656	7.679
-	146879	8.383
-	146899	9.838
-	146900	8.239
-	147160	8.68
-	148928	8.345
-	149486	7.687
-	149487	9.739
-	154024	8.103
-	154054	8.3
-	154055	8.591
-	154056	11.853
-	154057	9.729
-	154059	10.018
-	154060	7.614
-	154061	8.796
-	155745	8.166
-	158464	7.967
-	159226	9.936
-	159228	12.169
-	159229	11.185
-	159231	8.313
-	159574	7.361
-	162469	8.02
-	162470	8.2
-	162587	7.69
-	164520	8.379
-	164538	7.581
-	164596	7.734
-	164603	10.172
-	165772	7.974
-	167103	7.617
-	167104	8.312
-	167106	9.917
-	167111	9.448
-	167112	9.201
-	167115	8.475
-	167126	8.503
-	167137	8.094
-	167142	8.265
-	167144	7.815
-	172160	9.071
-	172527	7.552
-	173550	7.854
-	175572	8.449
-	175647	8.821
-	175648	7.411
-	176098	8.006
-	176360	9.617
-	176361	9.135
-	176362	8.481
-	176363	9.002
-	176435	8.635
-	176540	7.555
-	176755	10.209
-	177491	7.561
-	177513	7.38
-	178058	7.412
-	178244	7.643
-	178263	7.372
-	178284	7.736
-	178293	7.61
-	178365	8.989
-	178371	8.223
-	178392	7.429
-	178396	10.377
-	178397	7.668
-	178441	8.064
-	178530	7.654
-	179336	7.898
-	179357	8.397
-	179358	8.768
-	179404	8.553
-	179444	9.024
-	179445	13.268
-	179446	9.535
-	179449	7.63
-	181587	8.492
-	182143	7.94
-	182144	7.951
-	184141	9.045
-	184143	8.014
-	184144	8.757
-	184145	9.656
-	184146	8.122
-	184930	8.89
-	184931	9.05
-	185815	9.73
-	185816	7.828
-	187801	8.438
-	188973	7.945
-	188981	8.811
-	192374	7.767
-	192457	9.637
-	192458	8.936
-	192460	9.466
-	194697	8.432
-	194699	9.274
-	194703	8.883
-	195662	7.507
-	195666	7.969
-	196619	8.748
-	196702	9.521
-	196823	7.974
-	196824	7.646
-	198304	8.61
-	198494	7.435
-	198802	8.083
-	198803	9.555
-	198804	7.602
-	200521	8.854
-	201856	8.326
-	202964	7.44
-	202971	9.253
-	203044	7.816
-	204421	9.593
-	204422	12.51
-	204423	8.792
-	204454	7.627
-	204486	7.414
-	204747	8.246
-	204829	7.766
-	205112	8.236
-	205138	10.346
-	205139	9.033
-	205140	7.796
-	205141	8.96
-	206727	7.701
-	207800	9.028
-	209082	8.338
-	209224	7.633
-	209226	9.291
-	209467	8.702
-	211738	9.127
-	211739	8.038
-	211740	10.531
-	212040	7.527
-	213337	8.648
-	213339	9.438
-	213384	9.458
-	213467	9.961
-	213709	7.596
-	213710	12.68
-	214319	9.651
-	214320	10.177
-	214321	11.036
-	214322	9.251
-	214323	8.141
-	214843	9.101
-	214846	10.887
-	214849	12.981
-	214850	8.458
-	214922	9.211
-	214975	7.673
-	214976	10.161
-	214978	8.989
-	214982	10.049
-	214993	10.937
-	214994	10.091
-	214995	9.878
-	214996	9.676
-	214997	11.631
-	214999	9.436
-	215000	7.578
-	215004	8.816
-	215006	10.953
-	215008	9.479
-	215010	11.538
-	215011	14.065
-	215012	11.212
-	215013	11.507
-	215014	12.194
-	215015	10.615
-	215016	13.963
-	215017	11.114
-	215018	13.904
-	215019	9.862
-	215020	12.784
-	215021	7.427
-	215022	12.845
-	215023	12.86
-	215024	10.542
-	215025	11.401
-	215026	12.179
-	215027	12.152
-	215030	7.398
-	215031	12.329
-	215032	9.68
-	215033	8.829
-	215038	8.708
-	215039	8.543
-	215043	8.177
-	215044	9.039
-	215048	8.32
-	215050	8.375
-	215053	8.294
-	215054	8.489
-	215055	8.165
-	215057	8.075
-	215074	7.786
-	215078	8.324
-	215097	11.578
-	215098	7.766
-	215099	8.373
-	215101	9.569
-	215104	8.44
-	215105	8.739
-	215106	8.423
-	215108	8.015
-	215115	8.171
-	215133	7.911
-	215134	9.511
-	215137	8.033
-	215139	8.427
-	215140	9.848
-	215141	8.842
-	215144	7.404
-	215145	10.254
-	215146	11.546
-	215148	8.506
-	215153	7.683
-	215155	9.969
-	215156	9.038
-	215157	11.32
-	215158	9.52
-	215159	8
-	215160	10.575
-	215161	10.928
-	215162	14.013
-	215163	10.181
-	215164	9.718
-	215165	12.532
-	215166	15.256
-	215167	13.473
-	215168	9.872
-	215169	10.586
-	215170	10.937
-	215171	10.79
-	215172	11.997
-	215176	9.531
-	215177	10.592
-	215178	7.826
-	215179	12.817
-	215180	11.925
-	215181	11.443
-	215182	11.845
-	215183	9.294
-	215185	8.803
-	215186	9.841
-	215188	7.697
-	215197	8.397
-	215198	8.823
-	215199	11.974
-	215200	8.977
-	215204	9.496
-	215205	7.54
-	215206	11.147
-	215207	9.807
-	215208	8.662
-	215215	7.862
-	217570	10.537
-	217571	11.481
-	217572	9.01
-	219526	8.388
-	220570	8.139
-	220571	10.181
-	220572	9.499
-	221592	8.344
-	222568	10.082
-	227783	8.643
-	227820	8.17
-	227823	8.081
-	227934	7.743
-	228991	7.9
-	229503	8.428
-	232755	7.57
-	234069	9.384
-	234070	8.692
-	234071	7.879
-	234324	10.422
-	234325	7.853
-	234326	11.922
-	234327	13.951
-	234328	9.734
-	234329	8.939
-	234330	8.932
-	234338	7.45
-	234366	9.786
-	234367	14.179
-	234368	8.433
-	234369	9.026
-	234370	9.185
-	234371	8.407
-	234385	8.134
-	234387	7.6
-	234388	10.132
-	234389	12.004
-	234410	9.18
-	234411	7.924
-	234412	11.982
-	234415	11.536
-	234416	9.651
-	234417	10.266
-	234418	8.16
-	234419	10.078
-	234420	12.406
-	234421	12.129
-	234422	13.193
-	234423	14.891
-	234424	11.811
-	234425	9.174
-	234431	8.428
-	234434	7.968
-	234447	9.416
-	234448	9.267
-	234449	7.731
-	234450	12.58
-	234451	8.771
-	234452	14.023
-	234453	15.173
-	234454	12.778
-	234455	15.977
-	234456	15.976
-	234457	12.007
-	234458	15.799
-	234459	13.622
-	234460	9.624
-	234461	7.709
-	234462	11.173
-	234465	8.6
-	234466	10.693
-	234474	11.02
-	234475	9.013
-	234476	14.373
-	234477	14.811
-	234478	10.343
-	234480	11.853
-	234481	13.009
-	234482	10.441
-	234483	7.467
-	234484	8.704
-	234492	8.374
-	234495	12.001
-	234496	8.133
-	234497	7.485
-	234498	9.5
-	234499	8.977
-	234500	8.796
-	234501	8.999
-	234502	9.594
-	234503	11.621
-	234504	11.426
-	234509	8.165
-	234521	7.95
-	234523	7.552
-	234527	8.291
-	234530	7.988
-	234531	11.273
-	234532	9.959
-	234533	11.394
-	234534	9.773
-	234535	9.584
-	234536	12.029
-	234537	9.693
-	234540	9.577
-	234552	9.156
-	234554	8.721
-	234555	7.992
-	234565	8.93
-	234566	10.589
-	234573	7.657
-	234576	8.348
-	234583	7.607
-	234595	7.679
-	234596	7.955
-	234693	7.787
-	234711	7.438
-	234714	9.334
-	234716	10.32
-	234717	9.484
-	234718	11.629
-	234719	8.761
-	234720	7.88
-	234722	10.121
-	234736	8.364
-	234803	8.443
-	234895	9.167
-	234896	9.554
-	234897	12.131
-	234898	13.732
-	234909	7.447
-	234917	11.511
-	234923	9.166
-	234926	8.367
-	235534	8.457
-	235537	7.411
-	235538	8.977
-	235674	10.358
-	237136	7.941
-	237137	7.384
-	239620	7.819
-	239684	7.51
-	239685	7.437
-	239687	8.153
-	240010	7.546
-	240395	8.205
-	240396	8.325
-	240909	7.704
-	241319	7.809
-	242824	7.948
-	242834	7.592
-	242835	12.578
-	242836	13.589
-	242837	8.644
-	242839	7.501
-	242842	8.375
-	242854	7.406
-	242857	8.049
-	244401	8.666
-	244501	7.978
-	244905	8.373
-	244910	7.951
-	244911	9.256
-	245317	9.575
-	245617	7.944
-	245620	7.709
-	245622	7.743
-	247237	8.273
-	247870	8.914
-	248167	7.397
-	248713	7.774
-	248714	7.519
-	248717	8.279
-	248718	8.558
-	248735	8.147
-	251856	7.494
-	251996	8.087
-	251997	7.637
-	251999	7.694
-	252000	7.821
-	252016	7.539
-	252027	8.045
-	252028	11.953
-	252029	8.453
-	252031	7.795
-	252042	9.231
-	252151	8.125
-	253537	7.579
-	255029	7.64
-	258331	10.591
-	258332	8.135
-	258452	7.699
-	259501	8.055
-	259502	8.234
-	260454	7.614
-	260549	10.917
-	260550	9.596
-	261493	7.868
-	262481	7.538
-	262482	8.142
-	262523	9.214
-	262525	8.052
-	263483	9.402
-	263888	9.178
-	264619	10.708
-	264622	8.519
-	267540	8.322
-	268542	12.066
-	268593	9.344
-	268611	8.317
-	268947	7.702
-	269240	7.369
-	269244	7.491
-	269628	7.748
-	270603	7.773
-	271198	8.81
-	272268	10.655
-	272269	9.385
-	272271	10.134
-	272272	9.786
-	278685	8.548
-	280002	7.469
-	280531	7.492
-	280904	8.066
-	281034	7.555
-	282429	8
-	284328	7.856
-	284402	7.422
-	284688	7.843
-	284774	8.655
-	286641	8.384
-	286642	8.279
-	286643	9.471
-	286644	9.415
-	286664	8.305
-	286694	7.649
-	286696	8.399
-	288424	10.174
-	288425	11.537
-	288426	10.246
-	288463	7.913
-	289524	7.375
-	289822	8.873
-	289823	8.467
-	290041	8.088
-	290042	7.8
-	290155	7.846
-	290302	8.069
-	292039	8.444
-	292216	9.405
-	292305	7.95
-	293326	7.641
-	295979	9.783
-	296013	8.331
-	296651	9.044
-	298912	8.388
-	299151	8.244
-	299240	7.727
-	299400	8.027
-	299411	9.401
-	299467	8.977
-	299468	7.681
-	299486	7.461
-	299518	8.751
-	299653	7.844
-	301587	8.179
-	301589	7.64
-	302436	8.674
-	302594	10.297
-	302596	12.881
-	302597	12.955
-	302598	12.478
-	302599	10.645
-	302600	8.103
-	302801	8.931
-	302978	7.463
-	305019	8.138
-	306167	7.415
-	306170	9.782
-	306390	8.053
-	306591	7.557
-	306593	8.06
-	306594	7.722
-	306596	11.943
-	306597	7.858
-	306744	7.509
-	306745	8.864
-	308607	7.671
-	308608	9.133
-	308609	12.468
-	308610	8.319
-	308635	7.807
-	308636	7.834
-	308637	8.613
-	308638	8.515
-	308639	8.452
-	308641	7.43
-	308649	9.362
-	308665	7.508
-	308680	7.717
-	308681	8.448
-	308682	11.219
-	308694	9.678
-	308695	13.182
-	308697	8.24
-	308704	7.638
-	308709	7.729
-	308712	8.344
-	308713	7.656
-	308714	9.034
-	308718	7.956
-	308731	7.526
-	308733	7.58
-	309272	8.446
-	309487	8.549
-	309510	8.371
-	309676	7.999
-	309943	8.253
-	309944	9.231
-	309945	7.494
-	309948	7.622
-	309954	8.7
-	309955	9.404
-	309970	7.563
-	309971	9.833
-	309972	7.963
-	312308	7.388
-	313070	7.974
-	314571	7.369
-	314769	7.87
-	314789	11.513
-	314791	8.678
-	314792	9.279
-	314793	9.806
-	314794	7.977
-	314795	8.437
-	314825	9.972
-	314826	8.241
-	314835	10.068
-	314836	12.312
-	314837	9.69
-	314845	7.473
-	314852	9.365
-	314853	7.511
-	314854	12.029
-	314856	9.142
-	314857	10.666
-	314858	7.627
-	314859	8.588
-	314860	8.908
-	314863	8.334
-	314933	9.159
-	315016	8.467
-	315024	7.983
-	315025	9.694
-	315043	8.616
-	315170	8.218
-	315248	8.608
-	316147	7.627
-	316150	7.493
-	318305	7.835
-	318307	7.88
-	318311	7.557
-	318755	7.442
-	318939	11.142
-	318942	7.428
-	320246	7.626
-	320266	9.21
-	320494	8.291
-	320987	9.684
-	321563	10.326
-	323503	9.47
-	325509	9.487
-	325510	7.922
-	325760	7.532
-	325778	8.364
-	325780	7.959
-	325781	9.293
-	325782	11.907
-	325796	8.578
-	325799	8.226
-	325826	8.255
-	325827	9.265
-	325828	7.634
-	325829	11.678
-	325830	10.387
-	325969	8.676
-	325971	9.422
-	325972	9.423
-	325973	9.513
-	325974	8.89
-	325982	7.914
-	325983	8.89
-	325986	8.025
-	326004	8.278
-	326007	8.594
-	326044	9.433
-	326064	9.779
-	326065	7.404
-	326066	7.808
-	326110	7.671
-	326277	7.944
-	326946	7.573
-	327170	11.893
-	327239	7.812
-	327240	7.977
-	327241	10.278
-	327242	10.33
-	327243	8.107
-	327255	7.982
-	327258	8.27
-	327283	10.644
-	327548	8.46
-	327557	7.586
-	327790	8.11
-	329232	9.171
-	329980	7.418
-	330154	9.493
-	333385	7.427
-	334375	12.972
-	334376	9.49
-	334414	8.145
-	338585	9.13
-	338604	8.431
-	338605	7.758
-	338639	11.108
-	338644	7.719
-	338709	8.367
-	338754	10.409
-	338770	7.876
-	338771	10.064
-	338772	8.024
-	339307	8.902
-	339308	7.489
-	342645	7.613
-	342703	7.681
-	342765	7.736
-	342766	7.481
-	343866	9.822
-	344212	9.787
-	344214	7.802
-	344216	7.39
-	344217	8.517
-	344417	8.675
-	344444	9.672
-	344449	11.137
-	345927	11.124
-	345928	7.962
-	346653	8.013
-	347807	8.227
-	347809	7.946
-	347863	8.024
-	347864	11.41
-	347865	9.876
-	347866	9.22
-	348014	8.926
-	348016	7.792
-	348055	7.637
-	348096	7.787
-	348097	8.015
-	348098	7.379
-	348207	7.38
-	348232	9.149
-	348233	8.839
-	348234	13.734
-	348235	13.014
-	348236	8.768
-	348237	9.065
-	348238	8.787
-	348252	7.728
-	348253	9.447
-	348258	10.466
-	348259	9.76
-	348260	7.511
-	348263	7.553
-	348265	8.346
-	348266	7.72
-	348267	7.396
-	348270	10.168
-	348277	7.445
-	348289	7.406
-	348296	9.437
-	348297	9.283
-	348298	10.44
-	348299	10.254
-	348304	7.648
-	348306	7.732
-	348307	10.359
-	348308	9.998
-	348309	12.134
-	348310	11.303
-	348313	7.721
-	348314	9.075
-	348315	7.946
-	348318	9.02
-	348320	8.285
-	348322	9.992
-	348323	12.016
-	348324	13.96
-	348325	10.223
[truncated: 63,536 more rows]
