# Supplementary material for: High-Density Transcriptional Initiation Signals Underline Genomic Islands in Bacteria
Source: PLoS One. 2012 Mar 20;7(3):e33759. doi: 10.1371/journal.pone.0033759 (PMC3309015; doi:10.1371/journal.pone.0033759)
Supplement: Dataset S5 — Putative transcription start positions scored with PlatProm in S. Paratyphi C RKS4594 (NC_012125) and E. coli K-12 MG1655 (NC_000913). (XLS) [file pone.0033759.s008.xls]

## Sheet: NC_012125
Putative transcription start points
Strand	Position	Score_PlatProm
-	90	10.322
-	95	8.292
-	98	9.603
-	127	8.141
-	132	8.404
-	654	7.728
-	2611	9.415
-	5613	8.471
-	5614	7.938
-	6082	7.54
-	7337	7.421
-	7466	9.412
-	7467	8.399
-	7483	7.955
-	8683	10.824
-	8685	9.171
-	8688	9.793
-	9820	7.404
-	9918	7.526
-	10011	8.751
-	10435	9.107
-	10438	7.77
-	10873	8.472
-	10874	7.577
-	10875	7.808
-	11277	10.937
-	11278	9.048
-	11280	9.691
-	11281	7.688
-	11282	8.612
-	11305	8.555
-	11314	7.696
-	11317	7.712
-	11330	8.916
-	11332	9.975
-	11333	10.888
-	11334	8.904
-	11335	8.326
-	11336	10.21
-	11345	10.752
-	11346	10.082
-	11347	10.138
-	13032	8.386
-	13569	9.122
-	13651	7.541
-	13703	7.893
-	13724	8.94
-	14873	7.961
-	14888	8.078
-	14890	10.349
-	15028	8.54
-	15054	8.247
-	15055	8.586
-	15056	7.614
-	15067	9.116
-	15070	9.865
-	15325	7.496
-	15379	8.593
-	15421	7.445
-	15472	7.986
-	15475	9.367
-	15676	8.457
-	15772	8.23
-	15773	7.417
-	15774	12.321
-	15775	9.207
-	15778	7.595
-	15874	7.516
-	15891	8.151
-	15892	10.375
-	15919	7.639
-	15921	7.978
-	15930	8.803
-	15948	7.672
-	15962	8.869
-	15963	8.977
-	15964	9.015
-	15966	7.461
-	16011	8.061
-	16012	7.678
-	16183	7.936
-	16186	8.35
-	16207	9.674
-	16208	8.551
-	16209	8.054
-	16365	10.345
-	16366	12.555
-	16367	11.888
-	16369	10.164
-	16370	9.489
-	16387	8.07
-	16397	7.995
-	16492	7.477
-	16493	12.49
-	16494	10.978
-	16495	9.797
-	16790	7.683
-	16963	7.799
-	16993	8.321
-	17521	8.411
-	17522	9.002
-	17524	12.69
-	17525	9.073
-	17527	8.329
-	17567	7.744
-	17570	8.437
-	17584	9.023
-	17592	7.76
-	17593	7.379
-	17594	7.907
-	17595	7.823
-	17596	11.22
-	17603	8.203
-	17608	10.545
-	17609	9.139
-	17733	8.855
-	17799	7.495
-	17802	7.992
-	17832	7.998
-	17953	7.364
-	17957	8.049
-	17979	7.502
-	17987	8.13
-	18555	7.434
-	21347	7.936
-	22775	8.425
-	23016	9.329
-	23020	7.628
-	23041	7.568
-	23042	7.508
-	23044	10.03
-	23045	9.013
-	23046	9.374
-	23047	8.083
-	23140	8.381
-	23159	8.596
-	23164	11.987
-	23167	8.132
-	23174	10.087
-	23177	7.965
-	23178	9.612
-	23182	8.028
-	23206	12.226
-	23208	8.198
-	23212	8.561
-	23215	7.607
-	23219	7.719
-	23221	9.847
-	23231	7.488
-	23236	7.455
-	23238	10.193
-	23246	9.123
-	23288	7.698
-	23289	8.505
-	23290	8.896
-	23291	8.638
-	23292	8.609
-	23307	9.001
-	23308	7.655
-	23332	7.371
-	23333	7.408
-	23336	7.798
-	24012	7.859
-	24092	7.638
-	24094	7.542
-	24111	10.573
-	24153	7.95
-	24175	7.814
-	24186	8.558
-	24227	7.495
-	24234	9.294
-	24258	7.468
-	24259	7.683
-	24288	9.679
-	24289	7.385
-	24313	7.432
-	24395	9.648
-	24396	10.099
-	24535	7.602
-	24537	8.269
-	24651	8.556
-	24652	8.722
-	24653	8.565
-	24654	7.736
-	24963	9.533
-	25330	8.631
-	25375	7.588
-	25376	7.615
-	25377	9.152
-	25439	9.969
-	25465	7.494
-	25822	10.685
-	27788	8.631
-	28390	7.521
-	28494	8.454
-	29459	7.851
-	30114	7.736
-	30116	7.889
-	30669	10.766
-	31616	9.344
-	32070	8.119
-	32280	7.444
-	32282	10.39
-	32284	7.606
-	32300	7.527
-	32339	9.471
-	32340	8.922
-	32342	11.583
-	32343	12.689
-	32344	10.795
-	32529	8.357
-	32636	7.531
-	33074	10.734
-	33075	9.769
-	33076	10.841
-	33080	8.192
-	33081	8.065
-	33113	9.685
-	33114	8.242
-	33117	10.451
-	33145	7.711
-	33146	7.407
-	33153	8.371
-	33173	7.958
-	33174	12.591
-	33176	13.226
-	33181	8.01
-	33182	9.832
-	33222	7.936
-	33225	8.524
-	33240	10.123
-	33243	9.904
-	33268	12.199
-	33270	9.217
-	33271	9.41
-	33272	8.107
-	33273	8.401
-	33274	8.169
-	33275	9.381
-	33282	7.59
-	33284	7.631
-	33302	7.608
-	33306	8.007
-	33308	9.369
-	33309	11.489
-	33310	11.052
-	33311	11.244
-	33312	9.039
-	33326	7.784
-	33330	9.053
-	33331	8.859
-	33341	7.909
-	33367	9.185
-	33368	9.385
-	33369	10.472
-	33371	10.591
-	33374	8.675
-	33375	7.46
-	33376	9.533
-	33377	11.525
-	33395	8.42
-	33397	9.885
-	33398	10.32
-	33399	8.259
-	33401	7.827
-	33414	9.076
-	33415	7.81
-	33416	7.819
-	33417	11.584
-	33418	8.923
-	33420	7.75
-	33446	7.396
-	33456	8.803
-	33497	8.144
-	33498	7.741
-	33507	7.644
-	33508	9.844
-	33512	10.334
-	33513	10.334
-	33514	10.573
-	33570	7.71
-	33571	8.911
-	33572	8.974
-	33573	8.435
-	33574	7.946
-	33576	10.958
-	33637	9.298
-	33997	7.437
-	34107	8.961
-	34635	11.85
-	34636	7.983
-	34657	7.379
-	34674	8.462
-	34675	10.786
-	34692	13.094
-	34694	9.284
-	34695	7.791
-	34699	10.638
-	34704	8.164
-	34717	11.898
-	34719	11.825
-	34720	17.649
-	34721	14.131
-	34722	12.149
-	34723	12.245
-	34724	12.95
-	34749	8.886
-	34752	7.841
-	34814	8.146
-	34815	8.229
-	34822	8.68
-	34825	10.213
-	34826	8.2
-	34827	11.258
-	34829	7.875
-	34848	11.241
-	34849	10.207
-	34854	9.079
-	34856	8.077
-	34866	9.322
-	34867	7.94
-	34868	9.02
-	34869	8.754
-	34871	7.746
-	34873	12.67
-	34874	10.076
-	34875	11.391
-	34876	11.523
-	34877	10.347
-	34878	7.456
-	34879	10.377
-	34880	10.589
-	34882	7.601
-	34885	8.372
-	34891	10.013
-	34964	8.233
-	34965	7.983
-	35018	7.451
-	35073	8.403
-	35114	7.554
-	35162	7.517
-	35163	7.549
-	35427	8.454
-	35445	9.703
-	35477	8.407
-	35559	8.066
-	35561	7.522
-	35606	9.325
-	35638	7.611
-	35659	7.957
-	36972	7.936
-	36979	9.794
-	36994	9.392
-	36995	9.836
-	36996	7.878
-	37514	7.664
-	37515	9.421
-	37516	9.987
-	37517	8.511
-	37518	8.712
-	37859	8.227
-	38134	8.241
-	38135	7.648
-	38179	7.895
-	38180	9.068
-	38500	7.789
-	39472	7.654
-	39991	8.078
-	40228	8.982
-	40230	8.661
-	40231	8.098
-	40234	8.061
-	40273	7.407
-	40366	9.109
-	40367	10.504
-	40368	11.502
-	41462	7.628
-	41463	12.167
-	41465	8.786
-	41785	8.448
-	45388	8.467
-	45389	9.241
-	45407	7.784
-	45461	8.625
-	45462	7.689
-	45470	7.822
-	45471	8.383
-	45569	8.12
-	45597	8.371
-	45658	9.326
-	45911	8.915
-	46103	8.537
-	46104	11.439
-	46142	8.224
-	46143	9.579
-	46161	8.695
-	46173	8.83
-	46204	7.736
-	46208	9.045
-	46209	7.507
-	46307	7.407
-	46332	9.655
-	46837	8.071
-	46838	9.211
-	46926	10.743
-	46927	8.82
-	46928	9.368
-	46929	8.6
-	50839	7.411
-	53039	8.922
-	53304	8.504
-	53499	10.012
-	54389	7.561
-	55983	7.906
-	56029	10.754
-	56031	9.543
-	56032	8.99
-	56224	9.586
-	56329	8.384
-	56332	7.993
-	56469	7.497
-	56470	8.004
-	56713	7.641
-	57599	8.67
-	61343	9.098
-	61946	7.679
-	61947	8.639
-	61949	9.491
-	61979	7.361
-	62304	8.019
-	62357	8.642
-	62358	8.018
-	62388	8.806
-	62470	7.58
-	62501	8.73
-	62502	9.191
-	62503	9.061
-	62509	11.533
-	62510	9.698
-	62511	13.115
-	62513	8.873
-	62527	8.218
-	62528	9.362
-	62565	8.194
-	62715	9.697
-	62720	8.38
-	62721	8.299
-	62722	9.738
-	62735	9.372
-	62739	7.657
-	62740	7.831
-	62743	8.748
-	62745	8.737
-	62753	8.308
-	62754	10.962
-	62755	10.089
-	62757	7.821
-	62758	8.412
-	62760	8.582
-	62762	7.698
-	62763	8.68
-	62764	8.91
-	62765	8.476
-	62781	8.673
-	62782	9.033
-	62783	9.474
-	62784	7.549
-	62785	11.746
-	62786	9.999
-	62787	11.355
-	62821	7.789
-	62890	13.526
-	62893	9.045
-	62897	8.883
-	62904	8.679
-	66143	9.412
-	68729	7.584
-	68947	8.192
-	69095	11.717
-	69407	7.945
-	69409	8.341
-	69421	7.623
-	69422	11.18
-	69443	7.656
-	69447	8.351
-	69448	12.233
-	69450	10.003
-	69451	7.631
-	69458	10.678
-	69459	9.574
-	69460	8.365
-	69461	8.861
-	69478	7.375
-	69481	8.357
-	69482	9.038
-	69483	8.763
-	69484	10.897
-	69486	7.632
-	69487	8.024
-	69499	9.796
-	69500	8.806
-	69501	9.634
-	69502	9.98
-	69503	9.941
-	69504	12.229
-	69505	8.147
-	69506	8.209
-	69507	13.719
-	69508	11.458
-	69509	7.879
-	69510	10.827
-	69511	10.561
-	69512	7.704
-	69513	9.671
-	69514	8.285
-	69515	7.963
-	69516	9.407
-	69517	10.175
-	69518	10.709
-	69519	10.931
-	69520	9.819
-	69521	8.385
-	69522	9.021
-	69523	12.627
-	69524	14.691
-	69525	10.537
-	69526	10.704
-	69527	7.62
-	69529	9.384
-	69530	7.966
-	69531	8.628
-	69532	12.483
-	69533	12.162
-	69534	11.02
-	69535	11.009
-	69536	8.786
-	69540	8.83
-	69541	10.536
-	69543	8.818
-	69544	12.138
-	69545	11.294
-	69546	11.029
-	69551	7.539
-	69552	9.588
-	69553	11
-	69554	10.29
-	69562	11.289
-	69563	11.529
-	69568	7.918
-	69571	7.724
-	69572	9.143
-	69573	8.732
-	69574	9.214
-	69583	8.84
-	69584	9.677
-	69585	8.492
-	69593	9.422
-	69594	11.043
-	69595	7.838
-	69596	8.079
-	69597	7.431
-	69601	7.746
-	69602	8.751
-	69603	9.865
-	69604	8.996
-	69605	9.111
-	69623	8.01
-	69624	9.815
-	69687	8.102
-	69694	8.824
-	69766	8.117
-	69767	8.839
-	69768	7.589
-	69769	8.574
-	69777	9.903
-	69788	11.734
-	69789	9.172
-	69790	9.684
-	69791	13.571
-	69793	10.828
-	69800	9.549
-	69890	9.339
-	69891	7.928
-	71108	7.573
-	74368	8.141
-	74383	9.971
-	74385	8.533
-	74386	8.175
-	74389	8.205
-	74390	10.25
-	74392	10.372
-	74451	8.476
-	74488	7.606
-	74492	8.452
-	74495	9.353
-	74497	8.778
-	74502	7.922
-	74503	9.28
-	74510	8.318
-	74513	7.525
-	74514	8.996
-	74523	8.704
-	74524	8.177
-	74525	11.045
-	74526	12.449
-	74527	9.943
-	74528	9.302
-	74529	7.87
-	74530	8.146
-	74546	8.198
-	74573	7.828
-	74574	7.491
-	74575	10.281
-	74576	12.035
-	74629	10.038
-	74631	7.596
-	76463	10.077
-	76464	9.612
-	76945	9.241
-	77054	7.734
-	77227	8.877
-	78182	7.923
-	79086	8.811
-	79199	7.553
-	80724	7.995
-	80725	7.864
-	82203	7.82
-	82215	9.214
-	82216	10.327
-	82217	8.375
-	82219	7.513
-	82221	7.785
-	82439	8.148
-	82443	7.766
-	82444	8.482
-	82446	7.395
-	82468	8.283
-	82470	8.422
-	82472	8.905
-	82476	8.754
-	82486	7.458
-	82514	9.208
-	82516	7.451
-	82528	7.508
-	82531	8.121
-	82538	8.039
-	82540	7.956
-	82544	9.057
-	82545	9.49
-	82546	7.758
-	82560	8.074
-	82571	7.468
-	82572	12.336
-	82573	9.04
-	82575	7.883
-	82597	8.86
-	82598	8.137
-	82600	7.406
-	82614	7.466
-	82615	8.964
-	82616	8.058
-	82617	8.097
-	82618	11.607
-	82619	9.956
-	82625	8.212
-	82627	8.245
-	82628	9.991
-	82629	7.71
-	82631	9.145
-	82632	9.703
-	82633	8.379
-	82635	7.708
-	82638	7.373
-	82657	9.925
-	82658	10.641
-	82659	10.85
-	82663	7.617
-	82666	8.338
-	82811	7.365
-	82813	9.49
-	82815	8.612
-	85816	8.971
-	86476	8.451
-	86477	7.759
-	87814	8.266
-	87885	7.541
-	87887	7.787
-	88175	8.803
-	88322	7.947
-	88492	9.29
-	88494	7.9
-	88528	7.845
-	88540	7.58
-	88547	8.622
-	88548	12.443
-	89149	7.575
-	89390	8.317
-	89451	7.661
-	89452	10.525
-	89462	8.135
-	89479	8.848
-	89480	7.716
-	89481	9.909
-	89482	11.116
-	89483	7.789
-	89484	10.211
-	89485	10.482
-	89486	8.705
-	89487	8.068
-	89488	10.296
-	89490	8.282
-	89491	8.365
-	89500	10.924
-	89503	8.286
-	89509	8.995
-	89510	11.871
-	89511	8.121
-	89512	7.478
-	89526	7.653
-	89527	9.379
-	89528	8.299
-	89529	9.367
-	89530	12.067
-	89531	8.196
-	89540	8.647
-	89605	8.597
-	89607	9.129
-	89608	11.285
-	89804	11.223
-	89805	8.603
-	89806	8.327
-	89810	7.748
-	89827	8.562
-	89828	11.939
-	89829	13.153
-	89830	14.075
-	89831	15.077
-	89832	11.014
-	89833	7.863
-	89838	7.838
-	89840	9.18
-	89841	10.55
-	89856	9.556
-	89857	8.545
-	89858	7.585
-	89859	9.405
-	89860	8.887
-	89861	9.331
-	89862	10.747
-	89863	10.948
-	89866	8.212
-	89874	8.619
-	89885	8.534
-	89886	8.637
-	89887	9.574
-	89889	10.445
-	89890	11.743
-	89891	7.812
-	89893	8.868
-	89895	7.974
-	89896	7.882
-	89955	7.679
-	90119	8.357
-	90491	8.646
-	90500	7.922
-	90562	7.444
-	90568	7.518
-	90579	7.369
-	90580	10.77
-	90662	10.221
-	90663	8.958
-	90664	8.931
-	90860	7.907
-	90862	7.729
-	91108	8.176
-	91521	9.617
-	91711	7.876
-	91735	9.352
-	91736	9.255
-	91738	9.349
-	91777	9.837
-	91778	8.503
-	91889	9.236
-	91891	8.295
-	91893	7.743
-	92459	7.962
-	92525	8.266
-	92931	7.948
-	94847	7.413
-	94848	7.7
-	94903	7.82
-	94998	8.038
-	96493	7.944
-	97014	10.628
-	99928	7.618
-	100917	8.75
-	109675	7.531
-	109676	10.476
-	109677	11.86
-	109678	8.853
-	109687	7.408
-	109704	8.72
-	109705	8.735
-	109724	7.858
-	109725	7.391
-	110345	11.487
-	110346	10.479
-	110347	8.984
-	110348	13.699
-	110352	8.129
-	110363	7.946
-	110374	11.523
-	110375	11.677
-	110376	9.58
-	110377	7.659
-	110378	11.041
-	110390	9.044
-	110391	8.983
-	110392	7.495
-	110393	10.098
-	110396	7.417
-	110397	7.827
-	110399	7.462
-	110401	9.97
-	110402	9.295
-	110405	8.408
-	110406	8.639
-	110407	10.484
-	110408	10.159
-	110411	7.419
-	110415	10.456
-	110416	11.276
-	110432	10.97
-	110433	9.297
-	110434	10.417
-	110435	8.872
-	110436	8.058
-	110437	10.453
-	110438	8.685
-	110476	9.487
-	110477	7.448
-	110478	7.658
-	110480	9.772
-	110481	9.154
-	110485	7.786
-	110487	9.343
-	110488	10.317
-	110521	8.514
-	110628	7.936
-	110661	7.451
-	110664	8.331
-	110669	8.951
-	110670	11.673
-	110671	8.698
-	110765	9.881
-	110766	7.559
-	110767	11.575
-	111087	8.673
-	111089	9.191
-	111090	7.414
-	111141	7.767
-	111142	8.231
-	111143	9.776
-	111153	7.689
-	111197	8.591
-	115348	9.564
-	115393	7.763
-	115863	8.425
-	116466	10.91
-	117855	7.868
-	117856	9.779
-	117857	7.695
-	120818	11.683
-	120819	11.45
-	121497	7.406
-	122494	7.625
-	122563	7.922
-	122564	9.118
-	122780	8.203
-	122781	8.107
-	122957	8.75
-	122981	7.404
-	122995	8.384
-	122996	9.994
-	122997	11.059
-	122998	8.445
-	122999	7.372
-	123145	7.73
-	123265	8.007
-	123266	7.629
-	123303	8.438
-	123305	12.056
-	123306	10.577
-	123363	7.384
-	125898	8.418
-	125928	7.646
-	128275	7.87
-	128390	7.653
-	128414	7.925
-	128415	7.643
-	128454	7.873
-	128455	7.732
-	128458	8.748
-	128459	13.833
-	128470	7.701
-	128486	9.73
-	128492	10.235
-	128493	8.809
-	128497	7.784
-	128498	7.422
-	128499	7.754
-	128500	8.893
-	128503	7.803
-	128504	10.264
-	128505	15.532
-	128506	8.053
-	128518	7.468
-	128521	11.458
-	128522	13.172
-	128523	15.91
-	128524	15.79
-	128525	10.783
-	128526	10.168
-	128527	12.265
-	128528	12.783
-	128530	9.313
-	128535	7.579
-	128541	8.514
-	128542	9.261
-	128544	8.157
-	128545	7.44
-	128546	8.198
-	128548	10.233
-	128555	9.907
-	128556	12.154
-	128557	11.962
-	128558	12.972
-	128559	16.549
-	128560	7.565
-	128562	10.791
-	128563	9.5
-	128564	9.046
-	128565	9.26
-	128569	9.918
-	128570	7.637
-	128572	10.847
-	128573	11.15
-	128574	12.281
-	128575	12.866
-	128576	13.287
-	128577	11.751
-	128578	9.694
-	128579	7.996
-	128580	11.193
-	128581	13.754
-	128582	8.355
-	128583	11.967
-	128584	11.411
-	128585	11.274
-	128589	8.286
-	128596	7.451
-	128599	10.225
-	128600	8.49
-	128601	10.12
-	128602	9.95
-	128603	11.215
-	128604	13.129
-	128605	10.487
-	128606	11.091
-	128607	10.094
-	128784	10.114
-	128786	7.696
-	128970	7.852
-	128971	8.768
-	129270	8.992
-	129350	8.137
-	129351	9.072
-	129421	8.938
-	129422	9.634
-	129812	10.115
-	129813	7.663
-	129816	8.84
-	129825	7.993
-	129835	12.331
-	129836	7.968
-	129837	7.594
-	129841	8.518
-	129843	8.197
-	129852	7.8
-	129854	7.36
-	129875	8.442
-	129876	7.461
-	129877	9.391
-	129878	8.229
-	129933	8.057
-	130056	7.493
-	130101	8.404
-	130102	8.121
-	130104	7.586
-	131255	8.422
-	131439	7.584
-	131717	7.758
-	132598	8.669
-	132600	9.886
-	132603	8.319
-	132608	8.362
-	132720	7.555
-	133683	7.912
-	133684	8.512
-	133687	9.585
-	133728	10.54
-	133729	11.917
-	133730	10.739
-	133731	9.903
-	133732	8.693
-	133740	10.838
-	133741	10.308
-	133742	10.811
-	133743	10.062
-	133744	8.778
-	133747	8.975
-	133749	9.303
-	133750	8.499
-	133751	9.302
-	133753	7.789
-	133761	8.814
-	133762	11.765
-	133763	7.884
-	133784	8.063
-	133985	8.302
-	134028	7.693
-	134032	8.247
-	134112	8.573
-	134126	7.46
-	134129	7.84
-	134193	7.968
-	136015	9.241
-	136016	9.139
-	136037	7.601
-	136039	9.788
-	137073	7.781
-	137735	7.756
-	138449	7.679
-	139692	9.755
-	139693	8.197
-	139953	8.68
-	141721	7.719
-	142223	8.376
-	142234	7.712
-	142279	7.687
-	142280	9.764
-	146070	8.597
-	146817	8.103
-	146847	8.3
-	146848	8.591
-	146849	11.853
-	146850	9.729
-	146852	10.018
-	146853	7.614
-	146854	8.796
-	148538	8.166
-	149093	7.524
-	151257	7.967
-	152019	9.329
-	152021	11.943
-	152022	11.185
-	152024	8.313
-	152367	7.361
-	155262	8.02
-	155263	8.2
-	155379	7.441
-	155380	7.69
-	156071	8.183
-	156072	9.273
-	157293	8.518
-	157294	7.607
-	157313	7.763
-	157389	7.734
-	157396	9.556
-	158565	7.974
-	159897	7.583
-	159899	9.298
-	159908	7.38
-	159919	7.509
-	160553	7.516
-	164953	9.071
-	165320	7.552
-	167814	7.447
-	167815	7.401
-	168164	7.64
-	168365	7.479
-	168440	8.821
-	168441	7.411
-	168891	8.006
-	169120	8.33
-	169153	8.629
-	169154	9.135
-	169155	8.481
-	169156	8.736
-	169228	8.758
-	169548	10.209
-	170285	7.561
-	170307	7.38
-	170852	7.575
-	170860	7.794
-	170875	8.132
-	171067	7.402
-	171069	7.894
-	171078	7.776
-	171159	8.614
-	171165	8.223
-	171190	9.752
-	171235	8.064
-	171324	7.654
-	172130	7.898
-	172198	8.605
-	172238	9.024
-	172239	10.684
-	172240	9.6
-	172243	7.63
-	174381	8.492
-	174937	7.94
-	174938	7.951
-	176938	8.739
-	176940	7.706
-	176941	8.693
-	176942	9.573
-	176943	8.039
-	177727	8.89
-	177728	9.149
-	178613	9.937
-	178724	8.101
-	180272	7.807
-	180599	9.186
-	181762	7.945
-	181770	8.811
-	184558	7.454
-	184624	7.371
-	184639	7.404
-	184641	11.416
-	184642	13.801
-	184644	8.016
-	184646	8.027
-	184660	8.936
-	184661	8.898
-	184662	9.696
-	184663	9.144
-	184664	12.906
-	184665	11.147
-	184666	7.39
-	184684	7.721
-	184864	8.531
-	184894	8.612
-	184930	9.659
-	184932	8.356
-	184934	7.364
-	184973	8.081
-	184974	10.113
-	184975	7.671
-	185861	8.51
-	185863	7.67
-	185869	7.765
-	185872	9.082
-	185892	7.58
-	185893	10.173
-	185897	7.506
-	186483	8.076
-	186500	7.749
-	186566	8.899
-	186567	7.476
-	186569	9.054
-	188806	8.432
-	188808	9.274
-	189771	7.507
-	189775	7.969
-	190728	8.748
-	190809	7.678
-	190811	9.521
-	190932	7.974
-	190933	7.646
-	192413	8.61
-	192603	7.435
-	192911	8.083
-	192912	9.622
-	192913	7.67
-	194630	8.041
-	195965	8.574
-	197073	7.44
-	197080	9.253
-	197153	7.816
-	198530	9.593
-	198531	12.51
-	198532	8.792
-	198563	7.627
-	198595	7.414
-	198856	8.246
-	199221	8.236
-	199247	10.346
-	199248	9.033
-	199249	7.796
-	199250	8.96
-	199368	7.855
-	200953	7.782
-	201133	7.588
-	201450	7.422
-	205356	7.564
-	205357	10.246
-	205358	10.193
-	205360	7.629
-	205361	7.512
-	205362	9.397
-	205363	7.429
-	205364	7.434
-	205376	7.948
-	205377	10.566
-	205379	7.535
-	205380	10.404
-	205381	8.403
-	205383	9.269
-	205388	7.678
-	205407	8.381
-	205434	10.378
-	205435	11.036
-	205436	7.923
-	205437	9.464
-	205439	11.571
-	205440	8.917
-	205441	8.027
-	205447	10.184
-	205448	12.01
-	205449	8.744
-	205450	14.234
-	205451	9.938
-	205452	9.284
-	205454	8.177
-	205464	7.538
-	205465	7.428
-	205467	8.528
-	205472	8.679
-	205474	10.254
-	205475	10.21
-	205478	9.324
-	205479	8.249
-	205483	8.238
-	205485	7.409
-	205486	9.408
-	205487	8.952
-	205488	11.223
-	205490	8.15
-	205496	7.657
-	205501	7.397
-	205516	7.636
-	205517	7.721
-	205520	10.092
-	205553	7.75
-	205573	7.678
-	205574	11
-	205575	12.781
-	205576	10.225
-	205577	10.998
-	205578	8.424
-	205579	9.874
-	205583	8.175
-	205584	8.038
-	205585	7.943
-	205586	7.778
-	205593	7.377
-	205594	8.419
-	205595	12.53
-	205596	11.689
-	205597	9.144
-	205598	9.507
-	205599	7.887
-	205600	9.275
-	205601	7.576
-	205602	9.653
-	205603	9.052
-	205604	8.428
-	205605	7.843
-	205615	7.4
-	205616	8.466
-	207222	9.405
-	209729	10.537
-	209730	11.481
-	209731	9.01
-	209739	7.752
-	211685	8.388
-	212729	8.139
-	212730	10.181
-	212731	9.499
-	213751	8.344
-	214727	10.082
-	219942	8.643
-	219979	8.17
-	219982	8.081
-	220093	7.743
-	220105	10.128
-	221027	7.658
-	221028	9.341
-	221029	8.656
-	221149	8.007
-	221150	7.796
-	221222	7.582
-	221318	8.089
-	221358	10.046
-	221359	8.726
-	221360	8.744
-	221361	9.881
-	221363	8.825
-	221364	8.497
-	221365	7.719
-	221733	7.874
-	224876	7.57
-	226057	8.008
-	226190	11.355
-	226191	12.132
-	226192	10.074
-	226247	7.584
-	226396	8.447
-	226397	9.616
-	226398	9.245
-	226399	7.557
-	226400	9.015
-	226445	9.494
-	226446	9.53
-	226447	11.782
-	226448	10.216
-	226449	8.841
-	226451	7.415
-	226454	7.689
-	226455	8.937
-	226456	9.681
-	226458	8.179
-	226459	8.396
-	226481	8.14
-	226485	7.373
-	226486	11.748
-	226487	14.548
-	226488	9.01
-	226489	9.424
-	226490	8.716
-	226491	8.423
-	226505	8.199
-	226507	8.621
-	226508	10.195
-	226509	11.587
-	226512	7.561
-	226514	7.697
-	226518	8.681
-	226523	8.026
-	226528	7.41
-	226529	9.539
-	226530	11.557
-	226531	12.508
-	226532	14.338
-	226533	8.222
-	226535	13.003
-	226536	12.101
-	226537	12.808
-	226538	10.861
-	226539	11.739
-	226540	11.051
-	226541	10.147
-	226542	13.028
-	226543	14.011
-	226544	10.563
-	226545	8.696
-	226546	9.893
-	226548	11.869
-	226549	10.108
-	226550	13.118
-	226551	13.453
-	226552	8.677
-	226553	9.178
-	226554	13.048
-	226555	11.94
-	226556	10.225
-	226557	12.247
-	226558	11.422
-	226559	11.641
-	226560	9.982
-	226567	11.276
-	226568	9.701
-	226569	10.698
-	226570	14.366
-	226571	11.507
-	226572	14.244
-	226573	14.368
-	226574	10.801
-	226575	11.149
-	226576	12.009
-	226577	10.765
-	226578	14.89
-	226579	12.47
-	226580	12.584
-	226581	9.949
-	226582	13.19
-	226583	9.508
-	226584	8.765
-	226585	9.518
-	226586	12.024
-	226587	9.346
-	226594	10.736
-	226595	9.364
-	226596	15.872
-	226597	15.81
-	226598	9.978
-	226599	7.936
-	226600	13.82
-	226601	12.303
-	226602	10.338
-	226603	7.693
-	226604	8.716
-	226608	8.86
-	226610	8.281
-	226611	8.149
-	226612	9.937
-	226613	7.617
-	226614	8.502
-	226615	13.063
-	226618	10.93
-	226619	10.602
-	226620	10.444
-	226621	11.522
-	226622	12.673
-	226623	13.635
-	226624	11.063
-	226629	10.912
-	226637	8.806
-	226638	8.895
-	226642	7.699
-	226649	7.824
-	226650	11.723
-	226651	11.362
-	226652	12.765
-	226653	10.899
-	226654	10.21
-	226655	13.328
-	226656	10.66
-	226657	8.747
-	226658	8.586
-	226659	12.872
-	226661	7.996
-	226662	10.007
-	226663	7.662
-	226671	9.021
-	226673	10.014
-	226674	9.776
-	226681	8.465
-	226684	8.611
-	226685	10.613
-	226686	7.545
-	226694	7.94
-	226695	8.032
-	226702	8.582
-	226703	7.468
-	226726	7.531
-	226737	8.387
-	226818	7.821
-	226819	8.045
-	226829	8.522
-	226830	8.649
-	226832	7.37
-	226833	8.573
-	226835	9.65
-	226836	9.246
-	226837	10.115
-	226841	8.23
-	226855	7.921
-	226866	8.138
-	226922	8.645
-	226976	7.453
-	226977	8.869
-	226996	8.592
-	226997	8.097
-	226998	9.112
-	226999	7.634
-	227000	8.144
-	227014	8.973
-	227015	9.097
-	227016	11.52
-	227017	13.498
-	227028	7.818
-	227036	10.946
-	227042	8.602
-	227045	8.545
-	227657	9.558
-	227666	9.058
-	227667	8.705
-	227793	10.381
-	227913	7.398
-	227956	8.286
-	229255	8.515
-	229256	7.364
-	231739	7.819
-	231806	7.589
-	232129	7.546
-	232514	7.378
-	233028	8.278
-	234943	8.406
-	234953	7.592
-	234954	12.578
-	234955	13.589
-	234956	9.218
-	234958	8.075
-	234959	7.928
-	234961	8.949
-	234975	7.645
-	234976	8.049
-	235087	7.422
-	236520	8.666
-	236620	7.978
-	237024	7.913
-	237029	7.951
-	237030	9.373
-	237736	7.944
-	237739	7.709
-	237741	7.743
-	239356	8.273
-	239989	7.946
-	240286	7.397
-	240854	7.83
-	243975	7.494
-	244115	8.05
-	244116	7.637
-	244118	7.694
-	244119	7.797
-	244135	7.539
-	244146	7.911
-	244147	11.953
-	244148	8.453
-	244150	8.303
-	244161	9.292
-	244269	8.192
-	246792	8.077
-	247147	7.64
-	250449	10.591
-	250450	8.135
-	250570	7.699
-	252572	7.614
-	252667	8.994
-	252668	8.792
-	253611	7.868
-	254599	7.538
-	254600	8.142
-	254641	9.214
-	254643	8.052
-	255601	9.402
-	256006	8.189
-	256737	10.708
-	256740	7.673
-	259658	7.399
-	260356	7.583
-	260377	8.408
-	261071	7.702
-	261364	7.369
-	261368	7.491
-	261752	7.748
-	262727	7.773
-	263322	8.81
-	264392	10.655
-	264393	9.385
-	264395	10.134
-	264396	9.786
-	270811	8.548
-	272128	7.578
-	272503	7.716
-	272657	7.819
-	272967	7.835
-	273437	7.388
-	274555	8
-	276527	7.422
-	276813	7.843
-	276899	8.372
-	278766	8.661
-	278767	8.279
-	278768	10.368
-	278769	9.151
-	278789	8.904
-	278819	8.213
-	278821	8.514
-	280549	10.174
-	280550	11.537
-	280551	10.246
-	280588	7.913
-	281649	7.375
-	281947	8.043
-	281948	8.467
-	282166	8.088
-	282167	7.8
-	282280	7.941
-	282427	8.747
-	282550	7.678
-	284341	9.405
-	284430	7.95
-	285454	7.641
-	288105	10.24
-	288139	8.788
-	288777	9.044
-	290415	8.184
-	290771	7.728
-	290776	7.714
-	291037	8.404
-	291303	7.958
-	292819	9.529
-	292821	10.882
-	292822	8.122
-	292826	7.884
-	294071	7.393
-	294102	8.018
-	294103	9.002
-	294709	8.914
-	295389	8.79
-	295846	8.929
-	295849	7.526
-	296408	7.967
-	297338	7.782
-	297339	10.882
-	297340	7.581
-	297403	8.065
-	297405	9.194
-	297406	9.184
-	297407	9.022
-	297430	7.845
-	297434	7.739
-	297436	7.701
-	297437	9.453
-	297439	7.908
-	297453	7.676
-	297465	8.659
-	297467	8.443
-	297468	11.512
-	297469	9.067
-	297472	7.652
-	297473	7.872
-	297488	7.929
-	297489	11.641
-	297490	11.398
-	297495	8.099
-	297496	7.494
-	297505	8.568
-	297506	7.373
-	297507	8.418
-	297512	7.774
-	297513	13.105
-	297514	12.052
-	297515	8.077
-	297765	9.59
-	298240	7.608
-	298610	7.434
-	298613	7.845
-	298614	10.243
-	298616	7.585
-	298667	8.221
-	298668	8.286
-	298681	8.898
-	298685	7.371
-	298686	9.717
-	299362	9.039
-	299682	8.11
-	300145	9.862
-	300146	9.089
-	300147	7.769
-	300148	7.744
-	303439	8.229
-	306861	8.38
-	306862	11.131
-	306864	8.642
-	306865	10.948
-	306866	8.337
-	306871	7.682
-	306902	8.222
-	306904	8.09
-	306905	9.238
-	306906	10.509
-	306955	7.497
-	306995	7.396
-	307027	8.287
-	307028	8.105
-	307035	12.097
-	307036	12.408
-	307037	10.436
-	307038	8.581
-	307039	7.85
-	307053	7.994
-	307059	9.979
-	307060	12.561
-	307061	9.848
-	307062	8.116
-	307063	7.582
-	307097	9.124
-	307104	7.484
-	307126	8.164
-	307128	8.012
-	307129	9.131
-	307130	8.612
-	307151	8.798
-	308318	7.715
-	310908	7.625
-	312030	7.74
-	312051	9.547
-	312095	7.831
-	312096	7.963
-	312097	7.851
-	312329	10.304
-	312330	10.168
-	312443	7.923
-	312461	7.509
-	312462	7.71
-	312463	8.756
-	312715	9.928
-	312909	9.173
-	312966	8.067
-	312975	8.219
-	312984	9.509
-	312985	10.205
-	312986	9.106
-	312995	9.329
-	312996	7.383
-	312997	9.653
-	313011	8.021
-	313017	9.264
-	313056	7.575
-	313058	8.398
-	313059	11.631
-	313060	7.484
-	313082	11.59
-	313084	7.507
-	313085	11.222
-	313086	9.705
-	313087	9.052
-	313089	8.472
-	313097	7.997
-	313098	10.448
-	313099	11.249
-	313100	8.504
-	313101	12.214
-	313121	8.973
-	313122	10.983
-	313123	7.847
-	313133	8.253
-	313138	8.262
-	313148	10.217
-	313149	11.286
-	313153	8.797
-	313154	11.803
-	313155	13.608
-	313156	12.309
-	313157	12.158
-	313158	13.825
-	313159	13.411
-	313164	8.683
-	313165	10.608
-	313166	9.741
-	313177	8.433
-	313206	9.861
-	313207	7.767
-	313637	7.951
-	313638	7.402
-	313666	7.736
-	317335	7.453
-	317446	7.568
-	317587	10.24
-	317597	10.392
-	317641	7.459
-	317662	9.622
-	317673	10.081
-	317679	7.889
-	317682	7.627
-	317692	7.719
-	317813	8.416
-	317945	8.293
-	317947	9.57
-	317948	7.664
-	317949	10.615
-	318016	13.214
-	318040	8.22
-	318085	7.516
-	318098	8.166
-	318111	8.224
-	318115	11.346
-	318116	14.014
-	318117	12.132
-	318118	11.234
-	318119	12.151
-	318120	12.63
-	318122	7.452
-	318123	9.227
-	318124	7.478
-	318125	12.472
-	318126	9.049
-	318127	9.202
-	318134	8.629
-	318136	12.18
-	318137	11.713
-	318138	9.992
-	318151	7.821
-	318162	8.374
-	318169	8.733
-	318173	7.467
-	318179	8.06
-	318181	9.817
-	318182	9.453
-	318183	9.29
-	318184	11.147
-	318185	9.241
-	318188	9.05
-	318193	9.149
-	318198	8.739
-	318199	8.968
-	318200	9.862
-	318201	8.774
-	318205	11.603
-	318210	7.95
-	318211	9.527
-	318212	10.002
-	318213	8.878
-	318214	9.263
-	318218	8.495
-	318223	9.237
-	318224	10.211
-	318225	7.507
-	318232	8.762
-	318233	7.826
-	318265	9.141
-	318272	7.727
-	318275	7.877
-	318295	9.697
-	318298	8.046
-	318307	9.991
-	318308	7.472
-	318310	7.471
-	318314	7.703
-	318326	7.899
-	319409	7.432
-	323203	8.499
-	323636	7.374
-	323637	11.583
-	323686	8.466
-	323693	7.955
-	323831	9.355
-	323832	8.469
-	323833	10.774
-	323834	10.005
-	323836	7.908
-	323838	7.514
-	323856	10.787
-	323858	10.75
-	323861	8.864
-	323875	10.96
-	323876	11.131
-	323877	8.701
-	323878	7.947
-	323880	9.602
-	323881	7.499
-	323884	9.03
-	323886	9.758
-	323887	10.36
-	323892	9.704
-	323898	8.423
-	323900	8.594
-	323904	7.466
-	323906	8.446
-	323907	12.04
-	323909	10.227
-	323910	9.421
-	323915	9.367
-	323916	7.451
-	323917	8.497
-	323918	11.672
-	323920	7.705
-	323922	9.504
-	323923	9.502
-	323925	7.687
-	323930	7.369
-	324010	8.486
-	324011	10.229
-	324035	7.419
-	324093	9.017
-	324094	8.017
-	324096	7.814
-	325127	7.948
-	325958	10.102
-	325959	8.29
-	326060	7.851
-	326061	10.724
-	326183	7.59
-	326189	7.949
-	326237	7.461
-	326238	8.067
-	326243	7.874
-	326244	9.906
-	326245	9.62
-	326246	12.15
-	326247	10.237
-	326248	13.061
-	326315	8.624
-	326367	7.417
-	326373	10.922
-	326374	8.753
-	326377	8.733
-	326378	7.435
-	331268	7.369
-	331294	9.668
-	331518	8.582
-	331519	10.137
-	331521	12.477
-	331522	11.541
-	331523	10.411
-	331524	10.109
-	331525	10.866
-	331526	9.376
-	331713	8.166
-	331714	8.689
-	331735	9.481
-	331737	8.362
-	331738	10.243
-	331739	11.583
-	331740	11.23
-	331741	12.944
-	331743	7.627
-	331755	8.21
-	331756	7.715
-	331765	11.502
-	331766	9.523
-	331767	11.723
-	331768	13.058
-	331769	11.019
-	331770	12.071
-	331771	16.763
-	331772	12.954
-	331779	7.766
-	331782	8.403
-	331783	7.824
-	331784	9.486
-	331785	7.764
-	331786	10.453
-	331795	14.95
-	331796	9.976
-	331797	9.238
-	331798	8.263
-	331799	11.705
-	331800	9.088
-	331804	10.753
-	331831	8.455
-	331849	9.595
-	331850	9.748
-	331851	10.097
-	331852	8.077
-	331871	8.372
-	331876	9.071
-	331919	8.106
-	331939	9.288
-	331950	7.959
-	331959	8.654
-	332008	9.098
-	332469	8.704
-	332661	7.859
-	332662	8.127
-	332665	10.273
-	332666	11.847
-	332667	8.53
-	332668	8.659
-	332669	10.296
-	332681	8.237
-	332847	7.414
-	332849	9.134
-	332853	9.271
-	332854	8.436
-	332878	7.95
-	333065	7.596
-	333066	9.295
-	333068	7.562
-	333089	8.174
-	333091	10.862
-	333092	10.378
-	333093	8.449
-	333094	9.559
-	333102	7.789
-	333103	8.48
-	333120	8.498
-	333121	11.343
-	333122	14.006
-	333123	7.369
-	333125	7.811
-	333131	8.732
-	333133	8.414
-	333154	8.137
-	333155	11.365
-	333156	8.481
-	333158	8.378
-	333173	9.155
-	333174	10.754
-	333175	9.402
-	333176	8.789
-	333195	8.412
-	333205	7.646
-	333249	8.507
[truncated: 63,536 more rows]

## Sheet: NC_000913
Putative transcription start points
Strand	Position	Score_PlatProm
-	87	8.29
-	90	9.23
-	132	8.23
-	159	7.8
-	4664	7.86
-	5023	7.47
-	5046	9.35
-	5076	8.83
-	5089	9.17
-	6645	8.36
-	7146	7.61
-	8013	7.95
-	8014	7.61
-	8579	7.71
-	8581	10.1
-	9257	9.43
-	10562	9.78
-	10563	8.26
-	10564	9.63
-	10989	8.73
-	11087	7.52
-	11823	9.23
-	11824	8.2
-	11913	8.73
-	11936	7.93
-	13602	7.49
-	16951	9.87
-	17089	9.45
-	17112	8.99
-	17143	8.32
-	17151	7.67
-	17154	8.18
-	17156	9.14
-	17160	8.77
-	17209	8.1
-	17395	8.16
-	17396	9.13
-	17413	11.32
-	17414	12.63
-	17415	8.5
-	17422	7.62
-	17423	9.55
-	17441	7.56
-	21118	10.12
-	21119	8.45
-	21207	8.85
-	22389	7.97
-	29150	8.13
-	29191	9.96
-	29193	10.18
-	29194	8.13
-	29196	7.51
-	29210	8.63
-	29211	11.92
-	29212	10.26
-	29213	15.87
-	29214	8.89
-	29215	10.76
-	29227	7.87
-	29231	8.3
-	29233	8.17
-	29234	9.05
-	29236	9.49
-	29251	7.54
-	29264	9.84
-	29287	10.28
-	29462	7.54
-	30747	7.68
-	30772	7.79
-	34202	8.74
-	34215	8.13
-	34217	8.2
-	34223	7.5
-	36033	8.12
-	36034	11.55
-	36035	9.87
-	36036	8.71
-	39912	8.36
-	41851	9.54
-	41953	9.18
-	41957	7.45
-	42004	7.49
-	42005	7.51
-	42133	8.81
-	42152	8.35
-	42154	9.81
-	42157	8.72
-	42159	8.03
-	42208	12.81
-	42247	7.46
-	42294	8.62
-	47131	8.84
-	49612	8.51
-	49764	7.47
-	49765	8.29
-	52034	10.02
-	57156	8.04
-	58351	8.23
-	58352	9.44
-	58354	8.45
-	58356	8.84
-	58725	8.05
-	58726	9.3
-	58728	8.15
-	58729	8.4
-	59117	7.75
-	59144	7.49
-	59147	9.15
-	59656	7.7
-	59657	9.09
-	59658	8.27
-	65802	9.35
-	65803	9.63
-	70077	8.65
-	70122	7.6
-	70196	9.28
-	70198	9.04
-	70199	10.24
-	75608	7.97
-	77294	9.31
-	77522	8.1
-	77863	8.66
-	77865	9.33
-	82582	7.7
-	83735	7.56
-	83898	8.61
-	83918	8.82
-	83957	8.92
-	83980	11.44
-	83981	8.56
-	83982	13.61
-	83983	11.46
-	84006	8.46
-	84007	11.47
-	84008	8.32
-	84023	8.77
-	84024	11.64
-	84025	11.66
-	84027	9.22
-	84034	8.6
-	84036	8.62
-	84037	8.46
-	84039	10.78
-	84040	12.09
-	84041	8.07
-	84045	11.04
-	84046	9.52
-	84048	8.68
-	84054	8.31
-	84056	10.16
-	84057	9.44
-	84058	8.64
-	84061	7.6
-	84066	7.83
-	84074	8.54
-	84126	8.62
-	84148	7.55
-	84156	7.95
-	84168	8.56
-	84170	8.17
-	84243	8.75
-	84881	7.89
-	84883	8.97
-	84884	9.6
-	85314	8.55
-	85349	7.8
-	85366	8.84
-	85368	7.5
-	85369	8.58
-	85370	10.21
-	85379	7.48
-	85380	8.88
-	85393	9.08
-	85462	8.57
-	86713	9.41
-	86897	7.98
-	87827	8.03
-	87962	8.55
-	89070	10.84
-	89071	9.34
-	89100	10.87
-	89344	8.75
-	89361	7.82
-	89363	7.48
-	89479	7.57
-	91365	7.54
-	92669	7.65
-	97629	8.59
-	100703	7.56
-	100727	7.54
-	102693	8.66
-	106507	7.46
-	107306	9.05
-	107307	8.47
-	107503	7.44
-	107504	8.23
-	107505	8.16
-	110945	8.16
-	111903	7.91
-	113226	7.96
-	113662	8.38
-	120283	7.67
-	121782	8.19
-	121783	7.86
-	121784	9.17
-	121788	8.62
-	121789	8.35
-	121790	10.97
-	121791	10.03
-	121793	10.16
-	121794	8.28
-	121806	9.13
-	121811	8.79
-	121812	9.59
-	121815	8.79
-	121833	9.41
-	121834	8.68
-	121835	7.83
-	121852	7.62
-	121853	8.6
-	121854	8.81
-	121862	10.78
-	121871	9.78
-	121899	8.33
-	121955	8.74
-	122842	7.7
-	125094	7.96
-	127627	7.58
-	127628	7.91
-	127673	7.69
-	131316	9.34
-	134185	9.53
-	135443	9.3
-	136472	7.49
-	138642	8.79
-	141229	8.06
-	141230	7.52
-	141261	7.59
-	142643	8.1
-	142685	7.7
-	142701	7.97
-	142702	11.64
-	142703	13.44
-	142705	10.15
-	142766	8.17
-	142767	9.67
-	145257	8.8
-	145919	7.44
-	146169	8
-	149630	8.89
-	150330	7.79
-	150871	8.49
-	150872	7.84
-	150892	8.12
-	150893	13.16
-	150902	9.1
-	151169	8.1
-	151404	8.07
-	152018	8.21
-	152563	9.54
-	153842	7.56
-	153845	8.23
-	153854	7.85
-	154859	7.88
-	155008	7.96
-	155085	7.66
-	156186	7.83
-	156187	8.44
-	156189	11.24
-	156191	9.84
-	156210	7.66
-	156215	12.76
-	156216	10.51
-	156228	7.45
-	156230	8.89
-	156231	8.86
-	156232	9.34
-	156241	7.95
-	156242	10.81
-	156243	9.78
-	156245	8.5
-	156494	7.72
-	156857	8.2
-	156906	7.51
-	156948	7.82
-	156976	8.47
-	156977	9.78
-	156978	8
-	157020	8.32
-	157022	11.29
-	157023	9.61
-	157024	8.74
-	157025	8.25
-	157027	9.09
-	157028	10.98
-	157029	11.27
-	157030	10.87
-	157034	7.54
-	157036	8.03
-	157037	7.58
-	157048	10.34
-	157049	8.52
-	157051	7.78
-	157054	11.91
-	157055	14.07
-	157059	7.46
-	157066	8.66
-	157107	7.58
-	157109	9.18
-	157132	8.57
-	157134	7.74
-	157141	7.94
-	157142	8.41
-	157143	7.71
-	157145	7.72
-	157146	8
-	157149	8.12
-	157150	7.47
-	157164	7.94
-	157166	10
-	157167	7.51
-	157174	9.07
-	157189	9.99
-	157190	8.74
-	157206	10.17
-	157207	11.41
-	157214	12.51
-	157215	8
-	157216	8.44
-	157217	13.69
-	157218	9.58
-	157234	10.34
-	157241	8.97
-	157243	11.04
-	159096	8.59
-	159115	8.53
-	159170	8.27
-	160751	8.14
-	160752	10.81
-	161078	8.08
-	163421	8.66
-	164652	7.72
-	167151	8.09
-	167407	8
-	167424	8.17
-	167426	8.37
-	174917	7.88
-	174990	9.95
-	174991	10.07
-	175719	8.14
-	180456	7.83
-	180738	7.45
-	180741	7.47
-	184792	8.12
-	184793	7.68
-	187794	7.99
-	191845	7.61
-	192880	8.06
-	193029	7.85
-	194009	7.67
-	196383	7.75
-	197393	7.93
-	200328	7.63
-	200406	8.39
-	202268	8.46
-	203205	8.03
-	203647	9.11
-	209027	7.59
-	211241	10.41
-	211854	8.37
-	211903	10.67
-	214603	9
-	214604	8.49
-	216163	8.02
-	216324	8.08
-	216325	9.14
-	216326	11.01
-	216476	9.35
-	216531	7.6
-	218243	8.13
-	218833	9.68
-	218834	10.25
-	218835	15.2
-	218836	13.38
-	218837	10.8
-	218877	7.64
-	219989	7.97
-	220022	9.82
-	221367	8.44
-	222714	7.89
-	225432	7.85
-	225585	8.72
-	229081	7.48
-	229115	8.53
-	229337	7.53
-	229801	11.02
-	230870	8.64
-	233980	8.43
-	233981	12.51
-	233982	11.23
-	233984	7.9
-	234048	7.65
-	234095	7.95
-	234104	9.48
-	234105	10.03
-	234106	10
-	234107	7.78
-	234200	7.89
-	234201	8.94
-	234230	9.49
-	234289	7.96
-	234924	8.3
-	234925	9.27
-	236578	8.65
-	236785	8.66
-	236786	8.87
-	236787	10.63
-	237147	9.01
-	237149	9.36
-	237151	7.95
-	237153	9.92
-	237155	7.78
-	237170	9.41
-	237172	7.87
-	237174	7.5
-	237176	9.91
-	237182	7.52
-	237183	8.3
-	237187	11.71
-	237188	10.1
-	237189	12.2
-	237192	8.37
-	237193	11.11
-	237194	9.36
-	237195	8.39
-	237196	8.94
-	237199	9.09
-	237200	10.92
-	237201	7.87
-	237204	9.6
-	237214	7.86
-	237215	8.8
-	237290	8.05
-	237299	7.72
-	237445	8.84
-	237448	7.78
-	238054	8.64
-	238081	7.95
-	238089	9.13
-	238109	7.97
-	238114	9.91
-	238115	9.64
-	238116	10.63
-	238117	10.25
-	238118	12.13
-	238120	10.37
-	238121	12.41
-	238148	11.14
-	238178	8.52
-	238252	8.15
-	238277	7.96
-	238280	8.6
-	238288	9.85
-	238289	12.73
-	238293	7.74
-	238343	8.81
-	238358	10.56
-	238361	7.89
-	238363	8.9
-	238365	8.23
-	238398	7.96
-	238431	8.39
-	238449	10.97
-	238467	8.42
-	238488	7.98
-	238492	8.56
-	238499	9.12
-	238500	10.66
-	238501	8.89
-	238509	8.7
-	238510	8.03
-	238512	8.35
-	238518	7.57
-	238583	7.64
-	238607	8.95
-	238614	7.98
-	238617	8.97
-	238668	9.1
-	238892	8.1
-	238893	10.97
-	239258	8.62
-	240256	8.61
-	240798	11.71
-	240799	7.88
-	241794	7.6
-	243345	8.92
-	243346	10.23
-	243355	7.8
-	245507	8.3
-	246119	8.94
-	246128	10.08
-	246205	7.96
-	246208	7.84
-	246210	7.77
-	246211	8.9
-	246212	8.53
-	246213	9.29
-	246226	9.27
-	246227	7.63
-	246228	9.26
-	246232	9.26
-	246515	7.6
-	246526	8.4
-	246531	9.03
-	246532	12.51
-	246533	14.53
-	246535	7.98
-	246571	8.35
-	246573	7.64
-	246593	8.91
-	246614	7.85
-	246846	7.91
-	246848	10.01
-	247876	10.44
-	247877	8.78
-	251402	7.82
-	251403	9.65
-	251975	9.05
-	252211	8.36
-	252719	9.74
-	253018	7.96
-	253034	8.51
-	253035	11.27
-	254220	8.05
-	255410	8.71
-	258228	8.16
-	258265	9.11
-	258301	8.48
-	259047	8.04
-	259328	7.53
-	259346	7.78
-	259347	9.15
-	259376	10.08
-	259397	8.53
-	259399	7.66
-	259405	9.86
-	259406	10.02
-	259407	11.21
-	259408	9.84
-	259413	7.76
-	259414	12.05
-	259415	8.21
-	259416	10.52
-	259418	7.82
-	259424	8.23
-	259425	7.82
-	259426	8.71
-	259443	9.9
-	261413	9.53
-	262214	12.6
-	262219	8.67
-	262242	10.33
-	262344	7.87
-	269740	7.64
-	269741	7.99
-	270105	10.96
-	270106	7.55
-	270146	7.94
-	270200	8.76
-	272994	7.77
-	273230	10.17
-	274470	8.46
-	279598	9.15
-	279599	10.1
-	279600	9.84
-	284335	9.79
-	284338	9.34
-	284339	10.56
-	284340	8.96
-	284341	7.65
-	284388	8.41
-	284414	8.05
-	284415	9.5
-	284473	8.13
-	288413	7.69
-	289564	10.41
-	289565	10.93
-	289701	9.25
-	289702	8.26
-	290818	8.32
-	291805	8.57
-	291857	8.38
-	292063	9.74
-	292073	7.99
-	292126	7.54
-	292379	8.53
-	292410	8.14
-	292492	8.16
-	292638	9.15
-	292715	8.95
-	292911	7.91
-	292992	7.52
-	293028	7.96
-	293045	12.4
-	293047	8.11
-	293048	9.82
-	293077	7.66
-	293371	7.44
-	293447	8.18
-	293451	8.08
-	293473	10.38
-	293476	8.17
-	293488	9.03
-	293603	7.53
-	293729	7.48
-	293993	8.32
-	293999	8.53
-	294070	7.6
-	294080	8.4
-	294085	7.87
-	294356	7.69
-	294546	7.65
-	294827	8.21
-	294829	8.79
-	294846	7.5
-	294879	8.82
-	294880	8.85
-	294884	7.57
-	294887	7.83
-	294892	7.83
-	294899	7.44
-	294900	10.63
-	294901	9.23
-	296269	11.77
-	296270	7.92
-	296272	7.9
-	296274	7.61
-	296305	10.96
-	296306	7.47
-	296308	7.67
-	296372	8.7
-	296373	9.52
-	296731	8.34
-	302063	8.68
-	302084	8.1
-	302087	8.25
-	302584	9.73
-	302585	8
-	302827	7.46
-	302830	8.49
-	302848	9.13
-	303195	7.47
-	305654	7.81
-	309632	9.75
-	310230	10.6
-	310529	7.95
-	310530	7.44
-	310568	10.64
-	310569	7.51
-	310570	7.5
-	310571	9.15
-	310589	8.53
-	310607	8.89
-	310608	8.5
-	310609	9.92
-	310612	9.22
-	310616	9.21
-	310655	10.39
-	310680	9.08
-	310681	11.32
-	310682	8.67
-	310686	8.83
-	310704	8.95
-	310705	9.52
-	310706	8.32
-	310710	9.47
-	310712	7.47
-	310714	8.47
-	310720	12.14
-	310732	7.7
-	310763	8.11
-	310764	9.73
-	310888	8.17
-	310926	8.32
-	310999	7.93
-	311537	7.91
-	312027	8.17
-	312321	8.39
-	312340	8.21
-	312342	7.91
-	312373	7.96
-	312387	8.81
-	312391	7.87
-	312922	12.4
-	313111	7.95
-	313153	7.61
-	313154	9.11
-	313190	8.58
-	313244	7.57
-	313286	8.32
-	313288	7.44
-	313290	8.06
-	313305	11.19
-	313314	8.85
-	313330	7.48
-	313350	8.62
-	313425	7.88
-	313426	8.56
-	313457	7.74
-	314516	8.29
-	315477	7.72
-	315539	8.44
-	315540	7.45
-	315681	7.47
-	316132	8.39
-	316741	7.62
-	316743	10.29
-	316744	8.96
-	316770	7.96
-	316781	7.5
-	317405	7.92
-	317703	7.93
-	317704	8.53
-	317705	10.13
-	317706	8.72
-	317707	7.98
-	317708	10.85
-	317728	8.1
-	317730	10.31
-	317731	8.68
-	317733	7.47
-	317734	11.98
-	317735	8.43
-	317745	7.44
-	317752	8.39
-	317753	14.55
-	317754	8.77
-	317756	10.36
-	317761	8.28
-	317762	15.36
-	317763	7.95
-	317764	8.3
-	317765	10.86
-	317771	7.71
-	317773	8.18
-	317780	9.33
-	317791	7.86
-	317820	7.89
-	317882	8.49
-	318571	8.52
-	318711	7.64
-	318946	7.61
-	318961	9.12
-	319257	8.87
-	319322	7.85
-	319700	7.58
-	320400	9.6
-	320409	8.12
-	320410	10.15
-	320411	9.48
-	320414	7.92
-	320431	7.49
-	320432	9.3
-	320439	8.45
-	320559	7.66
-	320561	7.92
-	320562	7.57
-	320601	8.26
-	323931	10.15
-	323967	7.71
-	324177	7.45
-	324338	8.47
-	324393	7.94
-	324405	7.46
-	324442	8.87
-	324445	7.46
-	324453	7.66
-	324474	7.69
-	324475	10.37
-	324477	7.55
-	324504	11.24
-	324505	7.57
-	328583	7.81
-	328584	9.46
-	328585	13.01
-	328586	7.57
-	328587	9.6
-	328630	11.7
-	330798	9.31
-	330799	7.81
-	330817	8.19
-	330862	9.69
-	330863	9.61
-	330885	8.58
-	330890	7.46
-	330911	10.24
-	330912	7.9
-	330926	7.57
-	330943	8.13
-	330945	7.64
-	330948	10.77
-	330959	8.59
-	330964	9.46
-	330966	7.52
-	330979	8.99
-	331010	7.99
-	331011	7.93
-	331012	9.3
-	331025	8.16
-	331034	7.53
-	331102	7.77
-	331283	8.6
-	331717	8.5
-	331719	11.08
-	331720	7.55
-	331725	8.26
-	331846	8.48
-	332430	7.44
-	333447	8.43
-	333533	7.46
-	333624	7.89
-	333649	7.81
-	334290	9.91
-	334340	7.9
-	334388	7.57
-	334686	9.96
-	334701	9.4
-	334702	8.6
-	335524	9.07
-	335525	10.17
-	335536	8.38
-	335702	8.24
-	335744	8.92
-	335745	7.67
-	335746	9.17
-	335747	10.16
-	335748	7.97
-	335977	8.06
-	335978	12.53
-	339388	8.31
-	340326	7.67
-	343130	7.94
-	343136	9.98
-	343140	9.55
-	343225	7.63
-	343233	9.31
-	343234	10.8
-	343246	8.22
-	343376	8.01
-	343378	7.75
-	343390	9.84
-	343441	8.43
-	343443	11.57
-	343481	9.59
-	343719	8.33
-	343774	8.42
-	343844	10.35
-	343845	9.57
-	343847	7.65
-	344095	7.45
-	344162	8.33
-	344269	7.51
-	344398	8.04
-	344766	7.48
-	344820	8.63
-	345091	7.66
-	345565	8.25
-	345566	7.86
-	345672	8.67
-	345676	7.55
-	345679	7.88
-	345806	11
-	345938	7.71
-	347693	8.56
-	347698	7.77
-	347772	9.13
-	347782	8.8
-	347784	8.12
-	347788	7.84
-	347802	7.45
-	347804	7.99
-	347805	11.1
-	347806	9.63
-	347807	7.85
-	347833	10.58
-	350423	7.73
-	360442	13.69
-	360444	10.16
-	360456	8.68
-	360463	8.69
-	360770	7.68
-	361657	7.57
-	362113	7.98
-	362219	8.32
-	362221	10.22
-	362222	11.64
-	362225	8.91
-	362226	7.85
-	362337	8.81
-	364801	7.57
-	365566	7.64
-	375958	7.44
-	376189	8.05
-	376787	9.02
-	376815	7.45
-	379121	7.73
-	379122	11.56
-	379124	8.49
-	379125	9.9
-	379129	8.43
-	379131	8.48
-	380473	12.22
-	380804	8.62
-	381770	7.98
-	381904	8.99
-	382787	8.63
-	383102	8.93
-	383103	7.91
-	383104	8.75
-	383741	7.47
-	383743	8.29
-	383896	7.51
-	383994	8.2
-	384004	8.27
-	384005	8.78
-	384011	8.39
-	384026	7.74
-	384037	10.49
-	384049	8.6
-	384050	11.31
-	384051	9.38
-	384052	10.75
-	384053	10.25
-	384054	9.52
-	384055	8.65
-	384057	11.4
-	384072	8.12
-	384090	9.41
-	384115	9.35
-	384136	8.44
-	384156	11.12
-	384158	8.39
-	384161	8.1
-	384162	9.75
-	384163	8.44
-	384164	7.66
-	384165	8.87
-	384166	7.53
-	384194	8.43
-	384197	9.05
-	384200	7.64
-	384203	10.03
-	384205	7.85
-	384206	8.31
-	384208	7.67
-	384279	8.38
-	384280	8.18
-	384289	7.77
-	384353	7.99
-	384355	8.03
-	385678	8.28
-	389067	7.47
-	389082	7.62
-	389083	8.34
-	389085	9.92
-	389145	7.75
-	389228	7.76
-	389230	7.79
-	389248	10.25
-	389319	7.92
-	389322	8.3
-	389397	8.82
-	389398	7.62
-	389438	8.33
-	389439	7.75
-	390220	8.79
-	391023	7.92
-	392919	9.31
-	393663	8.84
-	393666	8.48
-	393723	8.56
-	393799	8.87
-	393861	9.01
-	393947	8.52
-	393948	8.1
-	393993	9.54
-	395388	7.45
-	395543	12.06
-	395544	8.22
-	395547	10.12
-	395562	8.42
-	395590	7.78
-	398606	7.92
-	398607	10.74
-	398608	9.65
-	399022	7.79
-	400290	8.75
-	400313	7.78
-	400351	7.68
-	400363	7.75
-	400364	7.98
-	400365	11.63
-	400366	12.77
-	400367	8.73
-	400368	9.01
-	400369	8.46
-	400370	10.3
-	400371	9.39
-	400380	7.74
-	400381	8.76
-	400382	9.61
-	400383	9.46
-	400384	10.57
-	400385	11.62
-	400388	7.89
-	400403	8.75
-	400405	10.51
-	400406	7.89
-	400429	11.75
-	400430	8.32
-	400437	7.44
-	400448	7.81
-	400450	7.57
-	400452	9.88
-	400524	9.66
-	400525	11.61
-	400527	8.52
-	400560	7.74
-	400865	10.01
-	401216	8.54
-	401910	8.72
-	401911	8.5
-	401915	7.62
-	402928	8
-	404909	7.79
-	404910	10.47
-	404913	7.59
-	405418	7.49
-	405483	8.68
-	405508	8.65
-	406225	7.6
-	406443	9.41
-	406466	10.29
-	406477	9.98
-	406478	8.01
-	406924	7.85
-	407735	7.45
-	407737	9.64
-	407738	8.39
-	407741	10.01
-	407742	10.84
-	407743	8.9
-	407745	8.6
-	407760	7.57
-	407786	8.63
-	407865	7.78
-	409235	8.15
-	410759	10.87
-	411169	7.8
-	411172	10.74
-	411173	7.73
-	411174	8.27
-	415940	7.49
-	416201	7.88
-	416260	9.27
-	418333	8.11
-	418460	8.18
-	418481	8
-	423011	10.59
-	430838	8.28
-	431315	10.35
-	431317	8.05
-	439383	8.39
-	440595	7.56
-	440808	9
-	443226	8.98
-	445910	7.55
-	445911	13.03
-	445913	8.75
-	445989	7.45
-	450876	11.89
-	450877	16.24
-	450879	9.18
-	450887	10.27
-	450888	7.72
-	451070	9.15
-	451082	7.46
-	451091	9.47
-	451092	10.82
-	451114	10.82
-	451117	9.43
-	451135	7.85
-	451143	8.26
-	451144	7.62
-	451153	7.71
-	451154	8.45
-	451155	10.15
-	453432	9.12
-	453433	8.16
-	454051	7.88
-	454094	9.4
-	454461	8.8
-	457914	9.55
-	457915	9.26
-	460626	7.87
-	460890	9.84
-	463592	7.9
-	463829	10.1
-	463831	7.91
-	463947	8.25
-	464150	7.72
-	467492	7.67
-	467493	8.68
-	467495	11.57
-	467531	7.87
-	467532	9.01
-	467533	10.42
-	467535	8.95
-	467536	7.51
-	467537	11.31
-	474941	10.59
-	475535	9.43
-	478525	8.29
-	479219	7.61
-	479226	7.83
-	479456	9.79
-	479548	7.76
-	479716	9
-	479725	8.27
-	479734	7.7
-	480018	7.77
-	480019	12.09
-	480103	7.84
-	480104	12.87
-	480149	8.61
-	480191	7.61
-	480212	11.81
-	480237	8.88
-	480253	7.49
-	480261	8.69
-	480262	10.11
-	480263	9
-	480265	8.54
-	480266	11.34
-	480284	10.16
-	480288	7.47
-	480290	11.14
-	480292	7.67
-	480294	11.03
-	480295	12.21
-	480297	9.06
-	480306	7.45
-	480316	9.64
-	484906	9.73
-	484919	9.31
-	484920	8.2
-	484921	8.65
-	484922	8.22
-	484923	11.85
-	485297	8.2
-	485386	7.82
-	485406	8.1
-	485754	7.46
-	489453	8.89
-	490059	9.1
-	490062	8.53
-	490065	7.88
-	490068	8.39
-	490758	8.92
-	494266	7.93
-	498681	8.97
-	500461	8.52
-	500462	7.78
-	502502	7.69
-	502519	8.54
-	502520	9.42
-	502561	8.43
-	502564	9.29
-	502565	8.99
-	502657	7.56
-	502991	7.85
-	506335	10.08
-	506447	7.67
-	507321	7.48
-	510615	8.07
-	510635	10.3
-	510673	7.63
-	513117	8.01
-	515014	8.35
-	515038	8.86
-	515040	7.44
-	515533	8.03
-	515739	8.54
-	515967	7.9
-	516202	9.64
-	522099	8.3
-	522128	7.87
-	522167	7.79
-	522181	9.09
-	522182	8.94
-	522183	7.84
-	522186	9.94
-	522196	11.03
-	522199	7.51
-	522208	10.58
-	522210	8.15
-	522211	10.39
-	522214	9.26
-	522232	9.77
-	522304	8.41
-	522315	9.2
-	522366	7.98
-	522385	8.21
-	522394	7.55
-	526158	8.18
-	526160	9.11
-	526198	7.46
-	526384	7.79
-	526399	8.97
-	526400	9.05
-	526403	11.23
-	526429	9.88
-	526433	10.87
-	526540	9.37
-	526585	8.01
-	526622	7.64
-	526625	9.53
-	526627	7.5
-	526683	8.26
-	526713	8.7
-	526757	10.04
-	526769	8.53
-	526770	8.83
-	526772	7.74
-	526874	9.05
-	526876	7.72
-	526881	7.49
-	526882	10.49
-	526883	8.88
-	526905	8.55
-	526906	9.26
-	526907	9.15
-	526911	9.62
-	526912	7.66
-	526914	7.99
-	526923	7.92
-	526942	7.7
-	527077	8.38
-	527541	9.2
-	527814	9.17
-	527815	7.52
-	527826	7.58
-	527827	10.1
-	527830	10.64
-	527831	9.9
-	527838	7.97
-	527865	8.4
-	527872	8.25
-	527875	8.77
-	527879	8.21
-	527880	8.03
-	527881	7.79
-	527889	10
-	527890	10.15
-	527892	8.93
-	527905	11.15
-	527906	9.66
-	527907	12.77
-	527908	12.7
-	527909	10.15
-	527910	7.78
-	527911	11.12
-	527928	8.33
-	527929	10.71
-	527948	8.97
-	527973	8.71
-	527974	8.11
-	527977	9.02
-	528035	7.45
-	528182	9.81
-	528231	8.28
-	528234	11.88
-	528235	12.03
-	528237	11.18
-	528279	8.47
-	528281	7.61
-	528359	8.29
-	528592	8.37
-	528649	8.59
-	528651	9.66
-	528652	7.73
-	528653	9.62
-	528654	7.96
-	530477	9.31
-	531509	10.04
-	531510	7.58
-	533085	7.76
-	533087	8.98
-	533104	7.76
-	535317	7.66
-	536662	7.69
-	536666	11.82
-	536745	9.12
-	536763	8.08
-	536784	10.17
-	536812	7.62
-	537360	7.72
-	538069	9.19
-	538071	9.92
-	538258	8.06
-	538304	8.66
-	538325	8.98
-	538344	9.36
-	538355	7.98
-	538356	7.5
-	541109	9.15
-	541110	9.17
-	541141	9.08
-	542218	8
-	542410	9.3
-	542454	8.9
-	544497	8.31
-	544546	8.57
-	545634	10.92
-	545637	8.64
-	545648	7.49
-	545649	8.42
-	545679	7.76
-	545681	9.91
-	545684	7.44
-	545694	8.6
-	545714	9.13
-	545743	7.83
-	550650	7.5
-	551430	7.44
-	552366	8.99
-	553504	8.83
-	553543	7.87
-	553781	9.44
-	553815	8.25
-	554022	7.71
-	557004	8.32
-	557105	8.38
-	557130	8.73
-	557133	8.76
-	557161	7.55
-	557162	9.59
-	557163	9.8
-	557173	13.73
-	557174	10.66
-	557192	9.78
-	557248	9.07
-	557249	10.77
-	557287	7.6
-	557291	9.15
-	557292	8.59
-	557294	8.57
-	557345	8.98
-	557346	10.71
-	557990	7.54
-	558050	8.31
-	558105	8.31
-	558585	8.02
-	558876	11.17
-	559460	7.63
-	559528	10.01
-	559974	8.79
-	560421	8.49
-	560422	7.77
-	560423	8.95
-	561492	7.9
-	561503	7.56
-	561752	8.48
-	561795	8.96
-	561796	9.66
-	563051	7.61
-	563052	10.72
-	563062	11.12
-	563175	8.95
-	563272	7.66
-	563522	8.28
-	563695	7.72
-	564881	8.21
-	566066	8.29
-	567027	7.72
-	567089	8.44
-	567090	7.45
-	567230	7.49
-	567231	8.64
-	567233	7.84
-	567498	8.19
-	567833	9.68
-	567862	7.83
-	567886	8.66
-	567888	7.54
-	567943	10.07
-	567944	7.46
-	567946	11.86
-	567949	8.48
-	567950	8.23
-	567971	8.7
-	567973	9
-	567988	9.05
-	567990	8.41
-	567992	11.67
-	568008	7.86
-	568015	8.46
-	568018	8.03
-	568019	7.63
-	568020	12.33
-	568021	7.55
-	568022	10.69
-	568031	7.81
-	568036	8.95
-	568038	8.29
-	568066	10.52
-	568067	8.53
-	568094	8.97
-	568095	7.47
-	568193	8.85
-	568230	7.57
-	568241	7.76
-	568340	8.28
-	568369	7.76
-	568448	8.6
-	568991	12.46
-	569102	7.61
-	569119	8.93
-	569165	7.65
-	569166	7.53
-	569171	11.35
-	569174	7.95
-	569193	9.5
-	569194	8.26
-	569195	8.53
-	569196	10.19
-	569197	7.64
-	569198	7.92
-	569200	8.6
-	569232	7.76
-	569243	8.9
-	569419	7.5
-	569421	8.45
-	569459	7.77
-	569493	8.31
-	569494	7.82
-	569498	7.93
-	569513	7.85
-	569516	8.54
-	569518	8.56
-	569532	11.55
-	569534	9.84
-	569536	8.4
-	569537	9.06
-	569612	7.5
-	569617	7.59
-	569660	9.39
-	569661	7.98
-	569753	7.54
-	569843	9.92
-	569845	7.44
-	569906	7.76
-	569907	7.96
-	569910	7.53
-	569919	9.16
-	569937	9.17
-	569938	8.73
-	569939	10.06
-	569940	9.42
-	570050	9.16
-	570524	8.31
-	570526	8.75
-	570527	9.56
-	570571	8.21
-	570609	7.57
-	570788	7.56
-	570789	7.64
-	570810	9.14
-	570811	8.76
-	570821	8.68
-	570829	7.99
-	570832	8.95
-	570835	8.66
-	570860	7.98
-	570947	8.36
-	570948	8.27
-	571290	8.52
-	571291	8.14
-	571309	9.48
-	571423	10.97
-	571424	8.2
-	572599	7.66
-	573063	7.65
-	573080	7.78
-	573081	9.18
-	573496	7.9
-	573544	10.49
-	573554	7.76
-	573865	10.84
-	575013	9.41
-	576031	8.32
-	576034	7.55
-	576063	7.48
-	576064	9.34
-	576066	9.05
-	576071	7.53
-	576074	8.48
-	576093	8.61
-	576129	9.12
-	576195	9.01
-	576196	10.1
-	576197	8.72
-	576198	8.41
-	576199	9.1
-	576219	9.68
-	576222	8.44
-	576239	8.07
-	576241	8.1
-	576245	9.91
-	576246	8.13
-	576259	9.69
-	576260	8.29
-	576262	7.52
-	576263	7.57
-	576272	8.66
-	576287	8.08
-	576288	9.6
-	576289	10.11
-	576290	11.85
-	576291	12.9
-	576292	8.3
-	576293	8.04
-	576305	8.42
-	576306	7.75
-	576368	8.81
-	576369	7.75
-	577055	7.96
-	577165	11.76
-	577818	7.9
-	577850	8.1
-	578133	7.46
-	578157	11.87
-	578168	9.23
-	578169	8.64
-	578416	10.32
-	578444	9.25
-	578466	10.09
-	578569	9.51
-	578585	7.74
-	578598	11.17
-	578610	8.99
-	578611	9.46
-	578661	7.78
-	578663	11.63
-	578664	8.14
-	578674	8.88
-	578676	8.03
-	578682	8.1
-	578697	11.1
-	578843	7.7
-	578844	7.85
-	578909	7.58
-	581990	8.03
-	581992	8.21
-	581993	14.27
-	581995	7.57
-	582033	8.66
-	582054	8.95
-	582056	7.59
-	582063	9.83
-	582345	8.71
-	582346	8.04
-	582348	9.98
-	582349	7.82
-	582442	7.48
-	582452	7.81
-	582453	7.62
-	582454	8.18
-	582496	7.5
-	582497	7.88
-	582561	8.97
-	582562	8.97
-	582563	7.6
-	582564	10.38
-	582585	13.78
-	582591	10.33
-	582592	10.32
-	582594	8.57
-	582606	7.71
-	582612	9.19
-	582661	7.99
-	582663	9.78
-	582664	11.52
-	582665	8.26
-	582666	9.78
-	582667	7.63
-	582669	11.52
-	582671	7.5
-	582672	9.07
-	582673	9.14
-	582678	7.62
-	582679	9.89
-	582680	10.77
-	582681	8.65
-	582683	11.09
-	582684	10.07
-	582685	9.03
-	582686	8.45
-	582695	8.12
-	582697	10.93
-	582699	14.33
-	582700	13.4
-	582701	8.01
-	582702	12.33
-	582703	9.68
-	582704	8.29
-	582705	9.62
-	582706	11.82
-	582707	8.25
-	582709	8.48
-	582714	7.62
-	582715	8.87
-	582716	10.3
-	582717	10.23
-	582719	8.94
-	582720	9.2
-	582721	10.31
-	582722	11.03
-	582723	9.43
-	582724	10.34
-	582725	8.61
-	582726	8.59
-	582727	9.83
-	582728	7.91
-	582730	8.88
-	582731	9.57
-	582732	14.31
-	582733	10.13
-	582734	8.52
-	582736	10.46
-	582737	9.6
-	582739	9.84
-	582741	8.73
-	582742	12.58
-	582743	8.24
-	582744	12.85
-	582745	10.36
-	582746	15.95
-	582747	13.92
-	582748	14.54
-	582749	9.23
-	582750	8.72
-	582751	8.11
-	582752	9.32
-	582753	14.95
-	582754	8.96
-	582755	10.79
-	582756	9.73
-	582757	8.49
-	582764	8.63
-	582781	9.57
-	582782	11.41
-	582783	10.72
-	582785	7.52
-	582806	7.55
-	582867	7.71
-	582898	10.35
-	582900	10.67
-	582901	7.59
-	582902	8.16
-	582905	9.46
-	582942	9.73
-	582943	10
-	582944	12.96
-	582945	14.48
-	582948	10.88
-	582949	9.17
-	582950	7.69
-	582990	8.56
-	583035	9.28
-	583191	10.11
-	583199	7.81
-	583234	7.68
-	583248	8.28
-	583254	8.1
-	583269	9.16
-	583270	11.26
-	583272	13.34
-	583281	9.44
-	583283	10.68
-	583284	16.21
-	583286	8.66
-	583288	10.55
-	583292	8.6
-	583293	7.87
-	583314	9.11
-	583323	8.27
-	583332	8.44
-	583338	9.25
-	583339	7.81
-	583341	7.85
-	583363	7.82
-	583453	7.54
-	583602	11.53
-	583603	8.07
-	583605	9.14
-	583629	7.72
-	583682	9.13
-	583685	8.35
-	583751	10.77
-	583754	7.76
-	583813	10.2
-	583968	8.05
-	584214	7.56
-	584766	9.41
-	584821	7.46
-	584824	10.75
-	584835	7.89
-	584836	7.63
-	584886	7.61
-	584887	11.46
-	584893	10.86
-	584940	8.07
-	584960	8.96
-	584961	8
-	585034	7.79
-	585095	9.61
-	585096	7.76
-	585097	8.87
-	585099	8.3
-	585396	10.16
-	585519	8.33
-	585696	7.99
-	592434	8.05
-	592436	8.19
-	593429	7.65
-	594682	8.4
-	594684	7.44
-	594685	10.65
-	594733	8.4
-	596837	7.67
-	596839	8.84
-	602506	8.26
-	602731	7.49
-	603632	8.66
-	604676	9.57
-	604978	9.96
-	604980	8.93
-	604981	9.9
-	605211	10.97
-	605213	7.97
-	605411	10.08
-	607016	8.37
-	607020	7.63
-	609118	8.49
-	611862	12.13
-	611870	7.65
-	611873	10.74
-	611874	8.79
-	611891	9.66
-	611892	9.54
-	617192	8.31
-	617227	11.06
-	617228	8.16
-	617240	9.36
-	617241	9.27
-	617243	8.19
-	617257	7.76
-	617258	9.35
-	617259	10.88
-	617260	10.29
-	617261	11.74
-	617263	7.6
-	617264	8.57
-	617265	7.84
-	617290	7.51
-	617291	7.82
-	617316	9.44
-	617353	8.59
-	617354	9.69
-	618388	7.8
-	618418	10.34
-	621457	8.45
-	621475	9.83
-	621477	13.39
-	622969	8.24
-	623719	10.55
-	624029	8.37
-	624035	11.28
-	630955	8.53
-	632292	8.18
-	632743	7.92
-	632746	11.92
-	632747	7.69
-	634579	9.55
-	635828	7.97
-	635850	7.77
-	635851	7.88
-	635862	7.51
-	635863	8.1
-	635903	11.45
-	635910	8.57
-	635911	7.65
-	635923	8.12
-	635958	10.07
-	635976	8.36
-	635977	7.62
-	635995	8.25
-	636075	8.01
-	636280	8.41
-	636763	12.24
-	636835	11.55
-	636850	7.61
-	636851	8.81
-	636854	7.68
-	636867	9.66
-	637059	8.1
-	638065	8.7
-	638089	7.85
-	638152	8.05
-	638153	8.61
-	638154	11.69
-	638184	8.53
-	638185	9.59
-	642595	8.64
-	642663	8.6
-	643277	8.68
-	645356	7.57
-	645538	7.85
-	645806	8.16
-	645815	7.53
-	645824	9.09
-	645825	7.52
-	645826	10
-	650930	7.7
-	650957	7.53
-	651028	9.05
-	651050	8.29
-	651054	7.6
-	651209	9.04
-	651283	7.53
-	651285	7.91
-	651301	8.98
-	651343	8.23
-	651357	9.31
-	651368	11.53
-	651373	8.09
-	651592	9.26
-	653021	9.24
-	653143	7.49
-	653144	8.17
-	653463	8.29
-	653464	8.18
-	655141	7.57
-	655183	7.79
-	655186	10.11
-	655187	11.42
-	655213	8.88
-	655214	9.52
-	655215	11.17
-	655217	8.65
-	655218	7.97
-	655226	9.28
-	655232	8.93
-	655233	7.81
-	655237	9.15
-	655244	8.48
-	655257	9.15
-	655286	7.53
-	655302	9.74
-	655333	9.7
-	655470	7.49
-	655487	8.73
-	655489	8.76
-	655501	9.05
-	655503	10.76
-	655638	7.45
-	655640	8.2
-	655718	8.5
-	656343	10.93
-	656347	9.71
-	656358	8.52
-	656361	7.56
-	656362	8.11
-	656389	8.71
-	656390	10.4
-	656437	11.18
-	656456	7.46
-	656457	8
-	656469	8.25
-	656484	10.14
-	656496	10.24
-	657457	8.56
-	658454	8.79
-	659166	8.23
-	659452	7.66
-	659493	9.27
-	659494	11.17
-	659524	10.97
-	659525	7.91
-	660496	10.89
-	660588	7.67
-	660604	7.81
-	660605	7.6
-	660606	9.34
-	660607	13.28
-	660609	10.2
-	660610	8.69
-	660611	7.63
-	660616	8.95
-	660765	10.79
-	660766	8.25
-	660771	10.49
-	660803	7.8
-	660885	7.56
-	660923	10.43
-	660925	8.02
-	660959	10.29
-	660960	8.81
-	661925	8.4
-	661926	10.86
-	661929	8.67
-	661940	8.45
-	663223	8.19
-	663224	7.74
-	664555	9.44
-	668293	8.8
-	668295	8.92
-	668360	8
-	668446	10.69
-	670125	7.63
-	672487	8.98
-	672499	7.81
-	675711	7.62
-	675731	8.88
-	675734	8.74
-	675761	8.05
-	675794	7.76
-	675799	7.66
-	675840	9.27
-	675847	8.75
-	675856	9.08
-	675859	10.46
-	675860	7.74
-	675861	10.5
-	675862	8.49
-	675863	7.57
-	675865	8.72
-	675915	7.92
-	675916	8.1
-	676390	7.66
-	676408	8.65
-	677058	7.64
-	678564	7.64
-	678565	8.69
-	678581	7.94
-	678582	10.39
-	678585	9.98
-	678594	7.44
-	678596	8.77
-	678597	7.66
-	678600	9.87
-	678603	8.71
-	678604	7.69
-	678610	7.98
-	678635	7.83
-	678662	7.47
-	678663	12.65
-	678665	8.37
-	678678	8.16
-	678686	8.33
-	678695	11.37
-	678713	10.38
-	681623	7.9
-	684517	9.07
-	684875	9.41
-	685857	8.48
-	685858	7.51
-	687125	11.51
-	688262	8.42
-	688263	8.9
-	688264	11.34
-	692652	9.18
-	694243	8.54
-	696389	12.28
-	696390	10.63
-	696391	9.65
-	696401	8.5
-	698445	12.2
-	698446	7.53
-	698491	8.95
-	698548	8.05
-	698598	10.96
-	698922	8.73
-	699536	8.06
-	699549	7.75
-	699575	9.91
-	699576	7.84
[truncated: 29,302 more rows]
