# Supplementary material for: High-Density Transcriptional Initiation Signals Underline Genomic Islands in Bacteria
Source: PLoS One. 2012 Mar 20;7(3):e33759. doi: 10.1371/journal.pone.0033759 (PMC3309015; doi:10.1371/journal.pone.0033759)
Supplement: Dataset S7 — GI regions detected by Islandviewer in the 10 examined bacterial genomes. (XLS) [file pone.0033759.s010.xls]

## Sheet: NC_003197
Genomic island regions by islandviewer
Start	End	Length
323861	351350	27489
384403	391932	7529
612233	617722	5489
781437	794713	13276
824918	830113	5195
926181	933603	7422
962612	969841	7229
1098231	1109535	11304
1111373	1143714	32341
1218274	1222921	4647
1326083	1335983	9900
1476167	1493671	17504
1497353	1501489	4136
1624874	1631871	6997
1720151	1726739	6588
1951563	1968238	16675
2160931	2173345	12414
2330961	2339552	8591
2348433	2353662	5229
2728976	2755602	26626
2758320	2762627	4307
2765552	2775606	10054
2844430	2865798	21368
2869930	2895806	25876
2895879	2913162	17283
3009898	3015024	5126
3044389	3050120	5731
3183786	3197290	13504
3276380	3280538	4158
3908290	3915916	7626
3979551	3985987	6436
4013361	4018590	5229
4477857	4482457	4600
4556471	4566331	9860
4658029	4670979	12950

## Sheet: NC_003198
Genomic island regions by islandviewer
Start	End	Length
319019	327694	8675
335381	343609	8228
348682	353100	4418
355919	360757	4838
385465	393377	7912
604191	610326	6135
756978	768671	11693
1008747	1018788	10041
1127503	1133009	5506
1466582	1475232	8650
1538737	1572916	34179
1625241	1629735	4494
1633059	1650502	17443
1778007	1791815	13808
1873161	1883224	10063
1912212	1921726	9514
1921745	1934286	12541
2117712	2131333	13621
2188394	2195350	6956
2305384	2310613	5229
2759689	2768828	9139
2862665	2867017	4352
2954131	2958334	4203
3040737	3064290	23553
3134156	3141252	7096
3519664	3548972	29308
3781269	3785602	4333
3830135	3835364	5229
3932390	3940846	8456
4223814	4247533	23719
4322993	4327581	4588
4404478	4479514	75036
4483138	4508108	24970
4509638	4518267	8629
4519049	4539169	20120
4694767	4705191	10424
	2550746	-7.589		2650746	1.319		2700746	2.819		2750746	-6.068		2800746	-3.24		2850746	-6.741		2900746	-5.834		2950746	-11.04
	2550747	-5.715		2650747	1.387		2700747	0.14		2750747	-2.412		2800747	-5.16		2850747	-7.604		2900747	-5.862		2950747	-12.481
	2551992	-2.643		2651992	0.242		2701992	-0.353		2751992	-6.679		2801992	-5.494		2851992	-6.695		2901992	-6.084		2951992	-1.316
	2552675	-0.212		2652675	-9.044		2702675	-4.434		2752675	-2.713		2802675	-1.261		2852675	-0.125		2902675	-6.722		2952675	-1.901
	2552689	1.246		2652689	-3.168		2702689	-7.695		2752689	-4.589		2802689	-0.41		2852689	-0.016		2902689	-9.216		2952689	-7.404
	2552729	-5.133		2652729	-5.557		2702729	-8.115		2752729	3.99		2802729	-8.17		2852729	-0.832		2902729	-8.106		2952729	-4.714
	2552756	-7.375		2652756	-1.31		2702756	-5.775		2752756	-1.392		2802756	-5.935		2852756	-6.179		2902756	-0.626		2952756	0.576
	2552757	-10.734		2652757	-1.142		2702757	-9.524		2752757	-3.311		2802757	-7.261		2852757	-6.988		2902757	-0.106		2952757	-1.642
	2552760	-7.444		2652760	-5.009		2702760	-8.464		2752760	0.596		2802760	-6.648		2852760	-5.024		2902760	0.267		2952760	-3.526
	2553642	1.914		2653642	-1.835		2703642	0.111		2753642	-3.358		2803642	-2.387		2853642	-8.299		2903642	-1.938		2953642	-4.529
	2553643	-0.699		2653643	-7.639		2703643	3.281		2753643	-3.423		2803643	-5.208		2853643	-5.213		2903643	-3.203		2953643	-7.699
	2553699	2.46		2653699	-7.096		2703699	-4.974		2753699	-1.659		2803699	-7.068		2853699	-5.677		2903699	-5.097		2953699	-4.604
	2553854	-3.404		2653854	-0.038		2703854	-4.72		2753854	3.944		2803854	-3.936		2853854	-2.926		2903854	-5.672		2953854	-4.241
	2554448	-3.573		2654448	-6.402		2704448	-4.385		2754448	-2.18		2804448	-5.4		2854448	-5.49		2904448	-2.231		2954448	-6.773
	2554449	-7.94		2654449	-9.664		2704449	-5.752		2754449	2.221		2804449	-4.774		2854449	-4.848		2904449	-4.522		2954449	-4.888
	2554580	-2.955		2654580	-0.638		2704580	-0.878		2754580	-6.608		2804580	4.042		2854580	-8.256		2904580	-0.635		2954580	1.845
	2554581	-4.85		2654581	-1.094		2704581	-0.983		2754581	-4.588		2804581	-0.5		2854581	-9.199		2904581	-2.864		2954581	0.902
	2555005	-3.715		2655005	5.075		2705005	-9.34		2755005	-1.175		2805005	-5.998		2855005	-5.247		2905005	-1.651		2955005	-4.953
	2555128	-3.427		2655128	-0.466		2705128	-9.442		2755128	-5.453		2805128	-3.975		2855128	-9.093		2905128	-3.037		2955128	5.935
	2555137	-5.527		2655137	-3.415		2705137	2.705		2755137	-5.543		2805137	-12.736		2855137	-7.604		2905137	-1.214		2955137	1.495
	2555346	-7.157		2655346	-6.847		2705346	-3.554		2755346	5.198		2805346	-3.11		2855346	-0.263		2905346	-8.524		2955346	6.364
	2555367	-2.974		2655367	-6.328		2705367	-1.072		2755367	-1.474		2805367	2.573		2855367	1.485		2905367	-7.031		2955367	3.016
	2555368	-3.937		2655368	-6.925		2705368	-6.056		2755368	-0.027		2805368	4.247		2855368	3.579		2905368	-6.759		2955368	3.339
	2555713	2.026		2655713	-3.537		2705713	1.73		2755713	-1.862		2805713	-4.811		2855713	-2.025		2905713	-5.426		2955713	-4.164
	2555714	-0.357		2655714	-3.353		2705714	-1.408		2755714	-3.194		2805714	-3.563		2855714	-5.815		2905714	-5.705		2955714	-2.622
	2555715	0.647		2655715	-1.379		2705715	-3.625		2755715	-4.206		2805715	-3.042		2855715	-5.772		2905715	-3.929		2955715	0.626
	2555716	-3.258		2655716	-0.035		2705716	0.158		2755716	-2.826		2805716	-5.331		2855716	-6.393		2905716	-3.196		2955716	-2.702
	2556923	8.183		2656923	-0.035		2706923	-7.65		2756923	-6.253		2806923	-2.858		2856923	-6.228		2906923	1.529		2956923	-4.313
	2556969	15.061		2656969	-7.828		2706969	-0.984		2756969	-0.509		2806969	3.558		2856969	-5.133		2906969	-0.724		2956969	0.408
	2557486	1.012		2657486	-4.039		2707486	-8.999		2757486	-4.863		2807486	5.379		2857486	-3.205		2907486	-6.968		2957486	-0.682
	2559283	-10.535		2659283	-0.946		2709283	-5.28		2759283	-7.629		2809283	-6.592		2859283	-3.874		2909283	-2.424		2959283	-5.362
	2559284	-11.635		2659284	2.322		2709284	-6.148		2759284	-6.228		2809284	-4.101		2859284	-6.562		2909284	-3.833		2959284	-4.704
	2559285	-8.269		2659285	3.2		2709285	-2.955		2759285	-5.598		2809285	-11.633		2859285	-3.264		2909285	-3.637		2959285	-1.771
	2560612	-14.221		2660612	-0.639		2710612	-8.821		2760612	1.005		2810612	-4.072		2860612	-1.247		2910612	-2.182		2960612	-4.01
	2560614	-12.47		2660614	-1.617		2710614	-5.063		2760614	3.563		2810614	-3.519		2860614	-4.112		2910614	-2.896		2960614	1.641
	2562706	-4.092		2662706	0.883		2712706	-8.598		2762706	-7.153		2812706	-8.065		2862706	-1.562		2912706	-6.062		2962706	-6.929
	2562712	-2.793		2662712	-1.292		2712712	-7.119		2762712	-2.387		2812712	-11.701		2862712	-5.653		2912712	2.493		2962712	-6.934
	2562835	-4.982		2662835	-4.217		2712835	-7.494		2762835	-0.555		2812835	-9.471		2862835	4.713		2912835	0.108		2962835	-3.825
	2566634	-9.853		2666634	-13.926		2716634	-3.378		2766634	-3.205		2816634	-1.091		2866634	0.997		2916634	7.263		2966634	-4.342
	2566636	-4.882		2666636	-9.401		2716636	-6.416		2766636	-3.6		2816636	0.054		2866636	-2.971		2916636	3.976		2966636	-3.759
	2566637	0.821		2666637	-5.517		2716637	-5.189		2766637	-3.815		2816637	-0.198		2866637	-0.36		2916637	3.697		2966637	-2.911
	2566638	-0.934		2666638	-7.347		2716638	-5.36		2766638	-2.325		2816638	-0.204		2866638	-3.085		2916638	2.908		2966638	-3.578
	2566664	-13.909		2666664	-6.304		2716664	-2.897		2766664	-2.277		2816664	-1.825		2866664	1.305		2916664	-8.56		2966664	-0.524
	2566666	-0.013		2666666	-7.544		2716666	-1.056		2766666	-0.847		2816666	-5.906		2866666	1.315		2916666	-4.527		2966666	-5.022
	2566688	-0.177		2666688	-6.824		2716688	-9.752		2766688	-6.782		2816688	-3.023		2866688	0.467		2916688	-1.391		2966688	-8.005
	2566689	-0.905		2666689	-9.836		2716689	-10.419		2766689	-7.511		2816689	0.092		2866689	1.472		2916689	-3.876		2966689	-7.833
	2566690	-0.141		2666690	-11.782		2716690	-9.368		2766690	-6.802		2816690	2.303		2866690	0.986		2916690	-1.815		2966690	-9.94
	2567080	-7.189		2667080	-6.898		2717080	1.675		2767080	0.767		2817080	-11.005		2867080	-0.279		2917080	-7.003		2967080	-1.921
	2567576	0.008		2667576	-3.605		2717576	-3.218		2767576	-3.521		2817576	-3.699		2867576	-4.905		2917576	-8.173		2967576	-0.662
	2567586	4.675		2667586	-4.627		2717586	-2.614		2767586	-3.264		2817586	-2.13		2867586	7.844		2917586	-4.115		2967586	-4.995
	2567616	2.948		2667616	-6.713		2717616	-9.521		2767616	-7.672		2817616	6.325		2867616	2.325		2917616	1.489		2967616	1.5
	2567623	-3.456		2667623	-7.342		2717623	-2.473		2767623	-7.169		2817623	-6.38		2867623	-4.71		2917623	-4.711		2967623	0.141
	2567624	-0.671		2667624	-8.266		2717624	-4.092		2767624	-6.654		2817624	-4.389		2867624	-4.344		2917624	-6.647		2967624	-1.385
	2567637	-3.63		2667637	-5.635		2717637	-5.551		2767637	-2.383		2817637	-5.643		2867637	-2.185		2917637	-3.96		2967637	1.167
	2567645	0.798		2667645	-6.459		2717645	-5.309		2767645	0.143		2817645	-0.356		2867645	-4.274		2917645	-0.732		2967645	-2.52
	2567646	-1.754		2667646	-6.065		2717646	-5.015		2767646	-2.351		2817646	-2.213		2867646	-0.566		2917646	1.376		2967646	-3.369
	2568752	-2.894		2668752	-2.27		2718752	-9.115		2768752	-1.177		2818752	0.188		2868752	-3.702		2918752	-0.474		2968752	-4.799
	2568753	-2.436		2668753	-2.47		2718753	-11.403		2768753	3.056		2818753	-0.184		2868753	-2.198		2918753	4.091		2968753	-5.939
	2569760	-1.384		2669760	-1.889		2719760	-5.08		2769760	-2.298		2819760	0.361		2869760	-0.231		2919760	-6.353		2969760	0.293
	2570299	-1.939		2670299	-4.232		2720299	-8.651		2770299	-5.409		2820299	-6.86		2870299	-2.611		2920299	-8.711		2970299	-2.058
	2570328	-4.949		2670328	-2.644		2720328	-11.491		2770328	-5.768		2820328	-8.915		2870328	0.489		2920328	-5.03		2970328	-4.41
	2570329	-1.651		2670329	-5.498		2720329	-8.396		2770329	-0.857		2820329	-8.255		2870329	2.654		2920329	-3.933		2970329	-3.053
	2570651	-6.814		2670651	0.537		2720651	2.38		2770651	-6.439		2820651	-4.034		2870651	9.967		2920651	-5.696		2970651	-7.026
	2570652	-3.292		2670652	-0.988		2720652	0.642		2770652	-6.875		2820652	-2.056		2870652	9.515		2920652	-3.54		2970652	-4.991
	2571141	0.248		2671141	-2.887		2721141	-7.123		2771141	-3.45		2821141	-2.71		2871141	-3.026		2921141	-9.831		2971141	-1.043
	2571190	-3.303		2671190	-0.388		2721190	-1.332		2771190	-15.757		2821190	-4.625		2871190	-3.119		2921190	-5.374		2971190	-7.187
	2572282	-4.959		2672282	-3.046		2722282	-5.569		2772282	-6.408		2822282	-2.084		2872282	-2.037		2922282	-2.767		2972282	0.708
	2572283	-5.514		2672283	0.102		2722283	-2.902		2772283	-8.681		2822283	-4.654		2872283	0.387		2922283	-4.569		2972283	1.063
	2572284	-4.584		2672284	-4.722		2722284	-3.809		2772284	-9.002		2822284	-3.103		2872284	1.426		2922284	-3.475		2972284	5.391
	2572285	-2.589		2672285	-2.851		2722285	-0.017		2772285	-6.956		2822285	-0.828		2872285	-2.075		2922285	-4.881		2972285	3.5
	2572286	-1.311		2672286	-3.915		2722286	1.394		2772286	-7.985		2822286	-2.603		2872286	-2.144		2922286	-5.892		2972286	0.408
	2572287	-1.886		2672287	3.163		2722287	0.508		2772287	-6.77		2822287	-3.593		2872287	-1.07		2922287	-6.327		2972287	5.873
	2572288	-2.912		2672288	2.915		2722288	-1.577		2772288	-8.135		2822288	-3.195		2872288	-5.675		2922288	-3.153		2972288	-0.172
	2572296	-1.303		2672296	-4.886		2722296	-3.42		2772296	-5.676		2822296	-8.221		2872296	-2.713		2922296	-5.45		2972296	-3.909
	2572311	-4.953		2672311	4.348		2722311	-5.889		2772311	-0.798		2822311	-0.753		2872311	-4.978		2922311	-4.801		2972311	1.195
	2572659	0.706		2672659	2.598		2722659	2.717		2772659	-5.05		2822659	-6.166		2872659	1.281		2922659	1.486		2972659	6.15
	2572660	-5.708		2672660	3.532		2722660	-1.845		2772660	-3.817		2822660	-6.702		2872660	4.655		2922660	2.841		2972660	7.18
	2573568	-0.724		2673568	-5.267		2723568	-2.781		2773568	-6.574		2823568	-5.341		2873568	-4.283		2923568	-9.147		2973568	-6.916
	2575252	-9.199		2675252	-14.132		2725252	-1.53		2775252	-8.873		2825252	-4.232		2875252	-5.663		2925252	-1.581		2975252	-5.045
	2577514	-6.623		2677514	-2.259		2727514	5.002		2777514	2.503		2827514	-10.677		2877514	-1.161		2927514	0.453		2977514	-1.952
	2580536	-0.226		2680536	-2.115		2730536	-4.724		2780536	4.829		2830536	-2.144		2880536	-2.994		2930536	-1.498		2980536	-0.123
	2580537	-0.228		2680537	0.679		2730537	-3.437		2780537	0.079		2830537	-1.19		2880537	-2.438		2930537	-6.842		2980537	-0.855
	2588569	-9.217		2688569	-9.589		2738569	-6.938		2788569	-11.437		2838569	-4.683		2888569	-5.331		2938569	-3.529		2988569	-7.482
	2589157	-8.794		2689157	-2.792		2739157	0.569		2789157	-4.416		2839157	-8.142		2889157	-8.954		2939157	2.309		2989157	0.943
	2589211	-0.077		2689211	-2.65		2739211	-1.038		2789211	-9.126		2839211	-7.087		2889211	-4.405		2939211	-0.518		2989211	-4.149
	2589214	0.241		2689214	-0.77		2739214	-4.893		2789214	-9.024		2839214	-8.525		2889214	-6.333		2939214	-1.287		2989214	-5.942
	2589229	4.171		2689229	-1.781		2739229	0.677		2789229	-2.604		2839229	-4.996		2889229	0.788		2939229	-2.351		2989229	-4.7
	2589270	-2.104		2689270	-4.99		2739270	-1.536		2789270	-1.467		2839270	-9.353		2889270	-2.391		2939270	-6.366		2989270	4.55
	2589295	-10.215		2689295	6.423		2739295	-6.361		2789295	-4.369		2839295	-3.173		2889295	-3.836		2939295	-2.083		2989295	-6.211
	2589296	-8.634		2689296	4.399		2739296	-6.438		2789296	1.45		2839296	-6.012		2889296	-2.936		2939296	-2.343		2989296	-6.184
	2589297	-12.999		2689297	3.784		2739297	-7.453		2789297	0.491		2839297	-6.399		2889297	-3.326		2939297	-4.163		2989297	-5.299
	2589298	-10.263		2689298	1.942		2739298	-9.556		2789298	4.276		2839298	-8.522		2889298	-0.149		2939298	-7.472		2989298	-6.537
	2589657	-4.795		2689657	-7.906		2739657	-0.224		2789657	2.975		2839657	-5.606		2889657	-5.091		2939657	-1.74		2989657	0.23
	2590106	-3.77		2690106	-2.744		2740106	-4.622		2790106	-2.456		2840106	-7.827		2890106	-2.882		2940106	-2.394		2990106	-1.473
	2592395	-2.486		2692395	-3.358		2742395	-0.935		2792395	-8.226		2842395	-4.084		2892395	2.376		2942395	-2.681		2992395	-10.613
	2592396	-1.973		2692396	-0.036		2742396	-2.454		2792396	-12.18		2842396	-3.11		2892396	2.401		2942396	-4.188		2992396	-9.108
	2592397	-3.02		2692397	-0.605		2742397	-1.019		2792397	-11.214		2842397	-5.36		2892397	4.048		2942397	-5.726		2992397	-6.96
	2592398	-4.631		2692398	-1.824		2742398	-2.329		2792398	-8.83		2842398	-6.675		2892398	3.366		2942398	-3.833		2992398	-10.107
	2592656	-9.222		2692656	-1.325		2742656	-1.585		2792656	-4.681		2842656	-8.856		2892656	-3.029		2942656	4.714		2992656	-8.311
	2592657	-8.733		2692657	-0.719		2742657	-3.948		2792657	-3.498		2842657	-4.853		2892657	-1.846		2942657	0.772		2992657	-14.258
	2592661	-7.881		2692661	-1.651		2742661	0.905		2792661	-7.165		2842661	-5.03		2892661	-1.215		2942661	0.989		2992661	-9.424
	2592663	-9.549		2692663	0.814		2742663	-4.063		2792663	-4.355		2842663	-5.593		2892663	-0.477		2942663	-0.103		2992663	-4.073
	2592668	-6.024		2692668	-2.491		2742668	-3.925		2792668	0.62		2842668	-4.586		2892668	-4.44		2942668	-0.4		2992668	-4.995
	2594745	-3.038		2694745	-4.361		2744745	0.112		2794745	-7.953		2844745	-5.464		2894745	-8.073		2944745	-1.548		2994745	-1.442
	2594746	-1.029		2694746	-6.045		2744746	-2.508		2794746	-8.825		2844746	-5.426		2894746	-6.925		2944746	0.233		2994746	-1.814
	2595784	1.725		2695784	-2.85		2745784	-2.487		2795784	-7.36		2845784	-5.118		2895784	0.003		2945784	-6.39		2995784	0.517
	2595966	-3.566		2695966	3.227		2745966	-4.88		2795966	-9.902		2845966	-7.903		2895966	-10.525		2945966	-6.049		2995966	-5.538
	2595999	-5.3		2695999	-1.277		2745999	-6.501		2795999	-8.367		2845999	-6.809		2895999	1.332		2945999	-15.433		2995999	-9.71
	2596025	-6.784		2696025	-2.946		2746025	-10.54		2796025	-10.257		2846025	-0.156		2896025	1.508		2946025	-4.558		2996025	-2.283
	2596045	-1.318		2696045	-4.204		2746045	-3.891		2796045	0.568		2846045	-6.916		2896045	-0.882		2946045	-4.911		2996045	-2.6
	2596093	0.152		2696093	-6.252		2746093	-9.394		2796093	-4.168		2846093	-3.343		2896093	-1.395		2946093	-6.133		2996093	-2.553
	2597144	-7.764		2697144	-10.904		2747144	-6.005		2797144	-7.46		2847144	-8.626		2897144	-3.617		2947144	-2.69		2997144	0.68
	2597238	-5.148		2697238	-2.046		2747238	0.064		2797238	0.355		2847238	-9.589		2897238	-0.905		2947238	-3.469		2997238	-5.785
	2597239	-4.396		2697239	-3.416		2747239	-0.967		2797239	-0.087		2847239	-9.433		2897239	1.099		2947239	0.22		2997239	-1.599
	2597241	-2.567		2697241	-0.461		2747241	2.802		2797241	-3.273		2847241	-8.243		2897241	-2.501		2947241	2.875		2997241	-3.505
	2597785	-4.349		2697785	-8.21		2747785	-0.389		2797785	-6.666		2847785	-5.633		2897785	-6.936		2947785	-3.968		2997785	-1.879
	2597786	-3.892		2697786	-4.823		2747786	0.722		2797786	-8.07		2847786	-7.036		2897786	-9.517		2947786	-3.56		2997786	-1.524
	2597787	-2.692		2697787	-5.306		2747787	-0.397		2797787	-5.624		2847787	-7.25		2897787	-10.873		2947787	-1.344		2997787	-2.39
	2597805	-0.249		2697805	-1.546		2747805	-4.615		2797805	-8.664		2847805	-4.95		2897805	-2.92		2947805	-8.233		2997805	-13.288
	2597808	0.11		2697808	1.372		2747808	-5.516		2797808	-5.005		2847808	-9.054		2897808	-2.609		2947808	-5.911		2997808	-7.801
	2598409	6.351		2698409	4.182		2748409	-10.629		2798409	-8.623		2848409	1.755		2898409	-1.2		2948409	4.1		2998409	-4.406
	2598410	5.491		2698410	2.355		2748410	-8.921		2798410	-8.273		2848410	0.605		2898410	-4.866		2948410	7.322		2998410	-2.697
	2598411	2.972		2698411	3.903		2748411	-6.51		2798411	-8.183		2848411	1.633		2898411	-2.009		2948411	5.061		2998411	-3.131
	2598412	1.648		2698412	5.153		2748412	-6.56		2798412	-4.874		2848412	-0.895		2898412	-3.254		2948412	2.03		2998412	-6.646
	2598414	-2.91		2698414	3.523		2748414	-3.186		2798414	-3.927		2848414	-4.68		2898414	2.68		2948414	-2.804		2998414	-3.041
	2598424	-4.239		2698424	-3.239		2748424	-6.217		2798424	5.572		2848424	-8.442		2898424	-3.171		2948424	7.314		2998424	-5.101
	2598426	-0.502		2698426	-4.119		2748426	-5.838		2798426	1.588		2848426	-0.443		2898426	3.955		2948426	6.5		2998426	-4.386
	2598427	2.378		2698427	-0.392		2748427	-6.841		2798427	0.036		2848427	-1.065		2898427	3.381		2948427	6.243		2998427	-0.471
	2598428	3.242		2698428	-4.453		2748428	-10.076		2798428	1.294		2848428	-0.356		2898428	1.844		2948428	7.891		2998428	-0.49
	2598429	4.586		2698429	-0.516		2748429	-8.701		2798429	0.526		2848429	-4.123		2898429	1.115		2948429	1.092		2998429	1.774
	2598473	-0.607		2698473	-5.034		2748473	-7.028		2798473	4.245		2848473	0.068		2898473	-5.255		2948473	10.125		2998473	-2.072
	2598476	-1.563		2698476	-5.125		2748476	-8.496		2798476	-1.024		2848476	-0.133		2898476	-5.287		2948476	10.027		2998476	-3.626
	2598491	-7.555		2698491	-4.532		2748491	-7.091		2798491	-0.095		2848491	1.307		2898491	-2.807		2948491	10.275		2998491	-2.49
	2598545	-4.155		2698545	-4.846		2748545	0.88		2798545	0.065		2848545	-5.579		2898545	-7.16		2948545	7.999		2998545	-4.965
	2598563	-3.65		2698563	1.39		2748563	-8.32		2798563	0.167		2848563	-6.055		2898563	-5.194		2948563	9.684		2998563	-7.13
	2598564	-3.192		2698564	1.125		2748564	-6.588		2798564	-1.154		2848564	-7.575		2898564	-7.35		2948564	2.653		2998564	-10.792
	2598603	-7.11		2698603	-5.841		2748603	-6.436		2798603	-2.783		2848603	-2.658		2898603	-5.217		2948603	7.969		2998603	-1.691
	2598604	-3.215		2698604	-7.952		2748604	-7.655		2798604	-3.113		2848604	-6.381		2898604	-0.23		2948604	2.695		2998604	-1.089
	2598628	-2.577		2698628	-3.429		2748628	-6.171		2798628	3.809		2848628	-7.439		2898628	-5.068		2948628	4.418		2998628	-9.348
	2598700	-5.743		2698700	-8.805		2748700	-3.488		2798700	-3.294		2848700	-9.89		2898700	-5.811		2948700	0.94		2998700	-9.231
	2598707	-9.088		2698707	-6.823		2748707	-7.975		2798707	-4.661		2848707	-7.912		2898707	-5.709		2948707	2.502		2998707	-7.127
	2598780	-5.162		2698780	2.02		2748780	-7.163		2798780	1.861		2848780	-8.625		2898780	-5.566		2948780	5.557		2998780	-11.049
	2599334	-2.983		2699334	-3.916		2749334	-3.402		2799334	-2.049		2849334	-2.755		2899334	-8.668		2949334	-2.792		2999334	1.835
	2599529	-5.922		2699529	-7.824		2749529	-12.77		2799529	-3.031		2849529	-7.762		2899529	-1.293		2949529	-3.487		2999529	-7.391
	2599631	-0.86		2699631	0.532		2749631	-10.181		2799631	-1.001		2849631	-6.385		2899631	-1.28		2949631	-3.158		2999631	-0.453
	2599749	-4.814		2699749	4.346		2749749	-0.888		2799749	-2.049		2849749	-9.621		2899749	-1.284		2949749	-1.627		2999749	-4.476
	2599750	-4.012		2699750	3.639		2749750	0.42		2799750	-2.601		2849750	-9.1		2899750	-2.214		2949750	0.619		2999750	-5.517

## Sheet: NC_004631
Genomic island regions by islandviewer
Start	End	Length
694100	699329	5229
790168	796098	5930
808586	815542	6956
872595	886216	13621
956794	979501	22707
1097908	1107971	10063
1189317	1203386	14069
1330634	1348077	17443
1351759	1355895	4136
1408221	1441929	33708
1506693	1514542	7849
1847804	1853310	5506
1889942	1896796	6854
1958988	1972330	13342
2212418	2224117	11699
2370775	2376910	6135
2587736	2595648	7912
2620356	2625194	4838
2628013	2632431	4418
2637504	2645732	8228
2652840	2661062	8222
2738155	2754628	16473
2848522	2852874	4352
2940026	2944229	4203
3026632	3047157	20525
3119651	3126747	7096
3505322	3534632	29310
3766760	3771093	4333
3815625	3820854	5229
3917889	3926345	8456
4208461	4232181	23720
4307643	4312231	4588
4389128	4463106	73978
4466730	4491694	24964
4493224	4524245	31021
4674542	4688115	13573

## Sheet: NC_006511
Genomic island regions by islandviewer
Start	End	Length
691606	696835	5229
801588	808368	6780
865299	884690	19391
1068872	1076759	7887
1080441	1090577	10136
1256195	1260451	4256
1279570	1287523	7953
1384829	1388891	4062
1510809	1515303	4494
1518627	1536130	17503
1662951	1673399	10448
1775403	1780049	4646
2096670	2109107	12437
2256198	2262333	6135
2471357	2529038	57681
2545075	2580689	35614
2662208	2727924	65716
2825197	2829549	4352
2917583	2921729	4146
3001416	3014910	13494
3087131	3092389	5258
3696236	3704551	8315
3767683	3774119	6436
3801424	3806653	5229
4232777	4237377	4600
4311279	4315608	4329
4462606	4488653	26047

## Sheet: NC_006905
Genomic island regions by islandviewer
Start	End	Length
318260	355369	37109
371391	417179	45788
430112	436472	6360
662279	666647	4368
853563	858753	5190
953021	962374	9353
1048942	1054948	6006
1082112	1097685	15573
1098296	1118336	20040
1119604	1124402	4798
1307030	1323930	16900
1325337	1348846	23509
1351955	1356958	5003
1357713	1364442	6729
1513910	1531359	17449
1534629	1539177	4548
1732778	1742708	9930
1772412	1780350	7938
1967739	1988508	20769
2182207	2191076	8869
2242893	2252930	10037
2362717	2367946	5229
2638190	2645123	6933
2749431	2754260	4829
2774766	2779969	5203
2780925	2792505	11580
2861269	2870368	9099
2964494	2968530	4036
3151274	3155462	4188
3235867	3240025	4158
3724176	3728466	4290
3787219	3795477	8258
3850591	3858217	7626
3889209	3899741	10532
3918088	3925660	7572
4361767	4372459	10692
4411902	4417074	5172
4492725	4501111	8386
4646619	4662230	15611
4682267	4686823	4556

## Sheet: NC_010067
Genomic island regions by islandviewer
Start	End	Length
56215	70598	14383
64680	70598	5919
90280	102405	12126
180310	194431	14122
193383	218219	24836
198452	216470	18019
283575	288724	5150
644650	651760	7111
812504	822287	9784
891211	931995	40785
1049900	1053626	3727
1120580	1133903	13324
1217926	1233048	15123
1259394	1270475	11082
1283838	1382940	99103
1378423	1389021	10598
1515302	1540458	25157
1659942	1669040	9099
1673980	1682845	8866
1799793	1846876	47084
2079914	2087464	7550
2311284	2422909	111626
2494441	2516697	22257
2494444	2597444	103000
2536198	2547371	11174
2561061	2569844	8784
2576355	2599778	23424
2999708	3006544	6837
3001373	3015636	14263
3014344	3028677	14334
3040928	3045212	4285
3124110	3148788	24679
3207340	3218325	10985
3219311	3227841	8531
3228443	3236962	8519
3252637	3260300	7664
3318289	3351739	33451
3433293	3520794	87502
3543190	3637014	93825
3853251	3859351	6101
4405615	4411074	5460
4420633	4434182	13549
4517407	4532796	15389

## Sheet: NC_010102
Genomic island regions by islandviewer
Start	End	Length
664629	669249	4620
692155	697390	5235
710448	714848	4400
872454	884975	12521
901714	909039	7325
915062	922615	7553
940063	946972	6909
1004641	1020617	15976
1143185	1167890	24705
1398259	1404046	5787
1492130	1496600	4470
1620287	1624909	4622
1628242	1645873	17631
1786877	1820820	33943
1824606	1843400	18794
1985128	1990080	4952
2183694	2192717	9023
2294382	2299282	4900
2330196	2342650	12454
2499483	2506667	7184
2774402	2789706	15304
2868414	2877236	8822
2973644	2977985	4341
3236740	3240898	4158
3524266	3530941	6675
3857238	3864839	7601
3901005	3908869	7864
3927645	3933632	5987
3962243	3967385	5142
4402788	4408413	5625
4482427	4581114	98687
4754691	4758944	4253
4761640	4766557	4917

## Sheet: NC_011147
Genomic island regions by islandviewer
Start	End	Length
691640	696869	5229
801534	808314	6780
865244	878865	13621
1066302	1070769	4467
1074451	1084587	10136
1250038	1254294	4256
1273413	1281366	7953
1380010	1384072	4062
1505990	1510484	4494
1513808	1531311	17503
1658134	1668582	10448
1770586	1775232	4646
2091853	2104290	12437
2251382	2259494	8112
2466893	2523118	56225
2540611	2576225	35614
2657744	2711091	53347
2820733	2825085	4352
2913241	2917387	4146
2997075	3010584	13509
3082805	3088063	5258
3691913	3700228	8315
3763362	3769798	6436
3797103	3802332	5229
4228464	4233064	4600
4306966	4311295	4329
4457837	4488648	30811

## Sheet: NC_012125
Genomic island regions by islandviewer
Start	End	Length
322032	345883	23851
380252	386581	6329
606771	615486	8715
802118	807310	5192
899831	907863	8032
1061423	1081503	20080
1206679	1216448	9769
1338296	1353885	15589
1363950	1373103	9153
1526737	1531897	5160
1622508	1628438	5930
1640957	1650319	9362
1702137	1707809	5672
1903548	1925229	21681
2148930	2158859	9929
2364709	2369203	4494
2372527	2389970	17443
2539155	2548259	9104
2652361	2657001	4640
2731554	2761847	30293
2763780	2774701	10921
2843142	2850625	7483
3129522	3133931	4409
3214084	3218242	4158
3702657	3706948	4291
3845446	3853047	7601
3912878	3920460	7582
3949122	3954306	5184
4406979	4412409	5430
4488100	4561960	73860
4721062	4745024	23962
4759581	4764399	4818

## Sheet: NC_000913
Genomic island regions by islandviewer
Start	End	Length
149715	156201	6486
234027	239378	5351
262374	274341	11967
279338	297702	18364
303722	320305	16583
557435	586131	28696
727958	738730	10772
1087062	1095069	8007
1194346	1221471	27125
1411264	1420750	9486
1421424	1426750	5326
1577657	1581983	4326
1633864	1646365	12501
2054882	2075964	21082
2097889	2111085	13196
2184982	2190818	5836
2380735	2387986	7251
2462277	2473892	11615
2478660	2488208	9548
2556880	2563354	6474
2746796	2794808	48012
2876591	2885241	8650
3184083	3190859	6776
3359198	3365664	6466
3464822	3476519	11697
3794971	3806121	11150
3875093	3882872	7779
4470422	4475274	4852
4496295	4516496	20201
4517263	4530588	13325
4532453	4543052	10599
4574935	4579485	4550
