# Supplementary material for: High-Density Transcriptional Initiation Signals Underline Genomic Islands in Bacteria
Source: PLoS One. 2012 Mar 20;7(3):e33759. doi: 10.1371/journal.pone.0033759 (PMC3309015; doi:10.1371/journal.pone.0033759)
Supplement: Dataset S8 — GI regions predicted by GIST in the 10 examined bacterial genomes. (XLS) [file pone.0033759.s011.xls]

## Sheet: NC_003197
Genomic island regions by GIST
Start	End	Gene_tag
30478	38674	STM0027;STM0028;STM0028.1n;STM0029;STM0030;STM0031;STM0032;STM0033
72929	80271	STM0063;STM0064;STM0066;STM0067
132170	138050	STM0113;STM0114;STM0115;STM0116;STM0117
185857	192418	STM0158;STM0159;STM0160;STM0161;STM0162
227660	234727	STM0194;STM0195;STM0196;STM0197
332551	343539	STM0291;STM0292;STM0293;STM0294;STM0294.1N;STM0295;STM0297;STM0299;STM0300
385573	389523	STM0341;STM0342;STM0343;STM0344
526817	532396	STM0471;STM0472;STM0473;STM0474;STM0475
614807	618919	STM0557;STM0558;STM0559;STM0561
666645	671009	STM0605;STM0606;STM0607;STM0608
780379	795817	STM0714;STM0715;STM0716;STM0717;STM0718;STM0719;STM0720;STM0721;STM0722;STM0723;STM0724;STM0725;STM0726;STM0727;STM0728;STM0729
805911	812249	STM0738;STM0739;STM0740;STM0741
824921	833217	STM0761;STM0762;STM0763.s;STM0764;STM0765;STM0766;STM0768
896267	901692	STM0830;STM0831;STM0832;STM0833;STM0834
926181	932014	STM0854;STM0855;STM0856;STM0857;STM0858
953113	958666	STM0882;STM0884;STM0885;STM0886;STM0887
1219460	1224035	STM1130;STM1131;STM1132;STM1133
1228028	1234972	STM1139;STM1140;STM1141;STM1142;STM1143;STM1144;STM1145;STM1146;STM1147;STM1148.S
1324385	1331044	STM1238;STM1239;STM1240;STM1241;STM1242;STM1243
1407121	1414127	STM1328;STM1329;STM1330;STM1332;STM1333
1476839	1483084	STM1392;STM1393;STM1394;STM1395
1718826	1728423	STM1628;STM1630;STM1631;STM1632;STM1633;STM1634;STM1635;STM1636;STM1637
1763260	1768710	STM1670;STM1671;STM1673;STM1674;STM1675
1950692	1956062	STM1853;STM1854;STM1855;STM1856;STM1856.1N;STM1857;STM1858
2074332	2081160	STM1992;STM1993;STM1994;STM1995;STM1996;STM1997
2114402	2119619	STM2036;STM2037;STM2038;STM2039;STM2040
2159364	2173345	STM2081;STM2082;STM2083;STM2084;STM2085;STM2086;STM2087;STM2088;STM2089;STM2090;STM2091
2229684	2236017	STM2136;STM2137;STM2138;STM2139;STM2139.2n;STM2140;STM2141
2243858	2251769	STM2150;STM2151;STM2152;STM2153;STM2154;STM2155
2336669	2343251	STM2236;STM2237;STM2238;STM2239;STM2240;STM2241
2438380	2443206	STM2327;STM2328;STM2329;STM2330;STM2331
2726775	2734729	STM2583;STM2584;STM2585;STM2585A;STM2586;STM2587
2883501	2891087	STM2745;STM2746;STM2747;STM2748;STM2749;STM2750;STM2751;STM2752
2897643	2911840	STM2759;STM2760;STM2761;STM2762;STM2765;STM2766;STM2767;STM2768;STM2769
2928373	2933774	STM2781;STM2782;STM2783;STM2784
3009901	3016056	STM2865;STM2866;STM2867;STM2868;STM2869;STM2870;STM2871;STM2872
3016345	3023702	STM2874;STM2875;STM2876;STM2877;STM2878
3044389	3050120	STM2900;STM2901;STM2902;STM2903;STM2904;STM2905;STM2907;STM2908
3191123	3195781	STM3029.S;STM3030;STM3031;STM3032;STM3033;STM3034
3208840	3215010	STM3050;STM3051;STM3052;STM3053
3288972	3295723	STM3129;STM3130;STM3131;STM3132;STM3133;STM3134
3410037	3417343	STM3243;STM3244;STM3245;STM3247;STM3248
3824118	3832653	STM3638;STM3639;STM3640;STM3641;STM3642;STM3643;STM3644
3878549	3885610	STM3687;STM3688;STM3689;STM3690;STM3691
3907297	3918893	STM3712;STM3713;STM3714;STM3715;STM3716;STM3717;STM3718;STM3719;STM3720;STM3721;STM3722;STM3723
3951733	3957625	STM3755;STM3756;STM3757
4051378	4056189	STM3845;STM3846.s;STM3847;STM3848
4249110	4254955	STM4039;STM4040;STM4041;STM4042;STM4042A;STM4043;STM4044
4370013	4379124	STM4154;STM4155;STM4156;STM4157;STM4158;STM4159;STM4160;STM4161
4415479	4422189	STM4193;STM4194;STM4195;STM4196;STM4197;STM4198;STM4199;STM4200
4433967	4441808	STM4213;STM4214;STM4215;STM4216;STM4217;STM4218;STM4219.S;STM4220;STM4221
4473216	4499150	STM4254;STM4255;STM4256;STM4257;STM4258;STM4259;STM4260;STM4261
4482474	4503979	STM4261;STM4262;STM4263;STM4264
4558172	4564341	STM4310;STM4311;STM4312;STM4313;STM4314;STM4315;STM4316;STM4317;STM4318;STM4319
4773762	4780601	STM4518;STM4519;STM4520;STM4521;STM4522;STM4523;STM4524;STM4525

## Sheet: NC_003198
Genomic island regions by GIST
Start	End	Gene_tag
30509	38674	STY0032;STY0033;STY0034;STY0035;STY0036;STY0038;STY0039;STY0040
72925	80084	STY0072;STY0073;STY0076;STY0077
93940	97659	STY0093;STY0095;STY0096;STY0097;STY0098;STY0099
133584	139464	STY0132;STY0133;STY0134;STY0135;STY0136
213251	221261	STY0205;STY0206;STY0207;STY0208;STY0209;STY0210;STY0211
331314	338994	STY0321;STY0322;STY0323;STY0324
348682	353097	STY0341;STY0342;STY0345;STY0346
355919	360757	STY0348;STY0349;STY0350;STY0351;STY0352
383446	389399	STY0372;STY0373;STY0374;STY0375;STY0376;STY0377
603453	611740	STY0598;STY0599;STY0600;STY0605;STY0606;STY0607;STY0609;STY0611
650763	656933	STY0649;STY0651;STY0652;STY0653;STY0655
759249	770597	STY0759;STY0760;STY0761;STY0764;STY0767;STY0770;STY0771;STY0772
780693	787036	STY0781;STY0782;STY0786;STY0787
861289	866203	STY0870;STY0871;STY0872;STY0874;STY0875
1048497	1055790	STY1072;STY1073;STY1075;STY1076;STY1077;STY1078
1127506	1134123	STY1165;STY1166;STY1167;STY1168;STY1169;STY1170
1137732	1145248	STY1175;STY1176;STY1177;STY1178;STY1179;STY1180;STY1181;STY1182;STY1183;STY1184;STY1185
1343757	1349307	STY1392;STY1393;STY1394;STY1395
1382423	1393980	STY1429;STY1431;STY1433;STY1434;STY1435;STY1436;STY1437;STY1438;STY1439;STY1439a;STY1441
1454503	1458755	STY1497;STY1498;STY1499;STY1501;STY1502
1643585	1650499	STY1725;STY1726;STY1727;STY1728;STY1729
1698560	1705567	STY1778;STY1779;STY1779a;STY1782;STY1783
1785388	1791815	STY1886;STY1887;STY1889;STY1890;STY1891;STY1893;STY1895
1872077	1877965	STY1983;STY1984;STY1986;STY1988;STY1990;STY1991;STY1993;STY1994
1886884	1892195	STY2006;STY2007;STY2013;STY2014;STY2015
1916902	1923272	STY2053;STY2054A;STY2054;STY2055;STY2056;STY2057;STY2058;STY2059;STY2060;STY2061;STY2062
2037941	2044749	STY2200;STY2201;STY2202;STY2203;STY2204;STY2205
2116145	2130227	STY2290;STY2291;STY2292;STY2293;STY2294;STY2295;STY2296;STY2297;STY2298;STY2299;STY2300
2185405	2197514	STY2348;STY2349;STY2350;STY2351;STY2352;STY2353;STY2355;STY2356;STY2357;STY2358;STY2359;STY2361;STY2362;STY2363;STY2364;STY2365
2209440	2217351	STY2379;STY2380;STY2381;STY2382;STY2383;STY2384
2393405	2398229	STY2557;STY2558;STY2559;STY2560;STY2561
2461960	2466930	STY2627a;STY2629;STY2632
3048069	3052013	STY3177;STY3178;STY3179;STY3182;STY3183
3071829	3078087	STY3207;STY3208;STY3209;STY3210
3131717	3142762	STY3272;STY3277;STY3278;STY3279;STY3281;STY3283;STY3285;STY3287;STY3288;STY3289;STY3290;STY3291;STY3292;STY3293;STY3294;STY3295
3144822	3151617	STY3298;STY3300;STY3302;STY3303;STY3305
3268893	3274500	STY3427;STY3428;STY3429;STY3430
3573612	3581200	STY3725;STY3726;STY3731
3680729	3686362	STY3820;STY3821;STY3823;STY3824;STY3825
3692583	3700575	STY3833;STY3834;STY3836;STY3837;STY3838;STY3839
3776797	3781964	STY3916;STY3917;STY3918;STY3919
3894208	3897523	STY4032;STY4036
3929404	3942885	STY4071;STY4072;STY4073;STY4074;STY4075;STY4076;STY4077;STY4078;STY4079;STY4080;STY4081;STY4082;STY4083;STY4084
3963527	3972831	STY4105;STY4106;STY4107;STY4108;STY4109;STY4110;STY4111
4085979	4090292	STY4221;STY4222;STY4223
4318340	4337446	STY4450;STY4451;STY4452;STY4453;STY4456;STY4457;STY4458
4337507	4349104	STY4459;STY4460;STY4461;STY4462
4403286	4410683	STY4511;STY4512;STY4513;STY4514;STY4515;STY4516;STY4517;STY4518;STY4519;STY4521
4494964	4502238	STY4628;STY4629;STY4630;STY4631;STY4632;STY4635
4521572	4527041	STY4660;STY4661;STY4662;STY4663;STY4664
4528781	4536307	STY4666;STY4667;STY4668;STY4669;STY4670;STY4671
4683853	4689307	STY4821;STY4822;STY4823;STY4824;STY4825
4694997	4705188	STY4834;STY4837;STY4838;STY4842;STY4843;STY4846
4712739	4720729	STY4851;STY4852;STY4853;STY4854;STY4855;STY4856
4737702	4743387	STY4875;STY4878;STY4879;STY4880;STY4881
	2550746	-7.589		2650746	1.319		2700746	2.819		2750746	-6.068		2800746	-3.24		2850746	-6.741		2900746	-5.834		2950746	-11.04
	2550747	-5.715		2650747	1.387		2700747	0.14		2750747	-2.412		2800747	-5.16		2850747	-7.604		2900747	-5.862		2950747	-12.481
	2551992	-2.643		2651992	0.242		2701992	-0.353		2751992	-6.679		2801992	-5.494		2851992	-6.695		2901992	-6.084		2951992	-1.316
	2552675	-0.212		2652675	-9.044		2702675	-4.434		2752675	-2.713		2802675	-1.261		2852675	-0.125		2902675	-6.722		2952675	-1.901
	2552689	1.246		2652689	-3.168		2702689	-7.695		2752689	-4.589		2802689	-0.41		2852689	-0.016		2902689	-9.216		2952689	-7.404
	2552729	-5.133		2652729	-5.557		2702729	-8.115		2752729	3.99		2802729	-8.17		2852729	-0.832		2902729	-8.106		2952729	-4.714
	2552756	-7.375		2652756	-1.31		2702756	-5.775		2752756	-1.392		2802756	-5.935		2852756	-6.179		2902756	-0.626		2952756	0.576
	2552757	-10.734		2652757	-1.142		2702757	-9.524		2752757	-3.311		2802757	-7.261		2852757	-6.988		2902757	-0.106		2952757	-1.642
	2552760	-7.444		2652760	-5.009		2702760	-8.464		2752760	0.596		2802760	-6.648		2852760	-5.024		2902760	0.267		2952760	-3.526
	2553642	1.914		2653642	-1.835		2703642	0.111		2753642	-3.358		2803642	-2.387		2853642	-8.299		2903642	-1.938		2953642	-4.529
	2553643	-0.699		2653643	-7.639		2703643	3.281		2753643	-3.423		2803643	-5.208		2853643	-5.213		2903643	-3.203		2953643	-7.699
	2553699	2.46		2653699	-7.096		2703699	-4.974		2753699	-1.659		2803699	-7.068		2853699	-5.677		2903699	-5.097		2953699	-4.604
	2553854	-3.404		2653854	-0.038		2703854	-4.72		2753854	3.944		2803854	-3.936		2853854	-2.926		2903854	-5.672		2953854	-4.241
	2554448	-3.573		2654448	-6.402		2704448	-4.385		2754448	-2.18		2804448	-5.4		2854448	-5.49		2904448	-2.231		2954448	-6.773
	2554449	-7.94		2654449	-9.664		2704449	-5.752		2754449	2.221		2804449	-4.774		2854449	-4.848		2904449	-4.522		2954449	-4.888
	2554580	-2.955		2654580	-0.638		2704580	-0.878		2754580	-6.608		2804580	4.042		2854580	-8.256		2904580	-0.635		2954580	1.845
	2554581	-4.85		2654581	-1.094		2704581	-0.983		2754581	-4.588		2804581	-0.5		2854581	-9.199		2904581	-2.864		2954581	0.902
	2555005	-3.715		2655005	5.075		2705005	-9.34		2755005	-1.175		2805005	-5.998		2855005	-5.247		2905005	-1.651		2955005	-4.953
	2555128	-3.427		2655128	-0.466		2705128	-9.442		2755128	-5.453		2805128	-3.975		2855128	-9.093		2905128	-3.037		2955128	5.935
	2555137	-5.527		2655137	-3.415		2705137	2.705		2755137	-5.543		2805137	-12.736		2855137	-7.604		2905137	-1.214		2955137	1.495
	2555346	-7.157		2655346	-6.847		2705346	-3.554		2755346	5.198		2805346	-3.11		2855346	-0.263		2905346	-8.524		2955346	6.364
	2555367	-2.974		2655367	-6.328		2705367	-1.072		2755367	-1.474		2805367	2.573		2855367	1.485		2905367	-7.031		2955367	3.016
	2555368	-3.937		2655368	-6.925		2705368	-6.056		2755368	-0.027		2805368	4.247		2855368	3.579		2905368	-6.759		2955368	3.339
	2555713	2.026		2655713	-3.537		2705713	1.73		2755713	-1.862		2805713	-4.811		2855713	-2.025		2905713	-5.426		2955713	-4.164
	2555714	-0.357		2655714	-3.353		2705714	-1.408		2755714	-3.194		2805714	-3.563		2855714	-5.815		2905714	-5.705		2955714	-2.622
	2555715	0.647		2655715	-1.379		2705715	-3.625		2755715	-4.206		2805715	-3.042		2855715	-5.772		2905715	-3.929		2955715	0.626
	2555716	-3.258		2655716	-0.035		2705716	0.158		2755716	-2.826		2805716	-5.331		2855716	-6.393		2905716	-3.196		2955716	-2.702
	2556923	8.183		2656923	-0.035		2706923	-7.65		2756923	-6.253		2806923	-2.858		2856923	-6.228		2906923	1.529		2956923	-4.313
	2556969	15.061		2656969	-7.828		2706969	-0.984		2756969	-0.509		2806969	3.558		2856969	-5.133		2906969	-0.724		2956969	0.408
	2557486	1.012		2657486	-4.039		2707486	-8.999		2757486	-4.863		2807486	5.379		2857486	-3.205		2907486	-6.968		2957486	-0.682
	2559283	-10.535		2659283	-0.946		2709283	-5.28		2759283	-7.629		2809283	-6.592		2859283	-3.874		2909283	-2.424		2959283	-5.362
	2559284	-11.635		2659284	2.322		2709284	-6.148		2759284	-6.228		2809284	-4.101		2859284	-6.562		2909284	-3.833		2959284	-4.704
	2559285	-8.269		2659285	3.2		2709285	-2.955		2759285	-5.598		2809285	-11.633		2859285	-3.264		2909285	-3.637		2959285	-1.771
	2560612	-14.221		2660612	-0.639		2710612	-8.821		2760612	1.005		2810612	-4.072		2860612	-1.247		2910612	-2.182		2960612	-4.01
	2560614	-12.47		2660614	-1.617		2710614	-5.063		2760614	3.563		2810614	-3.519		2860614	-4.112		2910614	-2.896		2960614	1.641
	2562706	-4.092		2662706	0.883		2712706	-8.598		2762706	-7.153		2812706	-8.065		2862706	-1.562		2912706	-6.062		2962706	-6.929
	2562712	-2.793		2662712	-1.292		2712712	-7.119		2762712	-2.387		2812712	-11.701		2862712	-5.653		2912712	2.493		2962712	-6.934
	2562835	-4.982		2662835	-4.217		2712835	-7.494		2762835	-0.555		2812835	-9.471		2862835	4.713		2912835	0.108		2962835	-3.825
	2566634	-9.853		2666634	-13.926		2716634	-3.378		2766634	-3.205		2816634	-1.091		2866634	0.997		2916634	7.263		2966634	-4.342
	2566636	-4.882		2666636	-9.401		2716636	-6.416		2766636	-3.6		2816636	0.054		2866636	-2.971		2916636	3.976		2966636	-3.759
	2566637	0.821		2666637	-5.517		2716637	-5.189		2766637	-3.815		2816637	-0.198		2866637	-0.36		2916637	3.697		2966637	-2.911
	2566638	-0.934		2666638	-7.347		2716638	-5.36		2766638	-2.325		2816638	-0.204		2866638	-3.085		2916638	2.908		2966638	-3.578
	2566664	-13.909		2666664	-6.304		2716664	-2.897		2766664	-2.277		2816664	-1.825		2866664	1.305		2916664	-8.56		2966664	-0.524
	2566666	-0.013		2666666	-7.544		2716666	-1.056		2766666	-0.847		2816666	-5.906		2866666	1.315		2916666	-4.527		2966666	-5.022
	2566688	-0.177		2666688	-6.824		2716688	-9.752		2766688	-6.782		2816688	-3.023		2866688	0.467		2916688	-1.391		2966688	-8.005
	2566689	-0.905		2666689	-9.836		2716689	-10.419		2766689	-7.511		2816689	0.092		2866689	1.472		2916689	-3.876		2966689	-7.833
	2566690	-0.141		2666690	-11.782		2716690	-9.368		2766690	-6.802		2816690	2.303		2866690	0.986		2916690	-1.815		2966690	-9.94
	2567080	-7.189		2667080	-6.898		2717080	1.675		2767080	0.767		2817080	-11.005		2867080	-0.279		2917080	-7.003		2967080	-1.921
	2567576	0.008		2667576	-3.605		2717576	-3.218		2767576	-3.521		2817576	-3.699		2867576	-4.905		2917576	-8.173		2967576	-0.662
	2567586	4.675		2667586	-4.627		2717586	-2.614		2767586	-3.264		2817586	-2.13		2867586	7.844		2917586	-4.115		2967586	-4.995
	2567616	2.948		2667616	-6.713		2717616	-9.521		2767616	-7.672		2817616	6.325		2867616	2.325		2917616	1.489		2967616	1.5
	2567623	-3.456		2667623	-7.342		2717623	-2.473		2767623	-7.169		2817623	-6.38		2867623	-4.71		2917623	-4.711		2967623	0.141
	2567624	-0.671		2667624	-8.266		2717624	-4.092		2767624	-6.654		2817624	-4.389		2867624	-4.344		2917624	-6.647		2967624	-1.385
	2567637	-3.63		2667637	-5.635		2717637	-5.551		2767637	-2.383		2817637	-5.643		2867637	-2.185		2917637	-3.96		2967637	1.167
	2567645	0.798		2667645	-6.459		2717645	-5.309		2767645	0.143		2817645	-0.356		2867645	-4.274		2917645	-0.732		2967645	-2.52
	2567646	-1.754		2667646	-6.065		2717646	-5.015		2767646	-2.351		2817646	-2.213		2867646	-0.566		2917646	1.376		2967646	-3.369
	2568752	-2.894		2668752	-2.27		2718752	-9.115		2768752	-1.177		2818752	0.188		2868752	-3.702		2918752	-0.474		2968752	-4.799
	2568753	-2.436		2668753	-2.47		2718753	-11.403		2768753	3.056		2818753	-0.184		2868753	-2.198		2918753	4.091		2968753	-5.939
	2569760	-1.384		2669760	-1.889		2719760	-5.08		2769760	-2.298		2819760	0.361		2869760	-0.231		2919760	-6.353		2969760	0.293
	2570299	-1.939		2670299	-4.232		2720299	-8.651		2770299	-5.409		2820299	-6.86		2870299	-2.611		2920299	-8.711		2970299	-2.058
	2570328	-4.949		2670328	-2.644		2720328	-11.491		2770328	-5.768		2820328	-8.915		2870328	0.489		2920328	-5.03		2970328	-4.41
	2570329	-1.651		2670329	-5.498		2720329	-8.396		2770329	-0.857		2820329	-8.255		2870329	2.654		2920329	-3.933		2970329	-3.053
	2570651	-6.814		2670651	0.537		2720651	2.38		2770651	-6.439		2820651	-4.034		2870651	9.967		2920651	-5.696		2970651	-7.026
	2570652	-3.292		2670652	-0.988		2720652	0.642		2770652	-6.875		2820652	-2.056		2870652	9.515		2920652	-3.54		2970652	-4.991
	2571141	0.248		2671141	-2.887		2721141	-7.123		2771141	-3.45		2821141	-2.71		2871141	-3.026		2921141	-9.831		2971141	-1.043
	2571190	-3.303		2671190	-0.388		2721190	-1.332		2771190	-15.757		2821190	-4.625		2871190	-3.119		2921190	-5.374		2971190	-7.187
	2572282	-4.959		2672282	-3.046		2722282	-5.569		2772282	-6.408		2822282	-2.084		2872282	-2.037		2922282	-2.767		2972282	0.708
	2572283	-5.514		2672283	0.102		2722283	-2.902		2772283	-8.681		2822283	-4.654		2872283	0.387		2922283	-4.569		2972283	1.063
	2572284	-4.584		2672284	-4.722		2722284	-3.809		2772284	-9.002		2822284	-3.103		2872284	1.426		2922284	-3.475		2972284	5.391
	2572285	-2.589		2672285	-2.851		2722285	-0.017		2772285	-6.956		2822285	-0.828		2872285	-2.075		2922285	-4.881		2972285	3.5
	2572286	-1.311		2672286	-3.915		2722286	1.394		2772286	-7.985		2822286	-2.603		2872286	-2.144		2922286	-5.892		2972286	0.408
	2572287	-1.886		2672287	3.163		2722287	0.508		2772287	-6.77		2822287	-3.593		2872287	-1.07		2922287	-6.327		2972287	5.873
	2572288	-2.912		2672288	2.915		2722288	-1.577		2772288	-8.135		2822288	-3.195		2872288	-5.675		2922288	-3.153		2972288	-0.172
	2572296	-1.303		2672296	-4.886		2722296	-3.42		2772296	-5.676		2822296	-8.221		2872296	-2.713		2922296	-5.45		2972296	-3.909
	2572311	-4.953		2672311	4.348		2722311	-5.889		2772311	-0.798		2822311	-0.753		2872311	-4.978		2922311	-4.801		2972311	1.195
	2572659	0.706		2672659	2.598		2722659	2.717		2772659	-5.05		2822659	-6.166		2872659	1.281		2922659	1.486		2972659	6.15
	2572660	-5.708		2672660	3.532		2722660	-1.845		2772660	-3.817		2822660	-6.702		2872660	4.655		2922660	2.841		2972660	7.18
	2573568	-0.724		2673568	-5.267		2723568	-2.781		2773568	-6.574		2823568	-5.341		2873568	-4.283		2923568	-9.147		2973568	-6.916
	2575252	-9.199		2675252	-14.132		2725252	-1.53		2775252	-8.873		2825252	-4.232		2875252	-5.663		2925252	-1.581		2975252	-5.045
	2577514	-6.623		2677514	-2.259		2727514	5.002		2777514	2.503		2827514	-10.677		2877514	-1.161		2927514	0.453		2977514	-1.952
	2580536	-0.226		2680536	-2.115		2730536	-4.724		2780536	4.829		2830536	-2.144		2880536	-2.994		2930536	-1.498		2980536	-0.123
	2580537	-0.228		2680537	0.679		2730537	-3.437		2780537	0.079		2830537	-1.19		2880537	-2.438		2930537	-6.842		2980537	-0.855
	2588569	-9.217		2688569	-9.589		2738569	-6.938		2788569	-11.437		2838569	-4.683		2888569	-5.331		2938569	-3.529		2988569	-7.482
	2589157	-8.794		2689157	-2.792		2739157	0.569		2789157	-4.416		2839157	-8.142		2889157	-8.954		2939157	2.309		2989157	0.943
	2589211	-0.077		2689211	-2.65		2739211	-1.038		2789211	-9.126		2839211	-7.087		2889211	-4.405		2939211	-0.518		2989211	-4.149
	2589214	0.241		2689214	-0.77		2739214	-4.893		2789214	-9.024		2839214	-8.525		2889214	-6.333		2939214	-1.287		2989214	-5.942
	2589229	4.171		2689229	-1.781		2739229	0.677		2789229	-2.604		2839229	-4.996		2889229	0.788		2939229	-2.351		2989229	-4.7
	2589270	-2.104		2689270	-4.99		2739270	-1.536		2789270	-1.467		2839270	-9.353		2889270	-2.391		2939270	-6.366		2989270	4.55
	2589295	-10.215		2689295	6.423		2739295	-6.361		2789295	-4.369		2839295	-3.173		2889295	-3.836		2939295	-2.083		2989295	-6.211
	2589296	-8.634		2689296	4.399		2739296	-6.438		2789296	1.45		2839296	-6.012		2889296	-2.936		2939296	-2.343		2989296	-6.184
	2589297	-12.999		2689297	3.784		2739297	-7.453		2789297	0.491		2839297	-6.399		2889297	-3.326		2939297	-4.163		2989297	-5.299
	2589298	-10.263		2689298	1.942		2739298	-9.556		2789298	4.276		2839298	-8.522		2889298	-0.149		2939298	-7.472		2989298	-6.537
	2589657	-4.795		2689657	-7.906		2739657	-0.224		2789657	2.975		2839657	-5.606		2889657	-5.091		2939657	-1.74		2989657	0.23
	2590106	-3.77		2690106	-2.744		2740106	-4.622		2790106	-2.456		2840106	-7.827		2890106	-2.882		2940106	-2.394		2990106	-1.473
	2592395	-2.486		2692395	-3.358		2742395	-0.935		2792395	-8.226		2842395	-4.084		2892395	2.376		2942395	-2.681		2992395	-10.613
	2592396	-1.973		2692396	-0.036		2742396	-2.454		2792396	-12.18		2842396	-3.11		2892396	2.401		2942396	-4.188		2992396	-9.108
	2592397	-3.02		2692397	-0.605		2742397	-1.019		2792397	-11.214		2842397	-5.36		2892397	4.048		2942397	-5.726		2992397	-6.96
	2592398	-4.631		2692398	-1.824		2742398	-2.329		2792398	-8.83		2842398	-6.675		2892398	3.366		2942398	-3.833		2992398	-10.107
	2592656	-9.222		2692656	-1.325		2742656	-1.585		2792656	-4.681		2842656	-8.856		2892656	-3.029		2942656	4.714		2992656	-8.311
	2592657	-8.733		2692657	-0.719		2742657	-3.948		2792657	-3.498		2842657	-4.853		2892657	-1.846		2942657	0.772		2992657	-14.258
	2592661	-7.881		2692661	-1.651		2742661	0.905		2792661	-7.165		2842661	-5.03		2892661	-1.215		2942661	0.989		2992661	-9.424
	2592663	-9.549		2692663	0.814		2742663	-4.063		2792663	-4.355		2842663	-5.593		2892663	-0.477		2942663	-0.103		2992663	-4.073
	2592668	-6.024		2692668	-2.491		2742668	-3.925		2792668	0.62		2842668	-4.586		2892668	-4.44		2942668	-0.4		2992668	-4.995
	2594745	-3.038		2694745	-4.361		2744745	0.112		2794745	-7.953		2844745	-5.464		2894745	-8.073		2944745	-1.548		2994745	-1.442
	2594746	-1.029		2694746	-6.045		2744746	-2.508		2794746	-8.825		2844746	-5.426		2894746	-6.925		2944746	0.233		2994746	-1.814
	2595784	1.725		2695784	-2.85		2745784	-2.487		2795784	-7.36		2845784	-5.118		2895784	0.003		2945784	-6.39		2995784	0.517
	2595966	-3.566		2695966	3.227		2745966	-4.88		2795966	-9.902		2845966	-7.903		2895966	-10.525		2945966	-6.049		2995966	-5.538
	2595999	-5.3		2695999	-1.277		2745999	-6.501		2795999	-8.367		2845999	-6.809		2895999	1.332		2945999	-15.433		2995999	-9.71
	2596025	-6.784		2696025	-2.946		2746025	-10.54		2796025	-10.257		2846025	-0.156		2896025	1.508		2946025	-4.558		2996025	-2.283
	2596045	-1.318		2696045	-4.204		2746045	-3.891		2796045	0.568		2846045	-6.916		2896045	-0.882		2946045	-4.911		2996045	-2.6
	2596093	0.152		2696093	-6.252		2746093	-9.394		2796093	-4.168		2846093	-3.343		2896093	-1.395		2946093	-6.133		2996093	-2.553
	2597144	-7.764		2697144	-10.904		2747144	-6.005		2797144	-7.46		2847144	-8.626		2897144	-3.617		2947144	-2.69		2997144	0.68
	2597238	-5.148		2697238	-2.046		2747238	0.064		2797238	0.355		2847238	-9.589		2897238	-0.905		2947238	-3.469		2997238	-5.785
	2597239	-4.396		2697239	-3.416		2747239	-0.967		2797239	-0.087		2847239	-9.433		2897239	1.099		2947239	0.22		2997239	-1.599
	2597241	-2.567		2697241	-0.461		2747241	2.802		2797241	-3.273		2847241	-8.243		2897241	-2.501		2947241	2.875		2997241	-3.505
	2597785	-4.349		2697785	-8.21		2747785	-0.389		2797785	-6.666		2847785	-5.633		2897785	-6.936		2947785	-3.968		2997785	-1.879
	2597786	-3.892		2697786	-4.823		2747786	0.722		2797786	-8.07		2847786	-7.036		2897786	-9.517		2947786	-3.56		2997786	-1.524
	2597787	-2.692		2697787	-5.306		2747787	-0.397		2797787	-5.624		2847787	-7.25		2897787	-10.873		2947787	-1.344		2997787	-2.39
	2597805	-0.249		2697805	-1.546		2747805	-4.615		2797805	-8.664		2847805	-4.95		2897805	-2.92		2947805	-8.233		2997805	-13.288
	2597808	0.11		2697808	1.372		2747808	-5.516		2797808	-5.005		2847808	-9.054		2897808	-2.609		2947808	-5.911		2997808	-7.801
	2598409	6.351		2698409	4.182		2748409	-10.629		2798409	-8.623		2848409	1.755		2898409	-1.2		2948409	4.1		2998409	-4.406
	2598410	5.491		2698410	2.355		2748410	-8.921		2798410	-8.273		2848410	0.605		2898410	-4.866		2948410	7.322		2998410	-2.697
	2598411	2.972		2698411	3.903		2748411	-6.51		2798411	-8.183		2848411	1.633		2898411	-2.009		2948411	5.061		2998411	-3.131
	2598412	1.648		2698412	5.153		2748412	-6.56		2798412	-4.874		2848412	-0.895		2898412	-3.254		2948412	2.03		2998412	-6.646
	2598414	-2.91		2698414	3.523		2748414	-3.186		2798414	-3.927		2848414	-4.68		2898414	2.68		2948414	-2.804		2998414	-3.041
	2598424	-4.239		2698424	-3.239		2748424	-6.217		2798424	5.572		2848424	-8.442		2898424	-3.171		2948424	7.314		2998424	-5.101
	2598426	-0.502		2698426	-4.119		2748426	-5.838		2798426	1.588		2848426	-0.443		2898426	3.955		2948426	6.5		2998426	-4.386
	2598427	2.378		2698427	-0.392		2748427	-6.841		2798427	0.036		2848427	-1.065		2898427	3.381		2948427	6.243		2998427	-0.471
	2598428	3.242		2698428	-4.453		2748428	-10.076		2798428	1.294		2848428	-0.356		2898428	1.844		2948428	7.891		2998428	-0.49
	2598429	4.586		2698429	-0.516		2748429	-8.701		2798429	0.526		2848429	-4.123		2898429	1.115		2948429	1.092		2998429	1.774
	2598473	-0.607		2698473	-5.034		2748473	-7.028		2798473	4.245		2848473	0.068		2898473	-5.255		2948473	10.125		2998473	-2.072
	2598476	-1.563		2698476	-5.125		2748476	-8.496		2798476	-1.024		2848476	-0.133		2898476	-5.287		2948476	10.027		2998476	-3.626
	2598491	-7.555		2698491	-4.532		2748491	-7.091		2798491	-0.095		2848491	1.307		2898491	-2.807		2948491	10.275		2998491	-2.49
	2598545	-4.155		2698545	-4.846		2748545	0.88		2798545	0.065		2848545	-5.579		2898545	-7.16		2948545	7.999		2998545	-4.965
	2598563	-3.65		2698563	1.39		2748563	-8.32		2798563	0.167		2848563	-6.055		2898563	-5.194		2948563	9.684		2998563	-7.13
	2598564	-3.192		2698564	1.125		2748564	-6.588		2798564	-1.154		2848564	-7.575		2898564	-7.35		2948564	2.653		2998564	-10.792
	2598603	-7.11		2698603	-5.841		2748603	-6.436		2798603	-2.783		2848603	-2.658		2898603	-5.217		2948603	7.969		2998603	-1.691
	2598604	-3.215		2698604	-7.952		2748604	-7.655		2798604	-3.113		2848604	-6.381		2898604	-0.23		2948604	2.695		2998604	-1.089
	2598628	-2.577		2698628	-3.429		2748628	-6.171		2798628	3.809		2848628	-7.439		2898628	-5.068		2948628	4.418		2998628	-9.348
	2598700	-5.743		2698700	-8.805		2748700	-3.488		2798700	-3.294		2848700	-9.89		2898700	-5.811		2948700	0.94		2998700	-9.231
	2598707	-9.088		2698707	-6.823		2748707	-7.975		2798707	-4.661		2848707	-7.912		2898707	-5.709		2948707	2.502		2998707	-7.127
	2598780	-5.162		2698780	2.02		2748780	-7.163		2798780	1.861		2848780	-8.625		2898780	-5.566		2948780	5.557		2998780	-11.049
	2599334	-2.983		2699334	-3.916		2749334	-3.402		2799334	-2.049		2849334	-2.755		2899334	-8.668		2949334	-2.792		2999334	1.835
	2599529	-5.922		2699529	-7.824		2749529	-12.77		2799529	-3.031		2849529	-7.762		2899529	-1.293		2949529	-3.487		2999529	-7.391
	2599631	-0.86		2699631	0.532		2749631	-10.181		2799631	-1.001		2849631	-6.385		2899631	-1.28		2949631	-3.158		2999631	-0.453
	2599749	-4.814		2699749	4.346		2749749	-0.888		2799749	-2.049		2849749	-9.621		2899749	-1.284		2949749	-1.627		2999749	-4.476
	2599750	-4.012		2699750	3.639		2749750	0.42		2799750	-2.601		2849750	-9.1		2899750	-2.214		2949750	0.619		2999750	-5.517

## Sheet: NC_004631
Genomic island regions by GIST
Start	End	Gene_tag
30509	38674	t0028;t0029;t0030;t0031;t0032;t0033;t0034;t0035
72925	80075	t0065;t0066;t0067;t0068
133575	139456	t0117;t0118;t0119;t0120;t0121
213242	221252	t0188;t0189;t0190;t0191;t0192;t0193;t0194
540204	544936	t0466;t0468;t0471
788781	791994	t0702;t0703;t0704;t0705
806422	818531	t0720;t0721;t0722;t0723;t0724;t0727;t0728;t0729;t0730;t0731;t0732;t0733;t0734;t0735;t0736;t0737
873701	887783	t0782;t0783;t0784;t0785;t0786;t0787;t0788;t0789;t0790;t0791;t0792
956794	974412	t0869;t0870;t0871;t0872
981739	989910	t0881;t0882;t0883;t0884;t0885;t0886;t0887;t0888
1104920	1110959	t1021;t1022;t1024;t1025;t1026;t1027;t1028
1190280	1196856	t1106;t1107;t1108;t1109;t1110;t1111;t1113
1278001	1283116	t1211;t1212;t1213;t1214
1525124	1530258	t1476;t1477;t1478;t1479;t1480;t1481
1590120	1602667	t1535;t1536;t1537;t1538;t1539;t1540;t1541;t1542;t1543;t1544
1837985	1844058	t1774;t1775;t1776;t1777;t1778;t1779;t1780;t1781;t1782;t1783
1847807	1853307	t1788;t1789;t1790;t1791;t1792
1928058	1932316	t1864;t1865;t1867;t1868
2194053	2201746	t2135;t2136;t2137;t2138;t2139
2211596	2221846	t2148;t2149;t2151;t2153;t2155;t2156;t2157
2326975	2332092	t2261;t2262;t2264;t2263;t2265
2371782	2377648	t2305;t2304;t2311;t2312;t2313
2621088	2627904	t2544;t2545;t2546;t2547;t2548
2642119	2649799	t2566;t2567;t2568;t2569
2735202	2740029	t2647;t2648;t2649;t2650
2765726	2769408	t2674;t2675;t2676
2847702	2854188	t2766;t2767;t2768;t2769;t2770;t2771;t2772;t2773;t2774;t2775
2854216	2861569	t2776;t2777;t2778;t2779;t2780
2931594	2938229	t2854;t2855;t2857
3033976	3037920	t2940;t2941;t2942;t2943;t2944
3056857	3063027	t2968;t2969;t2970;t2971
3119323	3128257	t3032;t3033;t3034;t3036;t3038;t3039;t3040;t3041;t3042;t3043;t3044;t3045;t3046;t3047;t3048
3130317	3137112	t3051;t3052;t3053;t3054;t3055
3254388	3259007	t3164;t3165;t3166;t3167
3559271	3566859	t3471;t3472;t3473
3677600	3686238	t3577;t3578;t3579;t3580;t3581;t3582;t3583
3763847	3767455	t3658;t3659;t3660
3879698	3883013	t3761;t3764
3915934	3927338	t3796;t3797;t3798;t3799;t3800;t3801;t3802;t3803;t3804;t3805;t3806;t3807
3949026	3956192	t3828;t3829;t3830;t3831;t3832;t3833
4302990	4322096	t4160;t4161;t4162;t4163;t4164;t4165;t4166
4322157	4333754	t4167;t4168;t4169;t4170
4387936	4393457	t4217;t4218;t4219;t4220;t4221;t4222;t4223;t4224;t4225
4478556	4485824	t4321;t4323;t4324;t4325;t4326;t4328
4511590	4517362	t4357;t4358;t4359;t4360;t4361
4666742	4672196	t4518;t4519;t4520;t4521;t4522
4677885	4688112	t4531;t4534;t4536;t4538;t4539;t4541
4699223	4703653	t4546;t4547;t4548;t4549;t4550
4720626	4726311	t4569;t4571;t4572;t4573;t4574

## Sheet: NC_006511
Genomic island regions by GIST
Start	End	Gene_tag
30498	38664	SPA0027;SPA0028;SPA0029;SPA0030;SPA0031;SPA0032;SPA0033;SPA0034
72861	80022	SPA0064;SPA0065;SPA0067;SPA0068
133674	139060	SPA0115;SPA0116;SPA0117;SPA0118
210874	218103	SPA0183;SPA0184;SPA0185;SPA0186;SPA0187;SPA0188;SPA0189
231925	235480	SPA0200;SPA0201
538375	543107	SPA0467;SPA0468;SPA0469;SPA0471
606859	611428	SPA0534;SPA0535;SPA0536;SPA0537;SPA0538
779503	787432	SPA0697;SPA0698;SPA0699;SPA0700;SPA0701;SPA0702
799131	811333	SPA0716;SPA0717;SPA0718;SPA0719;SPA0720;SPA0721;SPA0722;SPA0723;SPA0724;SPA0725;SPA0726;SPA0727;SPA0728;SPA0729;SPA0730;SPA0731
867754	887660	SPA0777;SPA0778;SPA0779;SPA0780;SPA0781;SPA0782;SPA0783;SPA0784;SPA0785;SPA0786;SPA0787;SPA0788;SPA0789;SPA0790;SPA0791
957806	965058	SPA0873;SPA0874;SPA0875;SPA0877;SPA0878;SPA0879
1072295	1078048	SPA1000;SPA1001;SPA1002;SPA1003;SPA1004;SPA1005
1080835	1084318	SPA1008;SPA1009;SPA1010;SPA1011
1088319	1092011	SPA1017;SPA1018;SPA1019;SPA1020;SPA1021;SPA1022
1255185	1261448	SPA1182;SPA1183;SPA1186;SPA1187;SPA1188;SPA1190;SPA1191
1384832	1388888	SPA1304;SPA1305;SPA1306;SPA1308
1529213	1536127	SPA1458;SPA1459;SPA1460;SPA1461;SPA1462
1584713	1592529	SPA1511;SPA1512;SPA1513;SPA1514;SPA1515;SPA1516;SPA1517
1668029	1676268	SPA1606;SPA1607;SPA1608;SPA1609;SPA1610;SPA1611;SPA1612;SPA1613;SPA1614
1765954	1772027	SPA1705;SPA1706;SPA1707;SPA1708;SPA1709;SPA1710;SPA1712;SPA1713;SPA1714
2078292	2085983	SPA2002;SPA2003;SPA2004;SPA2005;SPA2006
2095833	2111086	SPA2015;SPA2016;SPA2017;SPA2018;SPA2019;SPA2020;SPA2021;SPA2022;SPA2023;SPA2025;SPA2026;SPA2027;SPA2028
2211483	2216437	SPA2126;SPA2127;SPA2128;SPA2129;SPA2130
2256846	2261857	SPA2167;SPA2168;SPA2170;SPA2173
2485827	2494348	SPA2384;SPA2385;SPA2386;SPA2387;SPA2388;SPA2389;SPA2390
2545813	2552629	SPA2449;SPA2451;SPA2452;SPA2453
2552741	2558797	SPA2454;SPA2455;SPA2456;SPA2457;SPA2458;SPA2459;SPA2460
2564949	2571960	SPA2465;SPA2466;SPA2467;SPA2469;SPA2470
2683202	2690461	SPA2583;SPA2584;SPA2585;SPA2586;SPA2587;SPA2588;SPA2589;SPA2590
2728449	2730573	SPA2626;SPA2627
2824377	2830300	SPA2722;SPA2723;SPA2724;SPA2725;SPA2726;SPA2727;SPA2728;SPA2729
2830891	2838248	SPA2732;SPA2733;SPA2734;SPA2735;SPA2736
2909152	2915786	SPA2810;SPA2811;SPA2812;SPA2813
3006103	3013142	SPA2896;SPA2897;SPA2898;SPA2900;SPA2901
3026928	3033183	SPA2919;SPA2920;SPA2921;SPA2922
3084692	3095737	SPA2978;SPA2980;SPA2981;SPA2982;SPA2983;SPA2984;SPA2985;SPA2986;SPA2987;SPA2988;SPA2989;SPA2990;SPA2991;SPA2992;SPA2993;SPA2994
3097798	3104548	SPA2997;SPA2998;SPA2999;SPA3000;SPA3001;SPA3002
3221835	3227449	SPA3113;SPA3114;SPA3116;SPA3117
3665411	3669184	SPA3538;SPA3540;SPA3541;SPA3542
3695243	3707552	SPA3564;SPA3565;SPA3566;SPA3567;SPA3568;SPA3569;SPA3570;SPA3571;SPA3572;SPA3573;SPA3574;SPA3575
3739441	3745674	SPA3606;SPA3607;SPA3608
3936390	3942621	SPA3793;SPA3794;SPA3795;SPA3796;SPA3797;SPA3798;SPA3799
4027147	4031441	SPA3881;SPA3882;SPA3883;SPA3884;SPA3885
4143638	4152169	SPA3992;SPA3993;SPA3994;SPA3995;SPA3996;SPA3997;SPA3998;SPA3999
4227988	4251073	SPA4071;SPA4072;SPA4073;SPA4074;SPA4075;SPA4076;SPA4077
4237394	4255903	SPA4077;SPA4078;SPA4079;SPA4080
4311282	4317084	SPA4129;SPA4130;SPA4131;SPA4132;SPA4133;SPA4134;SPA4135;SPA4136;SPA4138
4438457	4444226	SPA4266;SPA4267;SPA4268;SPA4269;SPA4270;SPA4271
4471027	4480856	SPA4301;SPA4304;SPA4305;SPA4306;SPA4307;SPA4309;SPA4310;SPA4311
4492229	4496653	SPA4316;SPA4317;SPA4319;SPA4320
4514857	4520977	SPA4340;SPA4341;SPA4342;SPA4343;SPA4344;SPA4345;SPA4346

## Sheet: NC_006905
Genomic island regions by GIST
Start	End	Gene_tag
31274	35670	SC0026;SC0027;SC0028;SC0029;SC0030;SC0031
66707	74350	SC0056;SC0057;SC0058;SC0059;SC0060;SC0061
126502	132382	SC0109;SC0110;SC0111;SC0112;SC0113;SC0114
223767	230064	SC0194;SC0195;SC0196
331839	338181	SC0285;SC0286;SC0287;SC0288;SC0289;SC0290;SC0291;SC0292;SC0293
343256	347676	SC0297;SC0298;SC0299;SC0300;SC0301
350498	356446	SC0302;SC0303;SC0304;SC0305;SC0306;SC0307;SC0308;SC0309
428945	434063	SC0383;SC0384;SC0385;SC0386;SC0387
570986	576765	SC0512;SC0513;SC0514;SC0515;SC0516;SC0517
660997	667563	SC0592;SC0593;SC0594;SC0595;SC0596
708603	715364	SC0635;SC0636;SC0637;SC0638;SC0639;SC0640
835113	841451	SC0742;SC0743;SC0744;SC0745
852417	860541	SC0759;SC0760;SC0761;SC0762;SC0763;SC0764;SC0765
953021	958422	SC0848;SC0849;SC0850;SC0851;SC0852
980860	985460	SC0875;SC0876;SC0877;SC0878
1197576	1200654	SC1079;SC1080;SC1081
1207542	1215025	SC1086;SC1087;SC1088;SC1089;SC1090;SC1091;SC1092;SC1093;SC1094;SC1095
1352988	1364439	SC1243;SC1244;SC1245;SC1246;SC1247;SC1248;SC1249;SC1250;SC1251;SC1252;SC1253;SC1254;SC1255;SC1256
1514582	1521077	SC1413;SC1414;SC1415;SC1416;SC1417
1731983	1739894	SC1623;SC1624;SC1625;SC1626;SC1627;SC1628;SC1629;SC1630;SC1631
1776387	1781051	SC1664;SC1665;SC1666;SC1667;SC1668
1894073	1901114	SC1777;SC1778;SC1779;SC1780;SC1781;SC1782
1966643	1972048	SC1849;SC1850;SC1851;SC1852;SC1853;SC1854;SC1855;SC1856;SC1857
1982082	1988135	SC1869;SC1870;SC1871;SC1872;SC1873;SC1874
2096093	2103337	SC1995;SC1996;SC1997;SC1998;SC1999;SC2000;SC2001
2136141	2141358	SC2044;SC2045;SC2046;SC2047;SC2048
2179264	2195166	SC2090;SC2091;SC2092;SC2093;SC2094;SC2095;SC2096;SC2097;SC2098;SC2099;SC2100;SC2101
2239927	2254452	SC2136;SC2137;SC2138;SC2139;SC2140;SC2141;SC2142;SC2143;SC2144;SC2145;SC2146;SC2147;SC2148;SC2149;SC2150;SC2151
2266375	2274286	SC2165;SC2166;SC2167;SC2168;SC2169;SC2170
2454292	2458296	SC2329;SC2330;SC2331;SC2332;SC2333
2747236	2754260	SC2578;SC2579;SC2580;SC2581;SC2582;SC2583;SC2584
2883057	2888508	SC2712;SC2713;SC2714;SC2715
2963369	2969281	SC2797;SC2798;SC2799;SC2800;SC2801;SC2802;SC2803
2969872	2977230	SC2806;SC2807;SC2808;SC2809;SC2810
3052186	3058819	SC2887;SC2888;SC2889;SC2890
3149974	3154058	SC2969;SC2970;SC2971;SC2972;SC2973;SC2974
3167012	3173181	SC2991;SC2992;SC2993;SC2994
3251238	3255193	SC3072;SC3073;SC3074;SC3075
3372100	3379522	SC3189;SC3190;SC3191;SC3192;SC3193;SC3194;SC3195;SC3196
3722724	3730976	SC3526;SC3527;SC3528;SC3529;SC3530;SC3531;SC3532;SC3533
3777450	3781129	SC3570;SC3571;SC3572;SC3573;SC3574;SC3575
3819938	3828112	SC3610;SC3611;SC3612;SC3613;SC3614;SC3615
3849598	3860163	SC3635;SC3636;SC3637;SC3638;SC3639;SC3640;SC3641;SC3642;SC3643;SC3644;SC3645
3890845	3896138	SC3675;SC3676;SC3677;SC3678
4092413	4098644	SC3851;SC3852;SC3853;SC3854;SC3855;SC3856;SC3857
4182152	4187997	SC3928;SC3929;SC3930;SC3931;SC3932;SC3933;SC3934
4304030	4313438	SC4038;SC4039;SC4040;SC4041;SC4042;SC4043
4350171	4357442	SC4072;SC4073;SC4074;SC4075;SC4076;SC4077;SC4078;SC4079;SC4080;SC4081
4368586	4376424	SC4092;SC4093;SC4094;SC4095;SC4096;SC4097;SC4098;SC4099;SC4100
4407834	4433767	SC4133;SC4134;SC4135;SC4136;SC4137;SC4138;SC4139;SC4140
4417091	4438596	SC4140;SC4141;SC4142;SC4143
4492725	4501108	SC4188;SC4189;SC4190;SC4191;SC4192;SC4193;SC4194;SC4195;SC4196;SC4197;SC4198;SC4199
4646619	4664420	SC4343;SC4344;SC4345;SC4346;SC4347;SC4348;SC4349;SC4350;SC4351;SC4352;SC4353;SC4354;SC4355;SC4356
4685370	4689646	SC4376;SC4377;SC4378;SC4379;SC4380;SC4381;SC4382

## Sheet: NC_010067
Genomic island regions by GIST
Start	End	Gene_tag
54932	64607	SARI_00052;SARI_00053;SARI_00054;SARI_00055;SARI_00056;SARI_00057;SARI_00058;SARI_00059;SARI_00060;SARI_00061;SARI_00062;SARI_00063
90858	98153	SARI_00094;SARI_00095;SARI_00096;SARI_00097;SARI_00098;SARI_00099
98740	105522	SARI_00102;SARI_00103;SARI_00104;SARI_00105;SARI_00106;SARI_00107;SARI_00108;SARI_00109
178101	181946	SARI_00193;SARI_00194;SARI_00195;SARI_00196;SARI_00197
198452	216470	SARI_00213;SARI_00214;SARI_00215;SARI_00216;SARI_00217;SARI_00218;SARI_00219;SARI_00220;SARI_00221;SARI_00222;SARI_00223;SARI_00224;SARI_00225;SARI_00226;SARI_00227;SARI_00228;SARI_00229;SARI_00230;SARI_00231;SARI_00232;SARI_00233
311254	318077	SARI_00317;SARI_00318;SARI_00319;SARI_00320
497337	502133	SARI_00495;SARI_00497;SARI_00498;SARI_00499;SARI_00500
648923	654830	SARI_00645;SARI_00644;SARI_00646;SARI_00647;SARI_00649;SARI_00648;SARI_00650;SARI_00651
669757	679683	SARI_00656;SARI_00657;SARI_00659;SARI_00660;SARI_00662;SARI_00661
810917	825276	SARI_00793;SARI_00794;SARI_00795;SARI_00796;SARI_00797;SARI_00798;SARI_00799;SARI_00800;SARI_00801;SARI_00802;SARI_00803;SARI_00804
839123	845423	SARI_00819;SARI_00820;SARI_00821;SARI_00822;SARI_00823
907012	913573	SARI_00895;SARI_00896;SARI_00897;SARI_00898
919954	927718	SARI_00912;SARI_00913;SARI_00915;SARI_00914;SARI_00917;SARI_00916;SARI_00919;SARI_00918;SARI_00920;SARI_00921;SARI_00922;SARI_00923;SARI_00924;SARI_00925;SARI_00926;SARI_00927;SARI_00928;SARI_00929
929502	936051	SARI_00932;SARI_00933;SARI_00934;SARI_00935;SARI_00936;SARI_00937;SARI_00939;SARI_00938;SARI_00940;SARI_00941;SARI_00942;SARI_00944
1230039	1236733	SARI_01271;SARI_01273;SARI_01272;SARI_01274;SARI_01275;SARI_01276;SARI_01277;SARI_01278;SARI_01279
1257402	1268992	SARI_01300;SARI_01301;SARI_01302;SARI_01303;SARI_01304;SARI_01305;SARI_01306;SARI_01308;SARI_01307;SARI_01309;SARI_01310;SARI_01311;SARI_01312;SARI_01313
1280753	1288573	SARI_01328;SARI_01329;SARI_01330;SARI_01331;SARI_01332
1307723	1313940	SARI_01350;SARI_01351;SARI_01352;SARI_01354;SARI_01355;SARI_01356
1328676	1336213	SARI_01374;SARI_01375;SARI_01376;SARI_01377;SARI_01378;SARI_01379
1421568	1428085	SARI_01462;SARI_01463;SARI_01464;SARI_01465;SARI_01466
1513432	1521092	SARI_01557;SARI_01560;SARI_01561;SARI_01562;SARI_01563;SARI_01564;SARI_01565;SARI_01566;SARI_01567
1533541	1540455	SARI_01586;SARI_01587;SARI_01588;SARI_01589;SARI_01590
1669134	1676916	SARI_01743;SARI_01744;SARI_01745;SARI_01746
1780824	1784988	SARI_01854;SARI_01855;SARI_01856;SARI_01857;SARI_01859;SARI_01860
1836202	1847380	SARI_01910;SARI_01911;SARI_01912;SARI_01913;SARI_01914;SARI_01915;SARI_01916;SARI_01917;SARI_01918;SARI_01919;SARI_01920
2123400	2130625	SARI_02195;SARI_02196;SARI_02197;SARI_02198;SARI_02199;SARI_02200
2251752	2257872	SARI_02328;SARI_02329;SARI_02330;SARI_02331;SARI_02332;SARI_02333
2316063	2320859	SARI_02389;SARI_02390;SARI_02391;SARI_02392;SARI_02393
2536991	2541803	SARI_02615;SARI_02616;SARI_02617;SARI_02618;SARI_02619;SARI_02620
2559428	2566613	SARI_02634;SARI_02635;SARI_02636;SARI_02637;SARI_02638;SARI_02639
2863883	2872567	SARI_02937;SARI_02938;SARI_02939;SARI_02940;SARI_02941;SARI_02942;SARI_02943;SARI_02944
2888799	2898025	SARI_02958;SARI_02959;SARI_02960;SARI_02961;SARI_02962;SARI_02963;SARI_02964;SARI_02965;SARI_02966;SARI_02967
2901663	2907850	SARI_02970;SARI_02971;SARI_02972;SARI_02974
3061889	3072159	SARI_03145;SARI_03146;SARI_03147;SARI_03148;SARI_03149;SARI_03150;SARI_03151
3210832	3217774	SARI_03318;SARI_03319;SARI_03320;SARI_03321;SARI_03322;SARI_03323
3217996	3237651	SARI_03324;SARI_03325;SARI_03326;SARI_03327;SARI_03328;SARI_03329;SARI_03330;SARI_03331;SARI_03332;SARI_03333;SARI_03334;SARI_03335
3255426	3262515	SARI_03351;SARI_03352;SARI_03353;SARI_03354;SARI_03355;SARI_03356;SARI_03357;SARI_03358
3316934	3345921	SARI_03411;SARI_03412;SARI_03413;SARI_03414;SARI_03415;SARI_03416;SARI_03417
3323860	3355667	SARI_03417;SARI_03418;SARI_03419;SARI_03420;SARI_03421;SARI_03422;SARI_03423;SARI_03424
3433293	3442755	SARI_03500;SARI_03501;SARI_03502;SARI_03503;SARI_03504;SARI_03505;SARI_03506;SARI_03508
3545970	3554764	SARI_03623;SARI_03624;SARI_03625;SARI_03626;SARI_03627
3550655	3556477	SARI_03627;SARI_03628;SARI_03629
3796880	3803459	SARI_03865;SARI_03866;SARI_03867;SARI_03868;SARI_03869;SARI_03870
3810979	3817200	SARI_03883;SARI_03884;SARI_03885;SARI_03886;SARI_03887;SARI_03888;SARI_03889
3852417	3862726	SARI_03920;SARI_03921;SARI_03922;SARI_03923;SARI_03924;SARI_03925;SARI_03926;SARI_03927;SARI_03928;SARI_03929;SARI_03930
4425338	4431127	SARI_04514;SARI_04515;SARI_04516
4527038	4534059	SARI_04626;SARI_04627;SARI_04628;SARI_04629;SARI_04630;SARI_04631

## Sheet: NC_010102
Genomic island regions by GIST
Start	End	Gene_tag
31362	37273	SPAB_00036;SPAB_00037;SPAB_00038;SPAB_00039;SPAB_00040;SPAB_00041;SPAB_00042;SPAB_00043;SPAB_00044;SPAB_00045
66741	74434	SPAB_00074;SPAB_00075;SPAB_00077;SPAB_00076;SPAB_00078;SPAB_00079;SPAB_00080;SPAB_00081;SPAB_00082;SPAB_00083
88937	93092	SPAB_00103;SPAB_00104;SPAB_00105;SPAB_00106;SPAB_00107;SPAB_00108;SPAB_00109
126278	132158	SPAB_00143;SPAB_00144;SPAB_00145;SPAB_00146;SPAB_00147;SPAB_00148
228563	235630	SPAB_00248;SPAB_00249;SPAB_00250;SPAB_00251;SPAB_00252;SPAB_00253;SPAB_00254
601832	609241	SPAB_00644;SPAB_00645;SPAB_00646;SPAB_00647;SPAB_00648;SPAB_00650;SPAB_00649;SPAB_00651;SPAB_00652
705562	710442	SPAB_00758;SPAB_00759;SPAB_00760;SPAB_00761;SPAB_00762;SPAB_00763;SPAB_00764
794063	802997	SPAB_00866;SPAB_00867;SPAB_00868;SPAB_00869;SPAB_00870;SPAB_00871;SPAB_00872
812155	818375	SPAB_00885;SPAB_00886;SPAB_00887;SPAB_00889;SPAB_00890
872454	887838	SPAB_00939;SPAB_00940;SPAB_00941;SPAB_00942;SPAB_00943;SPAB_00944;SPAB_00945;SPAB_00946;SPAB_00947;SPAB_00948;SPAB_00949;SPAB_00950;SPAB_00951;SPAB_00952;SPAB_00953
940880	949692	SPAB_01028;SPAB_01029;SPAB_01030;SPAB_01031;SPAB_01032;SPAB_01033;SPAB_01034;SPAB_01035;SPAB_01036;SPAB_01038
1029906	1036721	SPAB_01146;SPAB_01147;SPAB_01148;SPAB_01149;SPAB_01150;SPAB_01151;SPAB_01152;SPAB_01153;SPAB_01154;SPAB_01155;SPAB_01156;SPAB_01157;SPAB_01158
1144821	1153078	SPAB_01303;SPAB_01304;SPAB_01305;SPAB_01306;SPAB_01307;SPAB_01308;SPAB_01309;SPAB_01310;SPAB_01311;SPAB_01312;SPAB_01313;SPAB_01314;SPAB_01315;SPAB_01316;SPAB_01317
1165064	1171206	SPAB_01346;SPAB_01347;SPAB_01348;SPAB_01349;SPAB_01350;SPAB_01351;SPAB_01352;SPAB_01353;SPAB_01354;SPAB_01355;SPAB_01356;SPAB_01357;SPAB_01358;SPAB_01359
1234951	1243040	SPAB_01435;SPAB_01436;SPAB_01437;SPAB_01438;SPAB_01439;SPAB_01440;SPAB_01441;SPAB_01442;SPAB_01443;SPAB_01444;SPAB_01445
1355502	1361050	SPAB_01589;SPAB_01590;SPAB_01591;SPAB_01592
1397506	1405889	SPAB_01640;SPAB_01641;SPAB_01642;SPAB_01643;SPAB_01644;SPAB_01645;SPAB_01647;SPAB_01646;SPAB_01648;SPAB_01649;SPAB_01650;SPAB_01651;SPAB_01652
1638829	1646650	SPAB_01931;SPAB_01932;SPAB_01933;SPAB_01934;SPAB_01935;SPAB_01936;SPAB_01937
1708109	1715114	SPAB_02005;SPAB_02006;SPAB_02007;SPAB_02008;SPAB_02009;SPAB_02010;SPAB_02011;SPAB_02012
1790787	1800061	SPAB_02125;SPAB_02126;SPAB_02127;SPAB_02128;SPAB_02129;SPAB_02130;SPAB_02131;SPAB_02132;SPAB_02133;SPAB_02134;SPAB_02135;SPAB_02136;SPAB_02137;SPAB_02138;SPAB_02139;SPAB_02140;SPAB_02141;SPAB_02142
1836497	1843400	SPAB_02201;SPAB_02202;SPAB_02203;SPAB_02204;SPAB_02205;SPAB_02206;SPAB_02207;SPAB_02208;SPAB_02209;SPAB_02210;SPAB_02211
1973630	1981138	SPAB_02384;SPAB_02385;SPAB_02386;SPAB_05782;SPAB_02388;SPAB_02389;SPAB_02390;SPAB_02391;SPAB_02392;SPAB_02393;SPAB_02394;SPAB_02395;SPAB_02396;SPAB_02397;SPAB_02398
1985131	1990080	SPAB_02406;SPAB_02407;SPAB_02408;SPAB_02409;SPAB_02410;SPAB_02411;SPAB_02412;SPAB_02413
2160609	2166644	SPAB_02603;SPAB_02604;SPAB_02605;SPAB_02606;SPAB_02607;SPAB_02608;SPAB_02609
2188130	2193203	SPAB_02635;SPAB_02636;SPAB_02637;SPAB_02638;SPAB_02639;SPAB_02640;SPAB_02641;SPAB_02642;SPAB_02643
2292302	2301131	SPAB_02755;SPAB_02756;SPAB_02757;SPAB_02758;SPAB_02760;SPAB_02759;SPAB_02761;SPAB_02762;SPAB_02763;SPAB_02764;SPAB_02765
2312993	2319526	SPAB_02787;SPAB_02788;SPAB_02789;SPAB_02790;SPAB_02791;SPAB_02792;SPAB_02793;SPAB_02794;SPAB_02796;SPAB_02795;SPAB_02797
2329374	2344576	SPAB_02805;SPAB_02806;SPAB_02807;SPAB_02808;SPAB_02809;SPAB_02810;SPAB_02811;SPAB_02812;SPAB_02813;SPAB_02814;SPAB_02815;SPAB_02816;SPAB_02817;SPAB_02818;SPAB_02819;SPAB_02820;SPAB_02821
2454649	2460776	SPAB_02954;SPAB_02955;SPAB_02956;SPAB_02957;SPAB_02958;SPAB_02959
2500425	2506589	SPAB_03002;SPAB_03003;SPAB_03004;SPAB_03005;SPAB_03006;SPAB_03007;SPAB_03009;SPAB_03010;SPAB_03011;SPAB_03012
2586010	2593826	SPAB_03099;SPAB_03100;SPAB_03101;SPAB_03102;SPAB_03103;SPAB_03104;SPAB_03105;SPAB_03106
2729755	2737400	SPAB_03256;SPAB_03257;SPAB_03258;SPAB_03259;SPAB_03260;SPAB_03261;SPAB_03262;SPAB_03263
2773765	2779558	SPAB_03305;SPAB_03306;SPAB_03307;SPAB_03308;SPAB_03309;SPAB_03310;SPAB_03311;SPAB_03314;SPAB_03313;SPAB_03315;SPAB_03316
2780184	2783875	SPAB_03319;SPAB_03320
2858224	2863955	SPAB_03412;SPAB_03413;SPAB_03414;SPAB_03415;SPAB_03416;SPAB_03417;SPAB_03418;SPAB_03419
2868695	2875029	SPAB_03429;SPAB_03430;SPAB_03431;SPAB_03432;SPAB_03433;SPAB_03435
2890946	2897916	SPAB_03449;SPAB_03450;SPAB_03451;SPAB_03452;SPAB_03453;SPAB_03454;SPAB_03455;SPAB_03456;SPAB_03457;SPAB_03458
2973952	2979038	SPAB_03564;SPAB_03565;SPAB_03566;SPAB_03567;SPAB_03568;SPAB_03569;SPAB_03570;SPAB_03571;SPAB_03572;SPAB_03573
2979327	2986660	SPAB_03575;SPAB_03576;SPAB_03577;SPAB_03578;SPAB_03579;SPAB_03580
3006267	3013159	SPAB_03602;SPAB_03603;SPAB_03604;SPAB_03605;SPAB_03606;SPAB_03607;SPAB_03608;SPAB_03609;SPAB_03610;SPAB_03611;SPAB_03612;SPAB_03613;SPAB_03614;SPAB_03615;SPAB_03616;SPAB_03617
3149611	3157673	SPAB_03770;SPAB_03771;SPAB_03772;SPAB_03773;SPAB_03774;SPAB_03775;SPAB_03776;SPAB_03777;SPAB_03778;SPAB_03779;SPAB_03780;SPAB_03781;SPAB_03782
3249332	3256082	SPAB_03902;SPAB_03903;SPAB_03904;SPAB_03905;SPAB_03906;SPAB_03907;SPAB_03908;SPAB_03909;SPAB_03910;SPAB_03911;SPAB_03912
3371740	3377587	SPAB_04047;SPAB_04048;SPAB_04049;SPAB_04050;SPAB_04051;SPAB_04053;SPAB_04054
3777999	3783983	SPAB_04522;SPAB_04523;SPAB_04524;SPAB_04525;SPAB_04526;SPAB_04527;SPAB_04528
3827541	3834557	SPAB_04580;SPAB_04581;SPAB_04582;SPAB_04583;SPAB_04584;SPAB_04585;SPAB_04586;SPAB_04587
3856245	3867822	SPAB_04609;SPAB_04610;SPAB_04611;SPAB_04612;SPAB_04613;SPAB_04614;SPAB_04615;SPAB_04616;SPAB_04617;SPAB_04618;SPAB_04619;SPAB_04620
3899898	3905730	SPAB_04661;SPAB_04662;SPAB_04663;SPAB_04664;SPAB_04666;SPAB_04665
4100988	4107940	SPAB_04903;SPAB_04904;SPAB_04905;SPAB_04906;SPAB_04907;SPAB_04908;SPAB_04909;SPAB_04910
4189206	4196124	SPAB_05000;SPAB_05001;SPAB_05002;SPAB_05003;SPAB_05004;SPAB_05005;SPAB_05006;SPAB_05007;SPAB_05008;SPAB_05009;SPAB_05010
4311313	4320720	SPAB_05143;SPAB_05144;SPAB_05146;SPAB_05145;SPAB_05147;SPAB_05148;SPAB_05149;SPAB_05150;SPAB_05151;SPAB_05152
4359754	4367761	SPAB_05192;SPAB_05193;SPAB_05194;SPAB_05195;SPAB_05196;SPAB_05197;SPAB_05199;SPAB_05198;SPAB_05200
4399172	4425106	SPAB_05239;SPAB_05240;SPAB_05242;SPAB_05241;SPAB_05243;SPAB_05244;SPAB_05245;SPAB_05246;SPAB_05247;SPAB_05248;SPAB_05249;SPAB_05250
4408430	4429935	SPAB_05250;SPAB_05251;SPAB_05252;SPAB_05253;SPAB_05254;SPAB_05255
4484173	4493880	SPAB_05315;SPAB_05316;SPAB_05317;SPAB_05318;SPAB_05319;SPAB_05320;SPAB_05321;SPAB_05322;SPAB_05323;SPAB_05324;SPAB_05325;SPAB_05326;SPAB_05327;SPAB_05328;SPAB_05331;SPAB_05332;SPAB_05333;SPAB_05334;SPAB_05335
4680546	4686960	SPAB_05567;SPAB_05568;SPAB_05569;SPAB_05570;SPAB_05571;SPAB_05572;SPAB_05573
4780005	4786140	SPAB_05689;SPAB_05690;SPAB_05691;SPAB_05692;SPAB_05693;SPAB_05694

## Sheet: NC_011147
Genomic island regions by GIST
Start	End	Gene_tag
30538	38704	SSPA0024;SSPA0025;SSPA0026;SSPA0027;SSPA0028;SSPA0029;SSPA0030;SSPA0031
72901	80062	SSPA0061;SSPA0062;SSPA0063;SSPA0064
133714	139100	SSPA0111;SSPA0112;SSPA0113;SSPA0114
210914	218143	SSPA0179;SSPA0180;SSPA0181;SSPA0182;SSPA0183;SSPA0184;SSPA0185
538409	543141	SSPA0432;SSPA0433;SSPA0434;SSPA0435
606893	611462	SSPA0498;SSPA0499;SSPA0500;SSPA0501;SSPA0502
779449	787378	SSPA0656;SSPA0657;SSPA0658;SSPA0659;SSPA0660;SSPA0661
799077	811279	SSPA0675;SSPA0676;SSPA0677;SSPA0678;SSPA0679;SSPA0680;SSPA0681;SSPA0682;SSPA0683;SSPA0684;SSPA0685;SSPA0686;SSPA0687;SSPA0688;SSPA0690
866350	881835	SSPA0730;SSPA0731;SSPA0732;SSPA0733;SSPA0734;SSPA0735;SSPA0736;SSPA0737;SSPA0738;SSPA0739;SSPA0740;SSPA0741
923227	925435	SSPA0780a;SSPA0781
951816	959068	SSPA0813;SSPA0814;SSPA0816;SSPA0817;SSPA0818;SSPA0819
1066305	1072058	SSPA0932;SSPA0933;SSPA0935;SSPA0936;SSPA0937
1074845	1078328	SSPA0940;SSPA0941;SSPA0942;SSPA0943
1081537	1086021	SSPA0947;SSPA0948;SSPA0949;SSPA0950;SSPA0951;SSPA0952;SSPA0953
1248036	1255120	SSPA1098;SSPA1099;SSPA1100;SSPA1101;SSPA1102;SSPA1104;SSPA1105;SSPA1106
1524394	1531308	SSPA1356;SSPA1357;SSPA1358;SSPA1359;SSPA1360
1579894	1587710	SSPA1402;SSPA1403;SSPA1404;SSPA1405;SSPA1406;SSPA1407;SSPA1408
1663212	1671125	SSPA1490;SSPA1491;SSPA1492;SSPA1493;SSPA1494;SSPA1495;SSPA1496;SSPA1497;SSPA1498
1760509	1767210	SSPA1585;SSPA1586;SSPA1587;SSPA1588;SSPA1589;SSPA1590;SSPA1591;SSPA1592;SSPA1593;SSPA1594
1772152	1777062	SSPA1599;SSPA1600;SSPA1601
2074630	2081166	SSPA1865;SSPA1866;SSPA1867;SSPA1868
2091016	2107678	SSPA1877;SSPA1878;SSPA1879;SSPA1880;SSPA1881;SSPA1882;SSPA1882a;SSPA1883;SSPA1884;SSPA1885;SSPA1886;SSPA1887;SSPA1888;SSPA1889;SSPA1890;SSPA1891
2206667	2212785	SSPA1976;SSPA1977;SSPA1978;SSPA1979;SSPA1980;SSPA1981
2252030	2257041	SSPA2016;SSPA2017;SSPA2019
2482316	2489884	SSPA2224;SSPA2225;SSPA2226;SSPA2227;SSPA2228;SSPA2229
2540611	2548165	SSPA2286;SSPA2287;SSPA2288;SSPA2289;SSPA2290;SSPA2291;SSPA2292
2545481	2552692	SSPA2292;SSPA2293;SSPA2294;SSPA2295;SSPA2296;SSPA2297;SSPA2298
2561239	2569365	SSPA2305;SSPA2306;SSPA2306a
2678738	2685997	SSPA2406;SSPA2407;SSPA2408;SSPA2409;SSPA2410;SSPA2411;SSPA2412;SSPA2413
2719842	2726109	SSPA2446;SSPA2447;SSPA2448;SSPA2449
2821041	2826138	SSPA2538;SSPA2539;SSPA2540;SSPA2541;SSPA2542;SSPA2543;SSPA2544
2826427	2833784	SSPA2546;SSPA2547;SSPA2548;SSPA2549;SSPA2550
2904810	2911444	SSPA2617;SSPA2618;SSPA2619;SSPA2620
3001777	3009043	SSPA2699;SSPA2700;SSPA2701;SSPA2702;SSPA2703;SSPA2704
3022602	3028221	SSPA2721;SSPA2722;SSPA2723
3080366	3091411	SSPA2777;SSPA2778;SSPA2779;SSPA2780;SSPA2781;SSPA2782;SSPA2783;SSPA2784;SSPA2785;SSPA2786;SSPA2787;SSPA2788;SSPA2789;SSPA2790;SSPA2791;SSPA2792
3093472	3100222	SSPA2795;SSPA2796;SSPA2797;SSPA2798;SSPA2799;SSPA2800
3216157	3223118	SSPA2906;SSPA2907;SSPA2908;SSPA2909;SSPA2910
3661088	3664861	SSPA3303;SSPA3304;SSPA3305;SSPA3306
3691913	3703229	SSPA3328;SSPA3329;SSPA3330;SSPA3331;SSPA3332;SSPA3333;SSPA3334;SSPA3335;SSPA3336;SSPA3337;SSPA3338
3735111	3741353	SSPA3366;SSPA3369;SSPA3370
3929430	3938295	SSPA3530;SSPA3531;SSPA3532;SSPA3533;SSPA3534;SSPA3535;SSPA3536;SSPA3537
3957491	3963213	SSPA3557;SSPA3558;SSPA3559
4022831	4027125	SSPA3609;SSPA3610;SSPA3611;SSPA3612;SSPA3613
4139325	4147117	SSPA3707;SSPA3708;SSPA3709;SSPA3710;SSPA3711;SSPA3712;SSPA3713
4223675	4246760	SSPA3780;SSPA3781;SSPA3782;SSPA3783;SSPA3784;SSPA3785;SSPA3786
4233081	4251590	SSPA3786;SSPA3787;SSPA3788;SSPA3789
4305773	4311295	SSPA3833;SSPA3834;SSPA3835;SSPA3836;SSPA3837;SSPA3838;SSPA3839;SSPA3840;SSPA3841
4433688	4440183	SSPA3963;SSPA3964;SSPA3965;SSPA3966;SSPA3967;SSPA3968;SSPA3969;SSPA3970
4465972	4476086	SSPA3994;SSPA3995;SSPA3996;SSPA3997;SSPA3998;SSPA3999;SSPA4000;SSPA4001;SSPA4002
4510279	4517545	SSPA4029;SSPA4030;SSPA4031;SSPA4032;SSPA4033;SSPA4034;SSPA4035

## Sheet: NC_012125
Genomic island regions by GIST
Start	End	Gene_tag
30544	35669	SPC_0029;SPC_0030;SPC_0031;SPC_0032;SPC_0033;SPC_0034;SPC_0035;SPC_0036
66659	74351	SPC_0066;SPC_0067;SPC_0068;SPC_0069;SPC_0070;SPC_0071;SPC_0072
126507	132387	SPC_0122;SPC_0123;SPC_0124;SPC_0125;SPC_0126
223199	230382	SPC_0208;SPC_0209;SPC_0210;SPC_0211;SPC_0212
326909	338051	SPC_0300;SPC_0301;SPC_0302;SPC_0303;SPC_0304;SPC_0305;SPC_0306;SPC_0307;SPC_0308;SPC_0309;SPC_0310
379055	384173	SPC_0351;SPC_0352;SPC_0353;SPC_0354;SPC_0355
520919	526964	SPC_0483;SPC_0484;SPC_0485;SPC_0486;SPC_0487;SPC_0488;SPC_0489
611119	617963	SPC_0571;SPC_0572;SPC_0573;SPC_0574;SPC_0575;SPC_0576;SPC_0577;SPC_0578;SPC_0579;SPC_0580
657440	664201	SPC_0616;SPC_0617;SPC_0618;SPC_0619;SPC_0620;SPC_0621
783959	790297	SPC_0735;SPC_0736;SPC_0737;SPC_0738;SPC_0739;SPC_0740;SPC_0741;SPC_0742
800972	809098	SPC_0756;SPC_0757;SPC_0758;SPC_0759;SPC_0761;SPC_0762;SPC_0763
916908	923039	SPC_0868;SPC_0869;SPC_0870;SPC_0871;SPC_0872;SPC_0873;SPC_0874;SPC_0875;SPC_0876
958782	963382	SPC_0921;SPC_0922;SPC_0923;SPC_0924;SPC_0925
1102352	1109704	SPC_1062;SPC_1063;SPC_1064;SPC_1065;SPC_1066;SPC_1067
1369880	1376448	SPC_1309;SPC_1310;SPC_1311;SPC_1312;SPC_1313
1437021	1443737	SPC_1377;SPC_1378;SPC_1379;SPC_1380;SPC_1381;SPC_1382;SPC_1383
1499304	1506619	SPC_1436;SPC_1437;SPC_1438;SPC_1440
1621121	1624334	SPC_1549;SPC_1550;SPC_1551;SPC_1552
1638760	1653285	SPC_1568;SPC_1569;SPC_1570;SPC_1571;SPC_1572;SPC_1573;SPC_1574;SPC_1575;SPC_1576;SPC_1577;SPC_1578;SPC_1579;SPC_1580;SPC_1581;SPC_1582;SPC_1583;SPC_1584
1699278	1713949	SPC_1622;SPC_1623;SPC_1624;SPC_1625;SPC_1626;SPC_1627;SPC_1628;SPC_1629;SPC_1630;SPC_1631;SPC_1632
1754799	1759500	SPC_1676;SPC_1677;SPC_1678;SPC_1679;SPC_1680
1789775	1797049	SPC_1718;SPC_1719;SPC_1720;SPC_1721;SPC_1722;SPC_1723;SPC_1724
1878155	1881095	SPC_1817;SPC_1818;SPC_1819;SPC_1820
1904861	1912064	SPC_1847;SPC_1848;SPC_1849;SPC_1850;SPC_1851;SPC_1852;SPC_1853;SPC_1854;SPC_1855
1922178	1928215	SPC_1872;SPC_1873;SPC_1874;SPC_1875;SPC_1876;SPC_1877;SPC_1878;SPC_1879
1990873	2000173	SPC_1944;SPC_1945;SPC_1946;SPC_1947;SPC_1948;SPC_1949;SPC_1950;SPC_1951
2111721	2117270	SPC_2061;SPC_2062;SPC_2063;SPC_2064
2152422	2162598	SPC_2100;SPC_2101;SPC_2102;SPC_2103;SPC_2104;SPC_2106;SPC_2107;SPC_2108;SPC_2109
2383053	2389967	SPC_2334;SPC_2335;SPC_2336;SPC_2337;SPC_2338
2542898	2551117	SPC_2498;SPC_2499;SPC_2500;SPC_2501;SPC_2502;SPC_2503;SPC_2504;SPC_2505;SPC_2506;SPC_2507;SPC_2508
2642729	2648157	SPC_2604;SPC_2605;SPC_2606;SPC_2607;SPC_2608;SPC_2609;SPC_2610;SPC_2611;SPC_2612
2652364	2658831	SPC_2617;SPC_2619;SPC_2620;SPC_2621
2862021	2868989	SPC_2819;SPC_2820;SPC_2821;SPC_2822;SPC_2823;SPC_2824;SPC_2825;SPC_2826
2943753	2950228	SPC_2907;SPC_2908;SPC_2909;SPC_2910;SPC_2911;SPC_2912;SPC_2913;SPC_2914;SPC_2915
2950256	2957550	SPC_2916;SPC_2917;SPC_2918;SPC_2919;SPC_2920
3031746	3038378	SPC_3003;SPC_3004;SPC_3005;SPC_3006;SPC_3007
3129525	3133928	SPC_3089;SPC_3090;SPC_3091;SPC_3092;SPC_3093;SPC_3094;SPC_3095
3147029	3153284	SPC_3111;SPC_3112;SPC_3113;SPC_3114
3228299	3233410	SPC_3197;SPC_3198;SPC_3199;SPC_3200;SPC_3201;SPC_3202
3351668	3357050	SPC_3320;SPC_3321;SPC_3322;SPC_3323;SPC_3324
3702660	3708062	SPC_3668;SPC_3669;SPC_3670;SPC_3671;SPC_3672
3761304	3767533	SPC_3716;SPC_3717;SPC_3718;SPC_3719;SPC_3720;SPC_3721;SPC_3722
3815951	3822967	SPC_3768;SPC_3769;SPC_3770;SPC_3771;SPC_3772;SPC_3773
3844483	3855017	SPC_3794;SPC_3795;SPC_3796;SPC_3797;SPC_3798;SPC_3799;SPC_3800;SPC_3801;SPC_3802;SPC_3803;SPC_3804
3886579	3890918	SPC_3833;SPC_3834;SPC_3835
4050481	4059150	SPC_3986;SPC_3987;SPC_3989;SPC_3990;SPC_3991;SPC_3992
4129140	4138005	SPC_4058;SPC_4059;SPC_4060;SPC_4061;SPC_4062;SPC_4063;SPC_4064;SPC_4065
4220430	4226183	SPC_4141;SPC_4142;SPC_4143;SPC_4144;SPC_4145;SPC_4146;SPC_4147
4346829	4352226	SPC_4254;SPC_4255;SPC_4256;SPC_4257;SPC_4258;SPC_4259;SPC_4260
4364005	4371764	SPC_4274;SPC_4275;SPC_4276;SPC_4277;SPC_4278;SPC_4279;SPC_4280;SPC_4281;SPC_4282
4403169	4429102	SPC_4315;SPC_4316;SPC_4317;SPC_4318;SPC_4319;SPC_4320;SPC_4321;SPC_4322;SPC_4323;SPC_4324;SPC_4325
4412426	4433931	SPC_4325;SPC_4326;SPC_4327;SPC_4328
4488100	4496121	SPC_4374;SPC_4375;SPC_4376;SPC_4377;SPC_4378;SPC_4379;SPC_4380;SPC_4381;SPC_4382;SPC_4384;SPC_4386
4722575	4739545	SPC_4619;SPC_4620;SPC_4621;SPC_4622;SPC_4623;SPC_4624;SPC_4625;SPC_4626;SPC_4627;SPC_4628;SPC_4629;SPC_4630;SPC_4631;SPC_4633
4762791	4765966	SPC_4661;SPC_4662;SPC_4663;SPC_4664;SPC_4665;SPC_4666

## Sheet: NC_000913
Genomic island regions by GIST
Start	End	Gene_tag
81961	87845	b0074;b0075;b0076;b0077;b0078
152832	161486	b0139;b0140;b0141;b0142;b0143;b0144;b0145;b0146
234816	243303	b0213;b0214;b0215;b0217;b4586;b0218;b4503;b0219;b0220;b0221
522485	530450	b0497;b0498;b0499;b0501;b4632;b0502;b0502;b0503
566361	573090	b0542;b0541;b0543;b0544;b0545;b0546;b4588;b0547;b0548;b0549;b0550;b4509
575009	587204	b0553;b0554;b0555;b0556;b4510;b0557;b0558;b0559;b4589;b0560;b4634;b0561;b0562;b0563;b0564;b0565;b0566;b0567
732999	737184	b0702;b0703;b0704;b4514;b0705
748948	756893	b0718;b0719;b0720;b0721;b0722;b0723
950498	957961	b0903;b0904;b0905;b0906;b0907
1099519	1106996	b1036;b1037;b1038;b1039;b1040;b1041;b1042;b1043;b1044;b1045;b1046
1193524	1201058	b1135;b1136;b1137;b1138;b1139;b1140;b1141;b1143
1207743	1218071	b1156;b1157;b1158;b1159;b4519;b1160;b1161;b1162;b1163;b1164;b1165;b1166;b1167;b1168
1427073	1438808	b1372;b1373;b1374;b1375;b4638;b1376;b1377;b1378
1460149	1467173	b1398;b1399;b1400;b4674;b4492;b1402;b1403
1525926	1531875	b1456;b1457;b1459;b1459;b1460;b1461;b1462
1540699	1548469	b1469;b1470;b1471;b1472;b1473;b1474
1577660	1584510	b1497;b1498;b1499;b1500;b1501
1633864	1640088	b1548;b4533;b1549;b1550;b1551;b1552;b1553;b4689;b1554;b1555;b1556;b1557;b1558
1749755	1756749	b1673;b1674;b1675;b1676;b1677;b1678
1866979	1872098	b1784;b1785;b1786;b1787
1983166	1988913	b1901;b1902;b4537;b4663;b1904;b1905;b1906;b1907
2028926	2036176	b1961;b1962;b1963;b4496;b4496;b1967;b1968
2051667	2058938	b1981;b1982;b1983;b1985;b1987
2099922	2110000	b4571;b2030;b2032;b2033;b2034;b2035;b2036;b2037;b2038;b2039;b2040
2186455	2194352	b2109;b2110;b2111;b2112;b2113;b2114
2338442	2345169	b2233;b2234
2360456	2368040	b2249;b2250;b2251;b2252;b2253;b2254;b2255
2380735	2385456	b2269;b2270;b2271;b2272
2450378	2457181	b4661;b2339;b2340;b2341
2464567	2471985	b2349;b2350;b2351;b2352;b2353;b2354;b2355;b2356;b2357;b2358;b2359
2624720	2632092	b2503;b2504;b2505;b2506;b2507;b2508
2755669	2761562	b2623;b2624;b2625;b2626;b2627
2768703	2775801	b2636;b2637;b2638;b2641;b2641;b2642;b4644;b4644;b2643;b2644;b4548;b2645;b2646
2781087	2787981	b2648;b2650;b4462;b2659
2879076	2886334	b2758;b2759;b2760;b2761;b2762
2898614	2905963	b2775;b2776;b2777;b4682;b2778;b2779
2983869	2996850	b2845;b2846;b2847;b2848;b4683;b2849;b2850;b2850;b2851;b2852;b2853;b2854;b2854;b2856;b2858;b2858;b2859;b2860;b2861;b2863
3180572	3187887	b3040;b3041;b3042;b3043;b3046;b3046;b3044;b3045
3247705	3254673	b3099;b3100;b3101;b3102;b3103;b3104;b3105;b3106;b3107;b4470
3261711	3270773	b3116;b3117;b3118;b3119;b3120;b3121;b3124;b3125
3284292	3289349	b3141;b3142;b3143;b3144
3577794	3585403	b3440;b3441;b3442;b3443;b3443;b3444;b3445;b4612;b3446;b3447;b3448
3617215	3627561	b3482;b3483;b4552;b3484;b3485;b3486
3628994	3637161	b3488;b4660;b4660;b3491;b3492;b3493
3646958	3654763	b3502;b3503;b3504;b3504;b3505;b3506;b3507;b3508;b3509;b3510
3752999	3759272	b3588;b3589;b3590;b3591
3760206	3772214	b3593;b3594;b3595;b3596;b4650;b4651;b4651;b4615;b4652;b4652;b3597;b3598;b3599
3792952	3807837	b3620;b3621;b3622;b3623;b3624;b3625;b3626;b3627;b3628;b3629;b3630;b3631;b3632;b3633
4216619	4225531	b4016;b4017;b4018;b4019
4245994	4254489	b4036;b4037;b4038;b4038;b4038;b4039;b4040;b4041
4255765	4262254	b4044;b4045;b4046;b4047;b4048;b4049;b4050;b4051
4265137	4271894	b4054;b4621;b4055;b4056;b4057;b4058
4278003	4285394	b4065;b4066;b4067;b4068;b4069
4432648	4439238	b4213;b4214;b4215;b4216;b4217;b4218
4471366	4478946	b4249;b4251;b4252;b4253;b4254;b4255;b4256;b4257
4500129	4506640	b4278;b4279;b4280;b4655;b4281;b4282;b4623;b4284
4536811	4545752	b4311;b4312;b4313;b4314;b4315;b4316;b4317
4550924	4558023	b4323;b4324;b4325;b4326;b4327;b4328;b4329
4575984	4581071	b4346;b4347;b4348;b4349
