# Supplementary material for: High-Density Transcriptional Initiation Signals Underline Genomic Islands in Bacteria
Source: PLoS One. 2012 Mar 20;7(3):e33759. doi: 10.1371/journal.pone.0033759 (PMC3309015; doi:10.1371/journal.pone.0033759)
Supplement: Dataset S11 — GI regions predicted by GIST in the German E. coli O104:H4 outbreak strain TY-2482. (XLS) [file pone.0033759.s014.xls]

## Sheet: TY-2482 
Genomic island regions by GIST
Start	End	Gene_tag
775	11318	89819;2665;71375;60152;71725;78698;67590;38267;16317;104098
13002	17112	19086;103701;9766;96521;101414;66387;28466;13722
68651	75568	90449;99196;59174;87830;116158;14106;79086;72357;93587;99197;93780
161735	169690	80995;80513;25697;2781;66280;104387;59093;80996;71422;78959;111774
511068	518838	83810;69972;61736;103098;98323
538695	545669	113951;86220;108797
547683	554536	75441;84531;88298;77380
769020	776018	93664;105041;86356;65256;105042;98995
845536	853054	26265;2662;93414;27253;31599;113960
925114	930230	34839;98307;84570;77518
1039464	1046318	110860;27487;11019;9406;9386;108737;24937;28121;103835
1091921	1096593	28109;78960;8589;115184;97167;95415;83556
1136734	1143369	66293;63987;112152;28096;28732;17824;115338;64171
1189521	1195373	114088;114089;29322;112766;95626
1251957	1267105	81015;108192;115408;71810;19996;102860;104459;66267;106402;67967;94999;116017;106403
1338489	1346387	62664;6882;99142;90223;93254;34153
1482154	1490082	98483;14754;66302;97332
1501147	1508731	30302;95407;32732;192;29865;29873;29859
1520324	1527334	33259;89902;9511;75322;93292;32771;77459
1588072	1596176	101575;73815;87154;30886;30870
1602251	1608576	108643;27670;29117;104786
1774734	1782109	101280;91801;90587;80881;31308;87883
1903476	1912915	27853;26236;26309
1916334	1926038	59964;24914;29102;75652;29380;94631;30419;115660
2041986	2051243	79777;97770;14517;64994;108004;28163;33212
2125875	2148297	77408;91900;88391;69922;105106;95557;90642;81018;83456;97064;88510;67624;114045;81019;64177;91753;100416;73718;110384;76046;107896;94306;109703;110385;15584;112170;109400
2312266	2319405	24162;28502;27814;28039;25651;67799
2334883	2342762	71239;86266;105223;21539;27417;104659;102141
2436282	2443184	59132;35109;66276;33401;96544;88399;107850
2500557	2508304	84623;108498;91946;98638;86687;62809;108535;99186;101574
2522037	2531368	34213;81068;91300;104629;111581;106474;115751;27818;105295
2546505	2553144	113962;114097;110646;60803;91950;77461
2636706	2642694	65164;32120;29840;98912;72280;29632
2822740	2830307	112084;75220;115350;60695;97697;94307;79471;107861
2867290	2874946	110441;108836;59004;89973;77360
2894844	2907891	114155;66235;24392;26175;24985;25716;28472;98121;86968
2918821	2926445	102723;65830;110647;76050;29286;94410;77110;112343;106360;66344
2982406	2992135	116178;115989;104326;88209;101664;27557;110562;87440
3029463	3036445	88218;113964;106442;33918;82509
3036674	3049214	94463;61083;104355;97127;67795;28311;12957;67912;66380;102766
3050598	3058168	88421;73630;29243;95435;104455
3076061	3087969	98118;113882;59043;86018;110566;81135;91793;59044;104337;77318;89810
3239020	3246581	71653;113927;79173;76402;31138
3335016	3343065	99194;99195;83652;80955;78201;77482;94915;76208;59173;114100
3592804	3599716	67705;70060;34425;34417;33009
3600992	3607489	84612;71280;66282;20878;112870;80273;73750
3609040	3617149	76396;106532;75619;28638;106534;93928;61544
3623257	3630648	110426;69912;29710;115166;68037
3861474	3867963	66404;110561;101286;29447;32841;111498;95377;106347
3888114	3894384	28953;10354;14369;99088;102810;102811;25098;59068;28915
3952971	3958394	69978;108076;31668;69980;58042;60871
4051607	4060447	90141;74863;13230;25773;66307;101775;34119
4115663	4121053	31856;62751;94238
4186166	4193990	68441;108562;114071;62136;91406;102835;11257
4268955	4279235	102941;15676;113262;27948;97065;90311;27355;60680;70074;26996
4291428	4297273	79168;60762;97331;75547;73752
4297355	4305463	17606;77435;110629;111491;64821;79011
4326970	4337621	13276;23364;17111;22803;21579;14317;12484;15659;18561;90110
4351411	4358895	29590;91966;27690;24353;23740;62821;102936
4449470	4453699	77430;73729;27730;110154;62780
4590604	4599573	88327;68377;84517;88337;64166;79109;33924;87201
4804814	4810252	102909;84588;17042;14234;79944;80957;94861
4899437	4907378	89847;86159;87198;73593;105427;30120
5050112	5057574	94407;106357;59112;106359;33927
