# Supplementary material for: High-Density Transcriptional Initiation Signals Underline Genomic Islands in Bacteria
Source: PLoS One. 2012 Mar 20;7(3):e33759. doi: 10.1371/journal.pone.0033759 (PMC3309015; doi:10.1371/journal.pone.0033759)
Supplement: Dataset S13 — Pearson Correlation Coefficients (r value) between the GC content and the number of TSP calls among the 10 examined genomes. (XLS) [file pone.0033759.s016.xls]

## Sheet: Coefficients
Dataset S13. The Pearson Correlation Coefficients (r value) between the GC content and the number of TSP calls among 10 examined genomes
Examined genome	r value	r2 value	p value
NC_012125	-0.69153	0.478214	<0.0001
NC_003197	-0.69322	0.480554	<0.0001
NC_003198	-0.70127	0.49178	<0.0001
NC_004631	-0.72492	0.525509	<0.0001
NC_006511	-0.72564	0.526553	<0.0001
NC_006905	-0.6992	0.488881	<0.0001
NC_010067	-0.76097	0.579075	<0.0001
NC_010102	-0.70137	0.49192	<0.0001
NC_011147	-0.7174	0.514663	<0.0001
NC_000913	-0.65992	0.435494	<0.0001

## Sheet: NC_003197
TSP calls and GC content in each window
Start Site of window	TSP calls	GC content
1	22	0.551
1001	24	0.568
2001	4	0.557
3001	5	0.553
4001	4	0.546
5001	7	0.536
6001	11	0.538
7001	14	0.53
8001	23	0.514
9001	60	0.514
10001	56	0.51
11001	58	0.505
12001	79	0.488
13001	86	0.469
14001	125	0.432
15001	186	0.439
16001	157	0.466
17001	108	0.487
18001	69	0.537
19001	3	0.54
20001	3	0.519
21001	82	0.492
22001	135	0.481
23001	142	0.483
24001	141	0.508
25001	63	0.527
26001	13	0.524
27001	7	0.527
28001	11	0.532
29001	15	0.506
30001	71	0.47
31001	279	0.419
32001	468	0.389
33001	610	0.401
34001	558	0.427
35001	356	0.451
36001	171	0.442
37001	103	0.452
38001	110	0.458
39001	110	0.472
40001	113	0.504
41001	37	0.492
42001	33	0.497
43001	32	0.505
44001	30	0.506
45001	34	0.525
46001	26	0.534
47001	19	0.535
48001	11	0.513
49001	40	0.495
50001	67	0.497
51001	67	0.506
52001	65	0.536
53001	30	0.548
54001	2	0.546
55001	2	0.537
56001	5	0.521
57001	11	0.53
58001	15	0.515
59001	28	0.502
60001	30	0.511
61001	30	0.537
62001	25	0.576
63001	12	0.605
64001	7	0.605
65001	5	0.552
66001	69	0.527
67001	69	0.516
68001	69	0.52
69001	67	0.554
70001	3	0.548
71001	10	0.544
72001	17	0.507
73001	252	0.504
74001	253	0.515
75001	247	0.528
76001	241	0.585
77001	3	0.561
78001	63	0.559
79001	62	0.541
80001	67	0.518
81001	69	0.534
82001	11	0.527
83001	13	0.529
84001	11	0.537
85001	11	0.503
86001	107	0.509
87001	107	0.523
88001	103	0.52
89001	103	0.559
90001	8	0.547
91001	10	0.52
92001	21	0.476
93001	166	0.461
94001	196	0.445
95001	213	0.458
96001	208	0.515
97001	61	0.526
98001	33	0.554
99001	15	0.558
100001	12	0.542
101001	15	0.554
102001	10	0.545
103001	8	0.543
104001	8	0.541
105001	6	0.527
106001	5	0.537
107001	5	0.546
108001	2	0.561
109001	1	0.565
110001	1	0.563
111001	2	0.56
112001	2	0.549
113001	16	0.511
114001	105	0.504
115001	115	0.506
116001	115	0.512
117001	101	0.568
118001	12	0.566
119001	4	0.562
120001	5	0.567
121001	10	0.56
122001	11	0.579
123001	8	0.578
124001	10	0.576
125001	6	0.559
126001	17	0.551
127001	18	0.56
128001	15	0.555
129001	16	0.561
130001	5	0.554
131001	7	0.507
132001	194	0.484
133001	234	0.487
134001	234	0.486
135001	233	0.524
136001	57	0.527
137001	77	0.524
138001	77	0.527
139001	79	0.524
140001	69	0.552
141001	8	0.561
142001	8	0.567
143001	6	0.569
144001	5	0.565
145001	9	0.565
146001	9	0.557
147001	8	0.574
148001	8	0.569
149001	5	0.567
150001	12	0.562
151001	14	0.54
152001	15	0.544
153001	13	0.537
154001	8	0.533
155001	11	0.533
156001	14	0.526
157001	15	0.528
158001	14	0.533
159001	9	0.537
160001	16	0.53
161001	27	0.526
162001	28	0.53
163001	26	0.534
164001	15	0.545
165001	3	0.552
166001	1	0.554
167001	3	0.554
168001	6	0.546
169001	8	0.537
170001	14	0.535
171001	20	0.523
172001	34	0.515
173001	96	0.517
174001	95	0.516
175001	87	0.522
176001	75	0.543
177001	11	0.543
178001	17	0.543
179001	20	0.537
180001	24	0.535
181001	24	0.543
182001	36	0.542
183001	47	0.556
184001	38	0.563
185001	38	0.531
186001	150	0.5
187001	203	0.491
188001	237	0.491
189001	237	0.525
190001	103	0.558
191001	37	0.553
192001	10	0.534
193001	16	0.524
194001	21	0.53
195001	20	0.545
196001	14	0.556
197001	9	0.557
198001	11	0.544
199001	12	0.52
200001	34	0.513
201001	37	0.514
202001	30	0.528
203001	30	0.548
204001	9	0.545
205001	7	0.538
206001	34	0.508
207001	141	0.495
208001	146	0.495
209001	145	0.513
210001	116	0.542
211001	17	0.554
212001	10	0.558
213001	10	0.552
214001	13	0.543
215001	12	0.553
216001	15	0.569
217001	14	0.574
218001	12	0.578
219001	6	0.575
220001	3	0.556
221001	16	0.539
222001	32	0.531
223001	31	0.534
224001	31	0.547
225001	19	0.58
226001	3	0.592
227001	14	0.531
228001	343	0.506
229001	345	0.491
230001	347	0.493
231001	335	0.546
232001	7	0.553
233001	9	0.539
234001	6	0.542
235001	6	0.537
236001	20	0.551
237001	16	0.556
238001	20	0.55
239001	27	0.554
240001	15	0.534
241001	22	0.523
242001	31	0.523
243001	26	0.525
244001	24	0.522
245001	34	0.527
246001	22	0.524
247001	23	0.516
248001	27	0.54
249001	9	0.55
250001	9	0.541
251001	7	0.534
252001	5	0.518
253001	5	0.516
254001	7	0.514
255001	10	0.528
256001	11	0.526
257001	14	0.525
258001	19	0.535
259001	15	0.524
260001	12	0.529
261001	11	0.524
262001	13	0.514
263001	16	0.513
264001	24	0.517
265001	23	0.528
266001	18	0.544
267001	15	0.551
268001	6	0.553
269001	5	0.558
270001	1	0.552
271001	2	0.552
272001	6	0.551
273001	7	0.53
274001	11	0.53
275001	10	0.531
276001	11	0.541
277001	11	0.543
278001	19	0.543
279001	21	0.542
280001	21	0.534
281001	20	0.547
282001	13	0.536
283001	19	0.528
284001	19	0.521
285001	19	0.505
286001	16	0.512
287001	13	0.518
288001	8	0.513
289001	12	0.528
290001	10	0.528
291001	5	0.523
292001	8	0.521
293001	8	0.51
294001	19	0.519
295001	20	0.52
296001	26	0.526
297001	25	0.533
298001	16	0.505
299001	72	0.503
300001	74	0.493
301001	77	0.495
302001	82	0.534
303001	25	0.557
304001	15	0.583
305001	10	0.598
306001	2	0.592
307001	2	0.561
308001	74	0.545
309001	167	0.551
310001	167	0.548
311001	167	0.56
312001	101	0.568
313001	8	0.509
314001	109	0.487
315001	136	0.456
316001	176	0.445
317001	184	0.5
318001	83	0.527
319001	56	0.551
320001	16	0.525
321001	154	0.53
322001	154	0.537
323001	155	0.569
324001	148	0.624
325001	1	0.611
326001	3	0.563
327001	86	0.554
328001	87	0.533
329001	87	0.528
330001	87	0.572
331001	3	0.586
332001	2	0.611
333001	2	0.585
334001	78	0.56
335001	112	0.489
336001	244	0.437
337001	324	0.437
338001	308	0.421
339001	296	0.43
340001	240	0.444
341001	164	0.47
342001	102	0.501
343001	80	0.516
344001	66	0.523
345001	64	0.493
346001	78	0.456
347001	115	0.448
348001	81	0.447
349001	91	0.474
350001	79	0.511
351001	42	0.546
352001	15	0.529
353001	20	0.522
354001	27	0.505
355001	43	0.486
356001	63	0.508
357001	64	0.52
358001	56	0.532
359001	41	0.538
360001	24	0.537
361001	10	0.529
362001	28	0.51
363001	49	0.509
364001	78	0.515
365001	76	0.517
366001	59	0.531
367001	39	0.538
368001	13	0.497
369001	77	0.471
370001	121	0.468
371001	120	0.467
372001	113	0.494
373001	49	0.515
374001	6	0.504
375001	16	0.46
376001	118	0.457
377001	125	0.463
378001	141	0.478
379001	135	0.527
380001	36	0.526
381001	42	0.509
382001	32	0.463
383001	143	0.419
384001	219	0.417
385001	233	0.413
386001	229	0.428
387001	173	0.435
388001	141	0.409
389001	149	0.435
390001	144	0.481
391001	87	0.52
392001	44	0.567
393001	8	0.576
394001	9	0.576
395001	6	0.578
396001	3	0.59
397001	2	0.591
398001	1	0.572
399001	34	0.564
400001	36	0.525
401001	66	0.502
402001	81	0.491
403001	65	0.477
404001	67	0.489
405001	39	0.482
406001	44	0.506
407001	27	0.526
408001	23	0.531
409001	26	0.556
410001	9	0.546
411001	12	0.537
412001	14	0.524
413001	37	0.524
414001	37	0.516
415001	49	0.53
416001	49	0.55
417001	21	0.551
418001	20	0.566
419001	5	0.572
420001	2	0.572
421001	2	0.552
422001	144	0.513
423001	190	0.474
424001	196	0.463
425001	198	0.452
426001	80	0.486
427001	44	0.496
428001	56	0.503
429001	56	0.529
430001	37	0.512
431001	39	0.52
432001	28	0.515
433001	30	0.503
434001	59	0.495
435001	73	0.498
436001	68	0.512
437001	65	0.513
438001	81	0.533
439001	75	0.53
440001	84	0.516
441001	87	0.538
442001	35	0.546
443001	15	0.551
444001	7	0.568
445001	3	0.571
446001	3	0.574
447001	3	0.567
448001	13	0.56
449001	17	0.537
450001	28	0.527
451001	45	0.538
452001	36	0.531
453001	34	0.544
454001	23	0.558
455001	6	0.55
456001	4	0.554
457001	9	0.552
458001	13	0.534
459001	22	0.537
460001	21	0.538
461001	16	0.534
462001	12	0.532
463001	6	0.52
464001	10	0.52
465001	11	0.504
466001	40	0.507
467001	40	0.536
468001	35	0.532
469001	33	0.554
470001	4	0.567
471001	4	0.556
472001	5	0.559
473001	4	0.56
474001	7	0.55
475001	19	0.544
476001	19	0.547
477001	19	0.548
478001	17	0.564
479001	3	0.571
480001	5	0.574
481001	9	0.569
482001	10	0.566
483001	9	0.566
484001	7	0.551
485001	7	0.547
486001	6	0.537
487001	18	0.509
488001	71	0.489
489001	80	0.453
490001	144	0.445
491001	146	0.462
492001	92	0.49
493001	81	0.527
494001	16	0.528
495001	7	0.512
496001	99	0.519
497001	102	0.506
498001	120	0.5
499001	119	0.517
500001	27	0.5
501001	32	0.508
502001	18	0.513
503001	25	0.518
504001	26	0.528
505001	19	0.522
506001	21	0.526
507001	15	0.522
508001	16	0.511
509001	23	0.521
510001	20	0.533
511001	17	0.535
512001	15	0.549
513001	7	0.537
514001	46	0.535
515001	45	0.544
516001	45	0.549
517001	49	0.563
518001	9	0.563
519001	10	0.555
520001	10	0.542
521001	8	0.539
522001	22	0.533
523001	21	0.513
524001	39	0.501
525001	58	0.466
526001	139	0.458
527001	242	0.476
528001	227	0.495
529001	204	0.532
530001	108	0.533
531001	34	0.518
532001	44	0.506
533001	48	0.506
534001	50	0.519
535001	20	0.531
536001	8	0.546
537001	12	0.541
538001	19	0.544
539001	19	0.565
540001	19	0.567
541001	14	0.567
542001	4	0.559
543001	5	0.54
544001	10	0.539
545001	8	0.547
546001	8	0.545
547001	16	0.555
548001	11	0.558
549001	13	0.545
550001	41	0.544
551001	42	0.529
552001	48	0.516
553001	47	0.531
554001	27	0.5
555001	86	0.523
556001	79	0.54
557001	77	0.532
558001	87	0.578
559001	19	0.548
560001	32	0.527
561001	38	0.534
562001	20	0.518
563001	20	0.54
564001	7	0.559
565001	1	0.567
566001	1	0.564
567001	45	0.548
568001	49	0.529
569001	50	0.523
570001	50	0.53
571001	13	0.541
572001	20	0.539
573001	60	0.524
574001	63	0.525
575001	72	0.527
576001	63	0.517
577001	42	0.516
578001	45	0.493
579001	50	0.462
580001	88	0.458
581001	127	0.469
582001	123	0.483
583001	105	0.499
584001	81	0.531
585001	25	0.522
586001	25	0.527
587001	29	0.529
588001	27	0.503
589001	132	0.527
590001	130	0.536
591001	122	0.553
592001	109	0.581
593001	1	0.578
594001	1	0.584
595001	1	0.57
596001	13	0.553
597001	20	0.543
598001	24	0.52
599001	45	0.528
600001	35	0.522
601001	51	0.52
602001	48	0.52
603001	50	0.522
604001	47	0.536
605001	24	0.538
606001	25	0.548
607001	8	0.516
608001	25	0.477
609001	153	0.445
610001	193	0.422
611001	218	0.431
612001	211	0.423
613001	219	0.417
614001	252	0.416
615001	254	0.42
616001	258	0.477
617001	122	0.502
618001	49	0.516
619001	40	0.526
620001	34	0.507
621001	45	0.517
622001	44	0.519
623001	29	0.511
624001	25	0.521
625001	27	0.52
626001	32	0.529
627001	27	0.541
628001	26	0.521
629001	67	0.521
630001	61	0.518
631001	91	0.532
632001	88	0.555
633001	35	0.553
634001	43	0.553
635001	10	0.532
636001	17	0.519
637001	28	0.521
638001	25	0.524
639001	25	0.528
640001	22	0.535
641001	50	0.552
642001	53	0.561
643001	54	0.584
644001	54	0.596
645001	14	0.597
646001	7	0.568
647001	46	0.543
648001	50	0.543
649001	51	0.539
650001	50	0.565
651001	19	0.586
652001	11	0.581
653001	12	0.569
654001	39	0.57
655001	30	0.566
656001	30	0.565
657001	29	0.577
658001	3	0.566
659001	8	0.566
660001	8	0.559
661001	7	0.548
662001	20	0.555
663001	15	0.537
664001	18	0.519
665001	76	0.477
666001	166	0.459
667001	245	0.453
668001	272	0.472
669001	216	0.508
670001	135	0.496
671001	105	0.521
672001	76	0.515
673001	75	0.52
674001	54	0.537
675001	39	0.53
676001	44	0.532
677001	52	0.527
678001	56	0.537
679001	24	0.541
680001	30	0.56
681001	21	0.577
682001	15	0.589
683001	13	0.589
684001	1	0.544
685001	73	0.521
686001	91	0.508
687001	93	0.505
688001	95	0.518
689001	73	0.501
690001	141	0.499
691001	152	0.491
692001	159	0.502
693001	130	0.52
694001	49	0.503
695001	116	0.493
696001	121	0.497
697001	107	0.521
698001	103	0.54
699001	28	0.557
700001	15	0.553
701001	9	0.534
702001	14	0.539
703001	12	0.543
704001	11	0.553
705001	13	0.562
706001	7	0.561
707001	5	0.564
708001	5	0.554
709001	2	0.546
710001	10	0.531
711001	21	0.512
712001	33	0.51
713001	45	0.508
714001	49	0.507
715001	45	0.505
716001	71	0.513
717001	60	0.513
718001	50	0.527
719001	44	0.535
720001	7	0.538
721001	7	0.534
722001	23	0.532
723001	21	0.546
724001	20	0.537
725001	26	0.543
726001	12	0.535
727001	20	0.52
728001	21	0.531
729001	15	0.527
730001	14	0.537
731001	5	0.537
732001	9	0.532
733001	8	0.553
734001	7	0.532
735001	42	0.529
736001	47	0.531
737001	48	0.502
738001	62	0.52
739001	33	0.527
740001	27	0.522
741001	28	0.526
742001	32	0.524
743001	44	0.53
744001	40	0.524
745001	51	0.532
746001	31	0.518
747001	62	0.506
748001	68	0.516
749001	56	0.517
750001	57	0.546
751001	8	0.561
752001	6	0.561
753001	20	0.548
754001	23	0.527
755001	35	0.523
756001	31	0.513
757001	35	0.53
758001	34	0.541
759001	24	0.534
760001	25	0.545
761001	7	0.541
762001	4	0.525
763001	24	0.511
764001	115	0.514
765001	115	0.53
766001	117	0.564
767001	95	0.584
768001	3	0.598
769001	3	0.589
770001	4	0.579
771001	6	0.562
772001	102	0.546
773001	106	0.546
774001	104	0.529
775001	116	0.546
776001	20	0.558
777001	15	0.563
778001	14	0.547
779001	68	0.519
780001	201	0.498
781001	226	0.447
782001	260	0.433
783001	252	0.412
784001	212	0.369
785001	338	0.366
786001	412	0.355
787001	496	0.342
788001	648	0.335
789001	704	0.327
790001	739	0.348
791001	635	0.404
792001	392	0.458
793001	199	0.511
794001	59	0.515
795001	54	0.511
796001	52	0.528
797001	38	0.523
798001	38	0.542
799001	3	0.554
800001	3	0.541
801001	3	0.551
802001	0	0.56
803001	1	0.563
804001	1	0.563
805001	1	0.512
806001	223	0.483
807001	385	0.475
808001	385	0.475
809001	385	0.507
810001	171	0.529
811001	19	0.524
812001	19	0.528
813001	30	0.548
814001	24	0.548
815001	15	0.543
816001	25	0.532
817001	16	0.519
818001	19	0.522
819001	21	0.531
820001	17	0.511
821001	46	0.512
822001	46	0.488
823001	56	0.44
824001	196	0.416
825001	254	0.378
826001	354	0.37
827001	485	0.439
828001	339	0.511
829001	250	0.581
830001	145	0.631
831001	1	0.601
832001	16	0.58
833001	16	0.553
834001	18	0.532
835001	24	0.55
836001	11	0.553
837001	11	0.566
838001	9	0.563
839001	15	0.528
840001	47	0.525
841001	49	0.518
842001	52	0.517
843001	45	0.552
844001	12	0.553
845001	11	0.546
846001	9	0.556
847001	3	0.55
848001	4	0.544
849001	9	0.559
850001	9	0.574
851001	9	0.568
852001	24	0.582
853001	18	0.581
854001	17	0.583
855001	17	0.594
856001	4	0.596
857001	4	0.581
858001	8	0.573
859001	8	0.583
860001	4	0.573
861001	5	0.564
862001	21	0.56
863001	22	0.52
864001	48	0.491
865001	68	0.49
866001	56	0.475
867001	55	0.489
868001	52	0.513
869001	33	0.533
870001	27	0.54
871001	28	0.518
872001	32	0.492
873001	58	0.483
874001	58	0.486
875001	57	0.52
876001	33	0.539
877001	9	0.539
878001	8	0.539
879001	11	0.537
880001	9	0.552
881001	5	0.559
882001	4	0.556
883001	12	0.564
884001	12	0.558
885001	14	0.558
886001	14	0.558
887001	10	0.536
888001	35	0.532
889001	37	0.532
890001	40	0.527
891001	41	0.539
892001	16	0.535
893001	13	0.524
894001	13	0.507
895001	37	0.493
896001	186	0.481
897001	222	0.478
898001	238	0.497
899001	215	0.501
900001	71	0.52
901001	37	0.529
902001	25	0.53
903001	20	0.527
904001	65	0.492
905001	132	0.482
906001	130	0.496
907001	126	0.494
908001	96	0.529
909001	26	0.539
910001	21	0.531
911001	21	0.544
912001	14	0.552
913001	14	0.56
914001	18	0.565
915001	25	0.577
916001	11	0.574
917001	11	0.563
918001	15	0.558
919001	8	0.548
920001	9	0.551
921001	10	0.546
922001	4	0.522
923001	30	0.476
924001	126	0.429
925001	191	0.408
926001	250	0.402
927001	237	0.411
928001	225	0.421
929001	192	0.415
930001	175	0.419
931001	189	0.459
932001	105	0.477
933001	86	0.509
934001	45	0.53
935001	18	0.52
936001	43	0.533
937001	33	0.536
938001	37	0.535
939001	40	0.539
940001	25	0.537
941001	23	0.518
942001	48	0.514
943001	50	0.517
944001	49	0.514
945001	48	0.514
946001	41	0.519
947001	37	0.52
948001	30	0.52
949001	35	0.541
950001	10	0.547
951001	9	0.514
952001	189	0.491
953001	216	0.48
954001	224	0.468
955001	227	0.482
956001	83	0.503
957001	55	0.51
958001	50	0.508
959001	67	0.519
960001	47	0.504
961001	51	0.497
962001	48	0.498
963001	34	0.48
964001	23	0.461
965001	73	0.442
966001	104	0.435
967001	103	0.458
968001	95	0.492
969001	37	0.512
970001	6	0.527
971001	2	0.496
972001	32	0.477
973001	60	0.461
974001	106	0.456
975001	107	0.466
976001	113	0.482
977001	101	0.514
978001	55	0.53
979001	53	0.566
980001	17	0.583
981001	0	0.589
982001	0	0.59
983001	0	0.586
984001	4	0.578
985001	7	0.573
986001	9	0.573
987001	13	0.569
988001	9	0.573
989001	8	0.542
990001	31	0.542
991001	28	0.545
992001	29	0.527
993001	48	0.557
994001	23	0.562
995001	22	0.554
996001	21	0.583
997001	0	0.581
998001	3	0.553
999001	11	0.515
1000001	52	0.465
1001001	85	0.411
1002001	178	0.41
1003001	219	0.454
1004001	184	0.486
1005001	155	0.544
1006001	59	0.573
1007001	11	0.57
1008001	6	0.578
1009001	2	0.572
1010001	2	0.565
1011001	1	0.562
1012001	11	0.542
1013001	17	0.542
1014001	20	0.53
1015001	23	0.511
1016001	33	0.527
1017001	35	0.523
1018001	35	0.522
1019001	37	0.527
1020001	24	0.525
1021001	21	0.522
1022001	19	0.514
1023001	28	0.52
1024001	20	0.515
1025001	18	0.519
1026001	25	0.534
1027001	13	0.534
1028001	34	0.543
1029001	35	0.55
1030001	30	0.553
1031001	30	0.569
1032001	10	0.558
1033001	14	0.534
1034001	18	0.523
1035001	21	0.534
1036001	20	0.563
1037001	13	0.578
1038001	6	0.58
1039001	4	0.562
1040001	5	0.54
1041001	9	0.541
1042001	9	0.535
1043001	82	0.529
1044001	85	0.526
1045001	81	0.537
1046001	81	0.54
1047001	31	0.527
1048001	49	0.512
1049001	65	0.488
1050001	72	0.476
1051001	65	0.441
1052001	163	0.449
1053001	158	0.456
1054001	152	0.462
1055001	143	0.486
1056001	108	0.492
1057001	96	0.491
1058001	107	0.498
1059001	100	0.523
1060001	17	0.524
1061001	27	0.518
1062001	55	0.521
1063001	62	0.518
1064001	61	0.509
1065001	58	0.525
1066001	25	0.528
1067001	16	0.527
1068001	19	0.534
1069001	12	0.545
1070001	6	0.546
1071001	7	0.551
1072001	5	0.558
1073001	6	0.549
1074001	6	0.548
1075001	13	0.55
1076001	12	0.545
1077001	11	0.542
1078001	12	0.551
1079001	3	0.557
1080001	2	0.568
1081001	3	0.562
1082001	8	0.567
1083001	8	0.56
1084001	8	0.546
1085001	17	0.552
1086001	11	0.533
1087001	17	0.519
1088001	28	0.498
1089001	136	0.494
1090001	139	0.472
1091001	207	0.467
1092001	236	0.461
1093001	200	0.439
1094001	212	0.471
1095001	138	0.477
1096001	101	0.497
1097001	19	0.516
1098001	3	0.512
1099001	3	0.527
1100001	0	0.532
1101001	0	0.51
1102001	27	0.488
1103001	53	0.471
1104001	64	0.475
1105001	65	0.482
1106001	64	0.476
1107001	56	0.492
1108001	46	0.489
1109001	47	0.487
1110001	28	0.499
1111001	32	0.469
1112001	59	0.475
1113001	57	0.485
1114001	57	0.502
1115001	36	0.536
1116001	8	0.539
1117001	10	0.551
1118001	8	0.546
1119001	12	0.538
1120001	14	0.53
1121001	16	0.526
1122001	12	0.52
1123001	12	0.531
1124001	11	0.537
1125001	8	0.547
1126001	7	0.537
1127001	24	0.515
1128001	46	0.516
1129001	48	0.511
1130001	49	0.537
1131001	27	0.562
1132001	4	0.556
1133001	2	0.56
1134001	1	0.57
1135001	1	0.553
1136001	9	0.541
1137001	19	0.502
1138001	69	0.484
1139001	71	0.461
1140001	123	0.437
1141001	252	0.459
1142001	207	0.461
1143001	206	0.489
1144001	146	0.515
1145001	45	0.515
1146001	57	0.515
1147001	62	0.527
1148001	62	0.537
1149001	30	0.543
1150001	16	0.539
1151001	17	0.526
1152001	17	0.525
1153001	11	0.519
1154001	12	0.509
1155001	14	0.507
1156001	17	0.515
1157001	16	0.506
1158001	28	0.521
1159001	21	0.504
1160001	38	0.489
1161001	69	0.512
1162001	53	0.509
1163001	59	0.526
1164001	47	0.547
1165001	16	0.54
1166001	18	0.531
1167001	17	0.535
1168001	13	0.529
1169001	16	0.527
1170001	24	0.539
1171001	18	0.53
1172001	17	0.503
1173001	36	0.471
1174001	106	0.429
1175001	162	0.416
1176001	172	0.425
1177001	162	0.432
1178001	111	0.461
1179001	60	0.47
1180001	50	0.485
1181001	43	0.501
1182001	30	0.51
1183001	24	0.525
1184001	23	0.512
1185001	28	0.517
1186001	65	0.528
1187001	67	0.541
1188001	67	0.556
1189001	58	0.572
1190001	5	0.581
1191001	3	0.559
1192001	7	0.561
1193001	6	0.547
1194001	7	0.497
1195001	75	0.478
1196001	176	0.471
1197001	181	0.482
1198001	188	0.526
1199001	121	0.552
1200001	14	0.568
1201001	9	0.562
1202001	3	0.542
1203001	37	0.538
1204001	70	0.536
1205001	73	0.555
1206001	71	0.575
1207001	37	0.587
1208001	4	0.569
1209001	15	0.55
1210001	15	0.522
1211001	77	0.503
1212001	87	0.498
1213001	78	0.486
1214001	93	0.475
1215001	64	0.473
1216001	72	0.447
1217001	104	0.422
1218001	196	0.413
1219001	231	0.405
1220001	238	0.424
1221001	210	0.462
1222001	121	0.499
1223001	61	0.516
1224001	47	0.53
1225001	47	0.516
1226001	41	0.488
1227001	52	0.448
1228001	311	0.434
1229001	325	0.428
1230001	325	0.46
1231001	307	0.503
1232001	40	0.501
1233001	36	0.504
1234001	36	0.494
1235001	35	0.502
1236001	32	0.535
1237001	13	0.549
1238001	3	0.549
1239001	13	0.544
1240001	23	0.521
1241001	50	0.518
1242001	50	0.516
1243001	40	0.501
1244001	77	0.508
1245001	56	0.499
1246001	77	0.498
1247001	81	0.497
1248001	45	0.506
1249001	42	0.51
1250001	30	0.521
1251001	27	0.542
1252001	19	0.538
1253001	20	0.55
1254001	9	0.547
1255001	10	0.544
1256001	13	0.54
1257001	9	0.544
1258001	9	0.555
1259001	6	0.561
1260001	2	0.569
1261001	6	0.574
1262001	8	0.556
1263001	12	0.547
1264001	17	0.539
1265001	17	0.537
1266001	15	0.562
1267001	11	0.573
1268001	6	0.565
1269001	10	0.557
1270001	13	0.521
1271001	28	0.507
1272001	28	0.509
1273001	33	0.505
1274001	32	0.523
1275001	20	0.535
1276001	20	0.535
1277001	19	0.527
1278001	34	0.528
1279001	34	0.518
1280001	32	0.525
1281001	20	0.552
1282001	3	0.55
1283001	6	0.547
1284001	14	0.546
1285001	18	0.528
1286001	22	0.525
1287001	19	0.522
1288001	35	0.527
1289001	34	0.536
1290001	32	0.537
1291001	37	0.537
1292001	52	0.532
1293001	49	0.521
1294001	47	0.512
1295001	93	0.521
1296001	70	0.528
1297001	73	0.544
1298001	74	0.563
1299001	20	0.561
1300001	9	0.559
1301001	10	0.552
1302001	13	0.542
1303001	20	0.549
1304001	18	0.545
1305001	18	0.531
1306001	16	0.518
1307001	16	0.481
1308001	57	0.468
1309001	55	0.464
1310001	57	0.468
1311001	65	0.496
1312001	21	0.493
1313001	43	0.511
1314001	39	0.518
1315001	30	0.516
1316001	37	0.523
1317001	18	0.512
1318001	24	0.52
1319001	22	0.524
1320001	18	0.534
1321001	15	0.523
1322001	45	0.5
1323001	154	0.471
1324001	209	0.424
1325001	407	0.403
1326001	408	0.402
1327001	354	0.411
1328001	326	0.413
1329001	214	0.42
1330001	201	0.414
1331001	198	0.404
1332001	203	0.423
1333001	130	0.441
1334001	113	0.453
1335001	73	0.461
1336001	95	0.481
1337001	85	0.493
1338001	79	0.509
1339001	64	0.541
1340001	8	0.553
1341001	6	0.539
1342001	20	0.522
1343001	50	0.504
1344001	71	0.474
1345001	108	0.462
1346001	163	0.446
1347001	202	0.447
1348001	191	0.449
1349001	181	0.455
1350001	160	0.474
1351001	109	0.48
1352001	102	0.514
1353001	74	0.531
1354001	43	0.543
1355001	28	0.532
1356001	46	0.489
1357001	155	0.472
1358001	154	0.471
1359001	153	0.478
1360001	139	0.499
1361001	30	0.502
1362001	22	0.491
1363001	33	0.498
1364001	29	0.507
1365001	31	0.512
1366001	22	0.515
1367001	24	0.51
1368001	22	0.517
1369001	19	0.52
1370001	21	0.541
1371001	6	0.545
1372001	13	0.54
1373001	14	0.555
1374001	12	0.553
1375001	11	0.567
1376001	2	0.572
1377001	4	0.557
1378001	24	0.541
1379001	35	0.526
1380001	66	0.522
1381001	65	0.538
1382001	46	0.563
1383001	36	0.574
1384001	6	0.584
1385001	4	0.552
1386001	81	0.538
1387001	82	0.526
1388001	91	0.5
1389001	98	0.502
1390001	88	0.496
1391001	86	0.477
1392001	96	0.471
1393001	107	0.493
1394001	42	0.494
1395001	47	0.516
1396001	28	0.534
1397001	13	0.536
1398001	11	0.53
1399001	29	0.532
1400001	33	0.52
1401001	43	0.51
1402001	47	0.527
1403001	24	0.51
1404001	45	0.509
1405001	37	0.485
1406001	140	0.454
1407001	158	0.427
1408001	272	0.401
1409001	383	0.417
1410001	279	0.429
1411001	278	0.458
1412001	146	0.491
1413001	35	0.5
1414001	32	0.518
1415001	15	0.526
1416001	12	0.531
1417001	14	0.537
1418001	21	0.528
1419001	32	0.515
1420001	55	0.509
1421001	77	0.506
1422001	71	0.499
1423001	74	0.516
1424001	48	0.504
1425001	76	0.508
1426001	75	0.525
1427001	62	0.524
1428001	61	0.548
1429001	8	0.543
1430001	14	0.535
1431001	17	0.543
1432001	17	0.517
1433001	42	0.495
1434001	67	0.48
1435001	78	0.465
1436001	93	0.474
1437001	87	0.488
1438001	60	0.482
1439001	72	0.467
1440001	133	0.463
1441001	122	0.442
1442001	146	0.473
1443001	120	0.492
1444001	52	0.514
1445001	39	0.545
1446001	15	0.537
1447001	16	0.536
1448001	20	0.507
1449001	40	0.49
1450001	57	0.489
1451001	55	0.492
1452001	43	0.516
1453001	25	0.541
1454001	5	0.538
1455001	11	0.552
1456001	11	0.526
1457001	42	0.517
1458001	45	0.505
1459001	50	0.493
1460001	55	0.508
1461001	46	0.484
1462001	77	0.477
1463001	84	0.475
1464001	82	0.493
1465001	62	0.531
1466001	26	0.561
1467001	8	0.57
1468001	4	0.56
1469001	6	0.558
1470001	7	0.547
1471001	33	0.55
1472001	33	0.544
1473001	51	0.498
1474001	121	0.478
1475001	118	0.444
1476001	138	0.41
1477001	237	0.412
1478001	246	0.41
1479001	246	0.414
1480001	239	0.43
1481001	146	0.445
1482001	76	0.457
1483001	66	0.459
1484001	65	0.464
1485001	49	0.469
1486001	45	0.457
1487001	78	0.45
1488001	81	0.448
1489001	75	0.444
1490001	76	0.441
1491001	49	0.454
1492001	45	0.463
1493001	39	0.472
1494001	37	0.481
1495001	39	0.476
1496001	58	0.46
1497001	81	0.425
1498001	181	0.422
1499001	215	0.44
1500001	190	0.461
1501001	176	0.495
1502001	76	0.505
1503001	40	0.506
1504001	41	0.525
1505001	30	0.533
1506001	27	0.533
1507001	19	0.527
1508001	28	0.503
1509001	42	0.497
1510001	48	0.521
1511001	38	0.527
1512001	26	0.534
1513001	20	0.549
1514001	12	0.541
1515001	12	0.542
1516001	14	0.53
1517001	51	0.51
1518001	65	0.511
1519001	66	0.509
1520001	67	0.528
1521001	22	0.532
1522001	13	0.525
1523001	15	0.529
1524001	12	0.525
1525001	14	0.509
1526001	45	0.513
1527001	43	0.515
1528001	41	0.534
1529001	39	0.571
1530001	4	0.575
1531001	3	0.568
1532001	8	0.538
1533001	36	0.518
1534001	43	0.513
1535001	43	0.514
1536001	49	0.53
1537001	23	0.529
1538001	26	0.528
1539001	25	0.527
1540001	21	0.529
1541001	21	0.542
1542001	11	0.54
1543001	16	0.548
1544001	8	0.543
1545001	7	0.544
1546001	7	0.537
1547001	19	0.512
1548001	85	0.503
1549001	99	0.487
1550001	111	0.494
1551001	102	0.517
1552001	40	0.509
1553001	86	0.526
1554001	73	0.527
1555001	68	0.522
1556001	72	0.527
1557001	20	0.506
1558001	36	0.509
1559001	41	0.509
1560001	38	0.525
1561001	35	0.537
1562001	57	0.531
1563001	52	0.521
1564001	64	0.53
1565001	58	0.534
1566001	22	0.54
1567001	24	0.553
1568001	9	0.539
1569001	12	0.528
1570001	25	0.537
1571001	21	0.544
1572001	19	0.548
1573001	17	0.556
1574001	4	0.541
1575001	7	0.54
1576001	9	0.532
1577001	32	0.525
1578001	37	0.52
1579001	43	0.513
1580001	44	0.521
1581001	22	0.515
1582001	18	0.517
1583001	19	0.522
1584001	19	0.52
1585001	21	0.526
1586001	24	0.532
1587001	19	0.531
1588001	16	0.519
1589001	18	0.5
1590001	49	0.484
1591001	90	0.467
1592001	125	0.468
1593001	123	0.491
1594001	92	0.494
1595001	57	0.504
1596001	32	0.515
1597001	33	0.518
1598001	29	0.537
1599001	22	0.547
1600001	13	0.551
1601001	12	0.53
1602001	19	0.501
1603001	54	0.469
1604001	112	0.446
1605001	145	0.465
1606001	139	0.484
1607001	111	0.513
1608001	53	0.525
1609001	22	0.52
1610001	21	0.529
1611001	9	0.516
1612001	17	0.491
1613001	77	0.484
1614001	87	0.471
1615001	90	0.459
1616001	94	0.468
1617001	65	0.449
1618001	97	0.435
1619001	134	0.454
1620001	125	0.475
1621001	88	0.488
1622001	88	0.474
1623001	122	0.457
1624001	124	0.429
1625001	145	0.427
1626001	114	0.458
1627001	48	0.448
1628001	80	0.431
1629001	154	0.447
1630001	156	0.45
1631001	155	0.471
1632001	130	0.512
1633001	35	0.52
1634001	23	0.517
1635001	19	0.523
1636001	8	0.534
1637001	8	0.532
1638001	7	0.539
1639001	4	0.545
1640001	4	0.52
1641001	18	0.496
1642001	83	0.478
1643001	116	0.471
1644001	117	0.481
1645001	126	0.5
1646001	64	0.513
1647001	38	0.518
1648001	35	0.528
1649001	12	0.535
1650001	9	0.533
1651001	11	0.509
1652001	111	0.493
1653001	146	0.488
1654001	148	0.509
1655001	140	0.533
1656001	62	0.531
1657001	57	0.537
1658001	57	0.528
1659001	56	0.535
1660001	37	0.553
1661001	7	0.549
1662001	6	0.549
1663001	6	0.545
1664001	5	0.544
1665001	5	0.545
1666001	3	0.521
1667001	24	0.499
1668001	45	0.497
1669001	46	0.49
1670001	65	0.497
1671001	92	0.518
1672001	69	0.515
1673001	97	0.5
1674001	119	0.506
1675001	88	0.498
1676001	102	0.507
1677001	76	0.535
1678001	36	0.542
1679001	22	0.557
1680001	12	0.553
1681001	15	0.556
1682001	15	0.563
1683001	13	0.541
1684001	24	0.549
1685001	18	0.539
1686001	17	0.527
1687001	20	0.522
1688001	18	0.476
1689001	69	0.438
1690001	111	0.419
1691001	164	0.434
1692001	152	0.469
1693001	104	0.515
1694001	62	0.539
1695001	6	0.528
1696001	21	0.531
1697001	25	0.517
1698001	37	0.503
1699001	46	0.524
1700001	30	0.521
1701001	23	0.523
1702001	11	0.543
1703001	2	0.535
1704001	4	0.531
1705001	9	0.525
1706001	13	0.495
1707001	38	0.5
1708001	38	0.502
1709001	36	0.523
1710001	31	0.549
1711001	6	0.535
1712001	32	0.545
1713001	32	0.539
1714001	36	0.528
1715001	39	0.538
1716001	18	0.501
1717001	79	0.456
1718001	211	0.423
1719001	292	0.395
1720001	319	0.38
1721001	416	0.39
1722001	334	0.399
1723001	283	0.398
1724001	284	0.429
1725001	150	0.42
1726001	237	0.437
1727001	214	0.458
1728001	185	0.472
1729001	158	0.512
1730001	18	0.527
1731001	9	0.537
1732001	3	0.534
1733001	9	0.525
1734001	26	0.515
1735001	29	0.521
1736001	31	0.525
1737001	61	0.529
1738001	51	0.532
1739001	50	0.526
1740001	55	0.53
1741001	25	0.541
1742001	18	0.53
1743001	110	0.506
1744001	131	0.492
1745001	141	0.49
1746001	141	0.505
1747001	51	0.523
1748001	31	0.529
1749001	25	0.505
1750001	45	0.498
1751001	44	0.487
1752001	71	0.484
1753001	72	0.484
1754001	84	0.477
1755001	88	0.49
1756001	59	0.479
1757001	58	0.457
1758001	111	0.465
1759001	111	0.467
1760001	107	0.473
1761001	110	0.477
1762001	111	0.447
1763001	218	0.42
1764001	259	0.431
1765001	254	0.472
1766001	167	0.486
1767001	92	0.512
1768001	53	0.518
1769001	45	0.495
1770001	82	0.515
1771001	51	0.529
1772001	50	0.521
1773001	57	0.54
1774001	21	0.538
1775001	16	0.535
1776001	14	0.542
1777001	7	0.53
1778001	24	0.533
1779001	19	0.518
1780001	33	0.512
1781001	40	0.526
1782001	27	0.529
1783001	27	0.541
1784001	13	0.542
1785001	7	0.541
1786001	4	0.518
1787001	76	0.487
1788001	97	0.453
1789001	178	0.448
1790001	200	0.47
1791001	130	0.497
1792001	110	0.543
1793001	29	0.536
1794001	20	0.53
1795001	23	0.511
1796001	26	0.487
1797001	50	0.497
1798001	58	0.497
1799001	57	0.506
1800001	52	0.521
1801001	29	0.518
1802001	8	0.529
1803001	4	0.545
1804001	4	0.534
1805001	15	0.525
1806001	44	0.512
1807001	61	0.5
1808001	61	0.516
1809001	48	0.517
1810001	30	0.526
1811001	15	0.532
1812001	15	0.532
1813001	16	0.551
1814001	6	0.553
1815001	6	0.544
1816001	13	0.553
1817001	12	0.555
1818001	9	0.557
1819001	7	0.571
1820001	0	0.563
1821001	2	0.562
1822001	2	0.529
1823001	85	0.492
1824001	122	0.485
1825001	121	0.465
1826001	162	0.489
1827001	86	0.504
1828001	60	0.514
1829001	62	0.513
1830001	49	0.521
1831001	42	0.528
1832001	34	0.509
1833001	37	0.525
1834001	9	0.518
1835001	11	0.519
1836001	14	0.522
1837001	20	0.504
1838001	26	0.476
1839001	117	0.463
1840001	132	0.462
1841001	130	0.477
1842001	124	0.508
1843001	38	0.509
1844001	35	0.489
1845001	51	0.481
1846001	67	0.473
1847001	62	0.482
1848001	45	0.499
1849001	29	0.501
1850001	23	0.51
1851001	25	0.514
1852001	29	0.519
1853001	57	0.529
1854001	47	0.536
1855001	44	0.541
1856001	41	0.553
1857001	5	0.559
1858001	7	0.559
1859001	6	0.544
1860001	53	0.543
1861001	54	0.529
1862001	54	0.523
1863001	54	0.537
1864001	7	0.533
1865001	9	0.529
1866001	12	0.504
1867001	80	0.511
1868001	79	0.499
1869001	86	0.509
1870001	82	0.546
1871001	15	0.544
1872001	16	0.558
1873001	8	0.561
1874001	12	0.545
1875001	24	0.54
1876001	23	0.553
1877001	19	0.539
1878001	45	0.53
1879001	58	0.523
1880001	69	0.473
1881001	155	0.461
1882001	162	0.48
1883001	137	0.485
1884001	127	0.532
1885001	41	0.562
1886001	4	0.566
1887001	3	0.567
1888001	5	0.566
1889001	5	0.564
1890001	4	0.536
1891001	63	0.542
1892001	60	0.531
1893001	60	0.534
1894001	63	0.543
1895001	8	0.536
1896001	10	0.534
1897001	18	0.531
1898001	18	0.547
1899001	14	0.557
1900001	12	0.567
1901001	9	0.543
1902001	15	0.529
1903001	21	0.508
1904001	27	0.504
1905001	28	0.518
1906001	21	0.51
1907001	24	0.509
1908001	21	0.501
1909001	20	0.492
1910001	40	0.491
1911001	50	0.509
1912001	50	0.512
1913001	46	0.516
1914001	31	0.532
1915001	24	0.54
1916001	22	0.547
1917001	22	0.554
1918001	17	0.553
1919001	8	0.548
1920001	7	0.536
1921001	19	0.545
1922001	17	0.545
1923001	17	0.543
1924001	17	0.555
1925001	7	0.53
1926001	24	0.53
1927001	24	0.525
1928001	25	0.497
1929001	222	0.516
1930001	205	0.522
1931001	203	0.513
1932001	202	0.521
1933001	17	0.49
1934001	105	0.461
1935001	156	0.452
1936001	169	0.475
1937001	159	0.499
1938001	79	0.515
1939001	36	0.523
1940001	23	0.516
1941001	20	0.518
1942001	35	0.517
1943001	28	0.524
1944001	27	0.529
1945001	27	0.538
1946001	4	0.55
1947001	3	0.54
1948001	9	0.514
1949001	69	0.473
1950001	119	0.428
1951001	244	0.42
1952001	270	0.419
1953001	242	0.44
1954001	199	0.472
1955001	78	0.458
1956001	180	0.45
1957001	193	0.434
1958001	214	0.416
1959001	245	0.43
1960001	140	0.431
1961001	210	0.45
1962001	221	0.454
1963001	219	0.468
1964001	191	0.481
1965001	115	0.478
1966001	95	0.498
1967001	70	0.494
1968001	77	0.511
1969001	42	0.521
1970001	24	0.512
1971001	21	0.515
1972001	14	0.511
1973001	23	0.524
1974001	22	0.542
1975001	17	0.555
1976001	16	0.555
1977001	9	0.544
1978001	11	0.524
1979001	30	0.509
1980001	34	0.521
1981001	29	0.522
1982001	35	0.538
1983001	16	0.54
1984001	14	0.529
1985001	30	0.533
1986001	23	0.54
1987001	23	0.533
1988001	70	0.514
1989001	68	0.48
1990001	190	0.472
1991001	191	0.48
1992001	148	0.514
1993001	131	0.548
1994001	10	0.546
1995001	14	0.552
1996001	15	0.537
1997001	22	0.541
[truncated: 2,857 more rows]

## Sheet: NC_003198
TSP calls and GC content in each window
Start Site of window	TSP calls	GC content
1	27	0.552
1001	29	0.566
2001	4	0.555
3001	6	0.55
4001	5	0.543
5001	6	0.534
6001	18	0.537
7001	28	0.528
8001	38	0.512
9001	62	0.514
10001	50	0.51
11001	44	0.507
12001	84	0.492
13001	103	0.471
14001	141	0.436
15001	194	0.442
16001	145	0.468
17001	99	0.492
18001	61	0.536
19001	3	0.538
20001	3	0.515
21001	77	0.487
22001	165	0.479
23001	173	0.481
24001	171	0.505
25001	99	0.525
26001	14	0.52
27001	8	0.523
28001	12	0.529
29001	16	0.504
30001	75	0.469
31001	268	0.418
32001	478	0.385
33001	630	0.396
34001	576	0.422
35001	388	0.447
36001	184	0.44
37001	106	0.451
38001	112	0.458
39001	113	0.472
40001	115	0.504
41001	39	0.493
42001	36	0.498
43001	33	0.507
44001	31	0.509
45001	38	0.526
46001	29	0.534
47001	23	0.533
48001	16	0.51
49001	41	0.492
50001	72	0.494
51001	72	0.503
52001	69	0.534
53001	33	0.548
54001	1	0.545
55001	1	0.536
56001	2	0.52
57001	10	0.528
58001	14	0.514
59001	28	0.5
60001	33	0.51
61001	31	0.535
62001	26	0.576
63001	12	0.605
64001	6	0.604
65001	5	0.551
66001	71	0.525
67001	71	0.512
68001	71	0.519
69001	68	0.552
70001	2	0.546
71001	9	0.545
72001	17	0.502
73001	310	0.502
74001	311	0.515
75001	305	0.533
76001	297	0.588
77001	2	0.56
78001	63	0.56
79001	63	0.532
80001	70	0.515
81001	72	0.533
82001	14	0.526
83001	13	0.534
84001	11	0.534
85001	13	0.502
86001	98	0.513
87001	100	0.52
88001	95	0.526
89001	96	0.562
90001	12	0.534
91001	31	0.513
92001	45	0.472
93001	191	0.452
94001	218	0.449
95001	217	0.464
96001	208	0.515
97001	57	0.53
98001	31	0.552
99001	12	0.549
100001	10	0.538
101001	12	0.553
102001	7	0.542
103001	8	0.544
104001	6	0.54
105001	5	0.525
106001	4	0.541
107001	3	0.549
108001	2	0.564
109001	1	0.565
110001	2	0.56
111001	2	0.562
112001	2	0.542
113001	18	0.525
114001	27	0.503
115001	103	0.47
116001	154	0.488
117001	138	0.509
118001	128	0.545
119001	51	0.575
120001	3	0.561
121001	5	0.566
122001	5	0.556
123001	11	0.569
124001	9	0.581
125001	9	0.579
126001	13	0.572
127001	16	0.551
128001	21	0.554
129001	19	0.552
130001	15	0.557
131001	8	0.564
132001	3	0.519
133001	192	0.495
134001	228	0.487
135001	242	0.483
136001	243	0.513
137001	68	0.526
138001	90	0.52
139001	85	0.526
140001	84	0.53
141001	74	0.539
142001	18	0.56
143001	8	0.564
144001	10	0.567
145001	7	0.566
146001	6	0.567
147001	8	0.564
148001	6	0.569
149001	10	0.572
150001	10	0.569
151001	17	0.563
152001	17	0.553
153001	15	0.545
154001	14	0.547
155001	4	0.54
156001	6	0.535
157001	11	0.533
158001	14	0.526
159001	14	0.528
160001	14	0.537
161001	10	0.531
162001	17	0.526
163001	24	0.529
164001	25	0.517
165001	38	0.527
166001	28	0.533
167001	21	0.536
168001	17	0.55
169001	0	0.552
170001	3	0.553
171001	7	0.55
172001	10	0.539
173001	15	0.533
174001	21	0.528
175001	25	0.511
176001	83	0.516
177001	84	0.516
178001	75	0.521
179001	69	0.543
180001	11	0.546
181001	5	0.541
182001	20	0.532
183001	31	0.536
184001	28	0.537
185001	48	0.546
186001	47	0.556
187001	34	0.563
188001	34	0.567
189001	15	0.559
190001	32	0.566
191001	33	0.562
192001	35	0.554
193001	36	0.557
194001	12	0.541
195001	14	0.517
196001	22	0.53
197001	20	0.539
198001	14	0.55
199001	13	0.562
200001	10	0.544
201001	11	0.525
202001	27	0.514
203001	32	0.504
204001	35	0.502
205001	41	0.513
206001	25	0.53
207001	19	0.525
208001	23	0.517
209001	41	0.508
210001	57	0.488
211001	69	0.5
212001	56	0.505
213001	35	0.491
214001	30	0.465
215001	251	0.481
216001	251	0.494
217001	248	0.524
218001	239	0.548
219001	12	0.547
220001	13	0.561
221001	12	0.57
222001	9	0.582
223001	4	0.576
224001	4	0.568
225001	5	0.543
226001	14	0.525
227001	29	0.53
228001	27	0.537
229001	26	0.562
230001	19	0.598
231001	3	0.597
232001	4	0.585
233001	21	0.579
234001	20	0.556
235001	24	0.55
236001	29	0.554
237001	15	0.533
238001	22	0.521
239001	30	0.522
240001	25	0.52
241001	24	0.518
242001	36	0.524
243001	27	0.521
244001	29	0.515
245001	32	0.54
246001	12	0.55
247001	8	0.541
248001	6	0.536
249001	3	0.521
250001	4	0.515
251001	10	0.517
252001	10	0.527
253001	12	0.525
254001	16	0.528
255001	15	0.533
256001	14	0.525
257001	10	0.528
258001	7	0.522
259001	10	0.514
260001	11	0.512
261001	21	0.517
262001	23	0.529
263001	15	0.545
264001	14	0.556
265001	4	0.556
266001	0	0.556
267001	1	0.55
268001	5	0.534
269001	13	0.532
270001	15	0.522
271001	19	0.516
272001	15	0.528
273001	12	0.536
274001	10	0.544
275001	14	0.548
276001	16	0.549
277001	16	0.525
278001	39	0.526
279001	30	0.527
280001	34	0.519
281001	35	0.526
282001	17	0.522
283001	18	0.513
284001	17	0.51
285001	18	0.522
286001	13	0.516
287001	13	0.525
288001	11	0.532
289001	4	0.523
290001	11	0.522
291001	11	0.514
292001	15	0.516
293001	23	0.52
294001	19	0.526
295001	21	0.528
296001	17	0.504
297001	56	0.499
298001	63	0.491
299001	69	0.5
300001	70	0.54
301001	23	0.567
302001	14	0.59
303001	6	0.595
304001	2	0.591
305001	2	0.544
306001	124	0.544
307001	128	0.554
308001	128	0.539
309001	136	0.563
310001	29	0.551
311001	26	0.515
312001	48	0.497
313001	134	0.505
314001	123	0.517
315001	121	0.55
316001	99	0.537
317001	67	0.525
318001	80	0.533
319001	81	0.54
320001	81	0.592
321001	19	0.629
322001	1	0.58
323001	54	0.53
324001	83	0.497
325001	91	0.451
326001	184	0.484
327001	131	0.51
328001	103	0.532
329001	96	0.568
330001	3	0.59
331001	2	0.617
332001	2	0.55
333001	275	0.542
334001	279	0.54
335001	279	0.529
336001	286	0.545
337001	97	0.522
338001	94	0.459
339001	206	0.413
340001	269	0.446
341001	188	0.459
342001	187	0.503
343001	75	0.518
344001	65	0.519
345001	74	0.494
346001	90	0.457
347001	124	0.47
348001	76	0.432
349001	233	0.441
350001	225	0.464
351001	194	0.466
352001	182	0.515
353001	16	0.516
354001	16	0.469
355001	178	0.427
356001	271	0.403
357001	286	0.394
358001	299	0.448
359001	140	0.499
360001	49	0.528
361001	30	0.54
362001	22	0.532
363001	19	0.512
364001	28	0.497
365001	51	0.499
366001	72	0.52
367001	69	0.53
368001	59	0.533
369001	41	0.545
370001	11	0.527
371001	30	0.518
372001	46	0.508
373001	70	0.512
374001	68	0.521
375001	49	0.5
376001	96	0.511
377001	72	0.496
378001	88	0.494
379001	90	0.527
380001	28	0.519
381001	34	0.505
382001	25	0.458
383001	142	0.415
384001	210	0.416
385001	215	0.417
386001	213	0.424
387001	179	0.428
388001	156	0.406
389001	169	0.432
390001	163	0.465
391001	106	0.496
392001	66	0.509
393001	70	0.493
394001	76	0.483
395001	60	0.479
396001	57	0.489
397001	36	0.487
398001	43	0.511
399001	31	0.523
400001	27	0.541
401001	20	0.558
402001	12	0.54
403001	14	0.538
404001	17	0.519
405001	37	0.523
406001	32	0.525
407001	37	0.533
408001	36	0.547
409001	11	0.551
410001	10	0.566
411001	3	0.57
412001	0	0.577
413001	0	0.533
414001	138	0.489
415001	162	0.463
416001	176	0.438
417001	201	0.461
418001	65	0.49
419001	68	0.5
420001	57	0.519
421001	35	0.517
422001	45	0.52
423001	24	0.519
424001	33	0.511
425001	32	0.498
426001	66	0.494
427001	77	0.501
428001	69	0.511
429001	68	0.533
430001	73	0.526
431001	80	0.526
432001	81	0.523
433001	84	0.533
434001	33	0.545
435001	14	0.556
436001	9	0.572
437001	5	0.574
438001	5	0.581
439001	0	0.564
440001	15	0.547
441001	18	0.523
442001	45	0.527
443001	48	0.518
444001	45	0.519
445001	44	0.536
446001	19	0.543
447001	16	0.554
448001	5	0.555
449001	9	0.557
450001	10	0.541
451001	20	0.538
452001	21	0.539
453001	15	0.536
454001	13	0.529
455001	8	0.524
456001	16	0.52
457001	21	0.5
458001	47	0.505
459001	45	0.53
460001	35	0.532
461001	30	0.554
462001	4	0.561
463001	5	0.553
464001	6	0.558
465001	6	0.554
466001	6	0.558
467001	6	0.549
468001	16	0.545
469001	16	0.551
470001	16	0.557
471001	13	0.564
472001	5	0.573
473001	9	0.569
474001	10	0.563
475001	9	0.571
476001	6	0.557
477001	6	0.55
478001	5	0.548
479001	12	0.506
480001	63	0.486
481001	74	0.483
482001	75	0.47
483001	75	0.497
484001	24	0.518
485001	11	0.529
486001	9	0.532
487001	5	0.51
488001	91	0.522
489001	90	0.512
490001	101	0.499
491001	108	0.522
492001	22	0.5
493001	26	0.503
494001	22	0.513
495001	23	0.515
496001	24	0.53
497001	22	0.52
498001	22	0.524
499001	15	0.522
500001	16	0.509
501001	23	0.523
502001	16	0.53
503001	16	0.533
504001	14	0.529
505001	15	0.53
506001	21	0.516
507001	55	0.523
508001	56	0.546
509001	50	0.553
510001	44	0.564
511001	10	0.563
512001	9	0.553
513001	6	0.543
514001	10	0.539
515001	23	0.53
516001	23	0.511
517001	40	0.493
518001	60	0.459
519001	187	0.457
520001	221	0.478
521001	203	0.498
522001	179	0.539
523001	36	0.528
524001	35	0.516
525001	44	0.506
526001	49	0.505
527001	50	0.523
528001	17	0.527
529001	10	0.541
530001	14	0.539
531001	21	0.549
532001	21	0.566
533001	19	0.569
534001	13	0.565
535001	5	0.554
536001	5	0.543
537001	11	0.543
538001	10	0.551
539001	9	0.545
540001	15	0.553
541001	8	0.555
542001	9	0.541
543001	41	0.541
544001	45	0.526
545001	54	0.516
546001	53	0.529
547001	28	0.497
548001	92	0.517
549001	85	0.533
550001	83	0.529
551001	95	0.575
552001	22	0.552
553001	31	0.533
554001	37	0.534
555001	20	0.521
556001	20	0.531
557001	10	0.55
558001	4	0.562
559001	3	0.561
560001	46	0.554
561001	52	0.534
562001	53	0.523
563001	53	0.527
564001	13	0.543
565001	12	0.544
566001	25	0.526
567001	66	0.524
568001	79	0.523
569001	74	0.511
570001	67	0.516
571001	41	0.497
572001	45	0.466
573001	74	0.461
574001	132	0.467
575001	145	0.478
576001	130	0.49
577001	112	0.524
578001	49	0.519
579001	26	0.53
580001	21	0.529
581001	33	0.497
582001	92	0.523
583001	86	0.526
584001	85	0.548
585001	62	0.574
586001	1	0.573
587001	1	0.582
588001	1	0.576
589001	3	0.558
590001	19	0.552
591001	19	0.542
592001	22	0.524
593001	43	0.539
594001	31	0.52
595001	51	0.521
596001	48	0.539
597001	24	0.535
598001	22	0.547
599001	7	0.513
600001	27	0.474
601001	146	0.444
602001	199	0.422
603001	223	0.428
604001	236	0.418
605001	247	0.415
606001	258	0.415
607001	255	0.424
608001	233	0.47
609001	111	0.504
610001	48	0.506
611001	49	0.525
612001	38	0.516
613001	42	0.512
614001	39	0.526
615001	21	0.501
616001	35	0.521
617001	23	0.523
618001	30	0.524
619001	23	0.535
620001	17	0.516
621001	30	0.515
622001	24	0.524
623001	27	0.527
624001	23	0.541
625001	14	0.549
626001	64	0.556
627001	61	0.577
628001	62	0.583
629001	58	0.591
630001	7	0.57
631001	46	0.545
632001	45	0.541
633001	46	0.542
634001	46	0.561
635001	13	0.585
636001	9	0.587
637001	8	0.569
638001	32	0.569
639001	25	0.567
640001	25	0.56
641001	31	0.576
642001	8	0.568
643001	11	0.565
644001	11	0.561
645001	5	0.556
646001	15	0.558
647001	13	0.54
648001	16	0.529
649001	22	0.481
650001	105	0.458
651001	234	0.452
652001	265	0.459
653001	261	0.505
654001	168	0.499
655001	101	0.496
656001	87	0.509
657001	86	0.499
658001	87	0.53
659001	26	0.535
660001	35	0.527
661001	39	0.529
662001	46	0.525
663001	48	0.539
664001	25	0.546
665001	32	0.568
666001	23	0.579
667001	19	0.589
668001	15	0.586
669001	3	0.529
670001	95	0.517
671001	97	0.505
672001	99	0.503
673001	101	0.516
674001	100	0.498
675001	147	0.5
676001	151	0.49
677001	157	0.509
678001	88	0.508
679001	98	0.493
680001	123	0.492
681001	126	0.504
682001	111	0.527
683001	58	0.543
684001	25	0.557
685001	17	0.549
686001	12	0.541
687001	11	0.542
688001	15	0.543
689001	12	0.55
690001	13	0.559
691001	8	0.558
692001	6	0.562
693001	6	0.549
694001	4	0.546
695001	12	0.525
696001	24	0.507
697001	42	0.51
698001	45	0.506
699001	47	0.528
700001	33	0.539
701001	20	0.545
702001	26	0.542
703001	21	0.531
704001	29	0.528
705001	25	0.527
706001	16	0.528
707001	13	0.537
708001	5	0.535
709001	7	0.537
710001	8	0.555
711001	5	0.547
712001	11	0.554
713001	8	0.539
714001	26	0.523
715001	30	0.528
716001	28	0.523
717001	31	0.525
718001	32	0.522
719001	43	0.531
720001	39	0.526
721001	49	0.537
722001	28	0.521
723001	69	0.508
724001	75	0.516
725001	66	0.515
726001	67	0.545
727001	11	0.56
728001	9	0.559
729001	18	0.549
730001	21	0.528
731001	32	0.524
732001	29	0.514
733001	34	0.531
734001	35	0.54
735001	27	0.535
736001	27	0.547
737001	10	0.54
738001	6	0.518
739001	42	0.509
740001	132	0.511
741001	132	0.527
742001	133	0.572
743001	94	0.586
744001	5	0.593
745001	6	0.588
746001	5	0.556
747001	93	0.552
748001	95	0.548
749001	94	0.543
750001	93	0.543
751001	19	0.554
752001	15	0.556
753001	14	0.546
754001	62	0.54
755001	74	0.532
756001	77	0.485
757001	117	0.448
758001	123	0.421
759001	193	0.37
760001	332	0.364
761001	385	0.353
762001	561	0.343
763001	677	0.331
764001	729	0.329
765001	727	0.358
766001	533	0.415
767001	324	0.471
768001	143	0.515
769001	56	0.515
770001	55	0.512
771001	52	0.526
772001	39	0.522
773001	38	0.538
774001	3	0.548
775001	3	0.541
776001	3	0.551
777001	0	0.561
778001	1	0.562
779001	1	0.549
780001	27	0.498
781001	323	0.481
782001	368	0.475
783001	368	0.485
784001	342	0.519
785001	52	0.527
786001	15	0.53
787001	15	0.529
788001	25	0.54
789001	21	0.55
790001	13	0.531
791001	22	0.519
792001	17	0.515
793001	20	0.515
794001	22	0.505
795001	51	0.509
796001	57	0.519
797001	54	0.522
798001	51	0.537
799001	19	0.548
800001	10	0.552
801001	9	0.552
802001	9	0.569
803001	3	0.544
804001	25	0.52
805001	44	0.517
806001	45	0.512
807001	49	0.528
808001	27	0.553
809001	10	0.551
810001	10	0.546
811001	7	0.55
812001	5	0.55
813001	4	0.549
814001	10	0.567
815001	9	0.578
816001	9	0.565
817001	22	0.581
818001	15	0.583
819001	15	0.583
820001	15	0.598
821001	2	0.582
822001	6	0.572
823001	6	0.576
824001	7	0.576
825001	5	0.568
826001	21	0.563
827001	24	0.552
828001	23	0.509
829001	67	0.498
830001	50	0.484
831001	51	0.473
832001	67	0.502
833001	30	0.519
834001	29	0.541
835001	26	0.527
836001	27	0.505
837001	44	0.507
838001	42	0.502
839001	41	0.52
840001	26	0.545
841001	4	0.537
842001	5	0.536
843001	6	0.542
844001	4	0.551
845001	2	0.556
846001	2	0.553
847001	12	0.56
848001	14	0.553
849001	15	0.555
850001	16	0.561
851001	10	0.534
852001	30	0.527
853001	31	0.533
854001	32	0.522
855001	33	0.542
856001	12	0.538
857001	11	0.516
858001	22	0.493
859001	136	0.484
860001	172	0.472
861001	217	0.468
862001	221	0.495
863001	103	0.488
864001	78	0.507
865001	37	0.53
866001	21	0.527
867001	30	0.533
868001	19	0.545
869001	14	0.533
870001	29	0.533
871001	19	0.546
872001	19	0.536
873001	19	0.549
874001	2	0.553
875001	10	0.555
876001	12	0.558
877001	21	0.566
878001	22	0.574
879001	13	0.562
880001	14	0.557
881001	7	0.548
882001	7	0.549
883001	8	0.553
884001	6	0.537
885001	10	0.54
886001	9	0.524
887001	23	0.524
888001	24	0.533
889001	19	0.518
890001	44	0.533
891001	31	0.525
892001	37	0.542
893001	36	0.542
894001	19	0.534
895001	25	0.527
896001	52	0.507
897001	56	0.514
898001	61	0.52
899001	55	0.515
900001	47	0.521
901001	44	0.521
902001	33	0.517
903001	35	0.541
904001	9	0.542
905001	8	0.528
906001	75	0.508
907001	92	0.478
908001	131	0.478
909001	133	0.479
910001	75	0.489
911001	93	0.512
912001	54	0.511
913001	53	0.518
914001	64	0.533
915001	25	0.538
916001	24	0.543
917001	26	0.565
918001	4	0.572
919001	6	0.573
920001	6	0.579
921001	3	0.567
922001	3	0.564
923001	1	0.552
924001	12	0.534
925001	19	0.537
926001	20	0.519
927001	27	0.515
928001	34	0.532
929001	34	0.517
930001	39	0.521
931001	42	0.524
932001	25	0.518
933001	22	0.521
934001	22	0.504
935001	38	0.509
936001	40	0.511
937001	39	0.526
938001	34	0.542
939001	31	0.551
940001	28	0.557
941001	28	0.555
942001	28	0.563
943001	10	0.545
944001	20	0.525
945001	23	0.528
946001	22	0.546
947001	18	0.571
948001	7	0.583
949001	1	0.569
950001	5	0.556
951001	4	0.536
952001	9	0.528
953001	78	0.531
954001	74	0.52
955001	77	0.53
956001	72	0.544
957001	19	0.538
958001	29	0.523
959001	52	0.503
960001	68	0.487
961001	58	0.458
962001	89	0.441
963001	179	0.451
964001	163	0.455
965001	160	0.468
966001	174	0.491
967001	93	0.494
968001	93	0.491
969001	104	0.512
970001	52	0.524
971001	18	0.511
972001	65	0.527
973001	58	0.516
974001	68	0.512
975001	68	0.516
976001	31	0.515
977001	28	0.531
978001	19	0.527
979001	18	0.542
980001	8	0.551
981001	5	0.548
982001	6	0.559
983001	7	0.55
984001	8	0.54
985001	12	0.546
986001	9	0.545
987001	8	0.548
988001	8	0.551
989001	4	0.553
990001	2	0.564
991001	3	0.569
992001	2	0.565
993001	11	0.569
994001	11	0.548
995001	19	0.544
996001	22	0.546
997001	13	0.524
998001	18	0.496
999001	148	0.498
1000001	148	0.485
1001001	153	0.463
1002001	247	0.472
1003001	182	0.447
1004001	202	0.448
1005001	212	0.473
1006001	114	0.489
1007001	46	0.506
1008001	24	0.502
1009001	12	0.499
1010001	17	0.507
1011001	14	0.501
1012001	27	0.494
1013001	37	0.487
1014001	41	0.49
1015001	40	0.504
1016001	26	0.513
1017001	21	0.511
1018001	29	0.491
1019001	50	0.483
1020001	51	0.491
1021001	43	0.495
1022001	30	0.508
1023001	25	0.506
1024001	24	0.502
1025001	26	0.506
1026001	28	0.505
1027001	14	0.513
1028001	15	0.525
1029001	14	0.532
1030001	9	0.541
1031001	5	0.54
1032001	5	0.533
1033001	6	0.539
1034001	4	0.539
1035001	7	0.529
1036001	12	0.522
1037001	12	0.527
1038001	13	0.52
1039001	14	0.532
1040001	8	0.538
1041001	6	0.504
1042001	14	0.496
1043001	25	0.485
1044001	26	0.473
1045001	39	0.491
1046001	37	0.496
1047001	28	0.467
1048001	153	0.449
1049001	205	0.429
1050001	233	0.431
1051001	241	0.469
1052001	116	0.498
1053001	51	0.511
1054001	51	0.511
1055001	56	0.511
1056001	61	0.525
1057001	60	0.535
1058001	33	0.543
1059001	15	0.539
1060001	15	0.526
1061001	15	0.524
1062001	8	0.517
1063001	11	0.507
1064001	14	0.506
1065001	17	0.517
1066001	16	0.508
1067001	28	0.524
1068001	21	0.509
1069001	35	0.492
1070001	55	0.514
1071001	39	0.512
1072001	43	0.524
1073001	35	0.545
1074001	15	0.538
1075001	17	0.527
1076001	19	0.533
1077001	11	0.528
1078001	17	0.526
1079001	24	0.523
1080001	28	0.522
1081001	30	0.509
1082001	30	0.493
1083001	47	0.475
1084001	78	0.437
1085001	120	0.413
1086001	187	0.416
1087001	169	0.423
1088001	148	0.44
1089001	126	0.468
1090001	58	0.478
1091001	54	0.493
1092001	34	0.511
1093001	24	0.516
1094001	21	0.525
1095001	17	0.52
1096001	100	0.53
1097001	89	0.554
1098001	89	0.548
1099001	90	0.57
1100001	5	0.585
1101001	3	0.559
1102001	8	0.564
1103001	7	0.549
1104001	8	0.501
1105001	76	0.477
1106001	193	0.472
1107001	197	0.479
1108001	206	0.519
1109001	138	0.548
1110001	14	0.562
1111001	10	0.563
1112001	2	0.551
1113001	8	0.539
1114001	66	0.537
1115001	69	0.554
1116001	67	0.57
1117001	62	0.586
1118001	5	0.572
1119001	22	0.551
1120001	24	0.525
1121001	48	0.504
1122001	98	0.498
1123001	81	0.487
1124001	90	0.476
1125001	99	0.477
1126001	62	0.45
1127001	105	0.426
1128001	228	0.409
1129001	268	0.404
1130001	272	0.421
1131001	232	0.469
1132001	98	0.501
1133001	49	0.522
1134001	38	0.536
1135001	46	0.515
1136001	56	0.499
1137001	51	0.455
1138001	249	0.433
1139001	315	0.428
1140001	319	0.45
1141001	301	0.493
1142001	97	0.51
1143001	21	0.501
1144001	37	0.499
1145001	36	0.498
1146001	38	0.521
1147001	35	0.548
1148001	7	0.547
1149001	11	0.545
1150001	20	0.53
1151001	41	0.521
1152001	46	0.517
1153001	41	0.501
1154001	87	0.508
1155001	67	0.494
1156001	87	0.501
1157001	92	0.505
1158001	44	0.502
1159001	48	0.516
1160001	34	0.52
1161001	31	0.542
1162001	22	0.538
1163001	23	0.548
1164001	10	0.543
1165001	11	0.539
1166001	17	0.546
1167001	10	0.542
1168001	10	0.562
1169001	7	0.565
1170001	1	0.565
1171001	4	0.576
1172001	8	0.558
1173001	12	0.551
1174001	16	0.544
1175001	17	0.518
1176001	26	0.527
1177001	23	0.545
1178001	18	0.556
1179001	19	0.563
1180001	14	0.555
1181001	16	0.533
1182001	30	0.522
1183001	26	0.53
1184001	20	0.53
1185001	17	0.542
1186001	5	0.527
1187001	32	0.529
1188001	33	0.526
1189001	35	0.512
1190001	33	0.537
1191001	5	0.545
1192001	2	0.542
1193001	10	0.55
1194001	11	0.544
1195001	15	0.526
1196001	19	0.523
1197001	36	0.522
1198001	38	0.525
1199001	36	0.544
1200001	32	0.541
1201001	23	0.535
1202001	55	0.533
1203001	54	0.509
1204001	93	0.52
1205001	90	0.523
1206001	67	0.533
1207001	68	0.555
1208001	30	0.558
1209001	19	0.559
1210001	11	0.551
1211001	10	0.543
1212001	15	0.546
1213001	15	0.545
1214001	18	0.535
1215001	18	0.528
1216001	14	0.497
1217001	33	0.471
1218001	58	0.466
1219001	58	0.458
1220001	75	0.482
1221001	52	0.498
1222001	33	0.502
1223001	45	0.521
1224001	27	0.516
1225001	34	0.518
1226001	27	0.52
1227001	18	0.516
1228001	22	0.521
1229001	21	0.529
1230001	16	0.524
1231001	44	0.521
1232001	42	0.507
1233001	58	0.5
1234001	63	0.487
1235001	106	0.486
1236001	109	0.505
1237001	89	0.52
1238001	83	0.536
1239001	10	0.536
1240001	8	0.525
1241001	53	0.525
1242001	54	0.536
1243001	54	0.545
1244001	50	0.555
1245001	8	0.558
1246001	7	0.555
1247001	5	0.548
1248001	22	0.537
1249001	39	0.522
1250001	43	0.512
1251001	55	0.499
1252001	46	0.501
1253001	25	0.495
1254001	35	0.489
1255001	35	0.475
1256001	57	0.472
1257001	67	0.489
1258001	53	0.496
1259001	42	0.504
1260001	38	0.498
1261001	79	0.47
1262001	136	0.456
1263001	141	0.47
1264001	128	0.486
1265001	79	0.505
1266001	25	0.524
1267001	19	0.52
1268001	15	0.519
1269001	15	0.521
1270001	16	0.512
1271001	49	0.525
1272001	42	0.517
1273001	54	0.513
1274001	61	0.509
1275001	51	0.501
1276001	52	0.481
1277001	88	0.473
1278001	146	0.488
1279001	123	0.504
1280001	121	0.535
1281001	70	0.56
1282001	1	0.568
1283001	1	0.568
1284001	1	0.563
1285001	10	0.556
1286001	15	0.551
1287001	15	0.545
1288001	15	0.548
1289001	6	0.541
1290001	9	0.53
1291001	16	0.529
1292001	15	0.528
1293001	16	0.527
1294001	32	0.513
1295001	58	0.504
1296001	69	0.512
1297001	68	0.522
1298001	45	0.533
1299001	14	0.541
1300001	4	0.526
1301001	4	0.523
1302001	4	0.512
1303001	53	0.501
1304001	57	0.497
1305001	63	0.487
1306001	68	0.5
1307001	33	0.517
1308001	29	0.531
1309001	25	0.54
1310001	21	0.537
1311001	39	0.493
1312001	108	0.46
1313001	162	0.451
1314001	178	0.457
1315001	145	0.495
1316001	76	0.515
1317001	43	0.487
1318001	148	0.466
1319001	180	0.438
1320001	205	0.439
1321001	235	0.476
1322001	113	0.498
1323001	85	0.527
1324001	65	0.526
1325001	24	0.524
1326001	27	0.513
1327001	35	0.513
1328001	31	0.533
1329001	21	0.532
1330001	21	0.535
1331001	10	0.518
1332001	26	0.519
1333001	24	0.524
1334001	32	0.523
1335001	57	0.531
1336001	46	0.518
1337001	49	0.502
1338001	61	0.501
1339001	48	0.515
1340001	42	0.504
1341001	53	0.488
1342001	72	0.458
1343001	163	0.424
1344001	235	0.424
1345001	235	0.456
1346001	194	0.465
1347001	134	0.465
1348001	111	0.467
1349001	105	0.456
1350001	114	0.456
1351001	98	0.483
1352001	51	0.481
1353001	59	0.478
1354001	85	0.494
1355001	77	0.482
1356001	87	0.489
1357001	77	0.498
1358001	47	0.519
1359001	26	0.529
1360001	14	0.504
1361001	59	0.468
1362001	95	0.433
1363001	109	0.418
1364001	126	0.421
1365001	174	0.464
1366001	136	0.499
1367001	123	0.518
1368001	110	0.545
1369001	21	0.534
1370001	19	0.512
1371001	66	0.523
1372001	65	0.534
1373001	55	0.531
1374001	56	0.537
1375001	29	0.52
1376001	34	0.513
1377001	35	0.523
1378001	34	0.532
1379001	13	0.538
1380001	4	0.522
1381001	10	0.497
1382001	125	0.461
1383001	257	0.441
1384001	297	0.432
1385001	297	0.428
1386001	220	0.425
1387001	175	0.407
1388001	253	0.421
1389001	250	0.461
1390001	209	0.503
1391001	124	0.539
1392001	9	0.547
1393001	8	0.514
1394001	48	0.495
1395001	57	0.495
1396001	56	0.498
1397001	54	0.524
1398001	15	0.533
1399001	5	0.537
1400001	5	0.534
1401001	5	0.526
1402001	15	0.52
1403001	36	0.52
1404001	37	0.505
1405001	53	0.519
1406001	44	0.532
1407001	22	0.528
1408001	23	0.538
1409001	6	0.499
1410001	98	0.454
1411001	157	0.429
1412001	185	0.416
1413001	194	0.447
1414001	101	0.494
1415001	42	0.523
1416001	18	0.541
1417001	14	0.553
1418001	13	0.552
1419001	15	0.554
1420001	10	0.56
1421001	7	0.554
1422001	9	0.552
1423001	12	0.555
1424001	9	0.545
1425001	22	0.522
1426001	50	0.508
1427001	80	0.5
1428001	84	0.495
1429001	114	0.509
1430001	92	0.515
1431001	71	0.515
1432001	68	0.495
1433001	46	0.491
1434001	49	0.496
1435001	36	0.498
1436001	35	0.531
1437001	13	0.541
1438001	4	0.547
1439001	3	0.55
1440001	7	0.552
1441001	8	0.549
1442001	8	0.55
1443001	12	0.529
1444001	64	0.525
1445001	69	0.54
1446001	68	0.537
1447001	68	0.551
1448001	21	0.534
1449001	40	0.524
1450001	42	0.508
1451001	46	0.482
1452001	120	0.457
1453001	170	0.415
1454001	271	0.407
1455001	283	0.433
1456001	206	0.475
1457001	130	0.512
1458001	28	0.537
1459001	8	0.543
1460001	5	0.531
1461001	6	0.528
1462001	8	0.525
1463001	8	0.517
1464001	8	0.492
1465001	86	0.467
1466001	132	0.438
1467001	158	0.409
1468001	271	0.436
1469001	195	0.468
1470001	147	0.469
1471001	161	0.474
1472001	85	0.456
1473001	132	0.433
1474001	142	0.448
1475001	105	0.466
1476001	77	0.458
1477001	87	0.469
1478001	87	0.482
1479001	84	0.488
1480001	76	0.511
1481001	22	0.525
1482001	11	0.514
1483001	23	0.522
1484001	24	0.492
1485001	96	0.475
1486001	106	0.472
1487001	101	0.477
1488001	99	0.515
1489001	26	0.524
1490001	23	0.542
1491001	19	0.518
1492001	41	0.511
1493001	38	0.506
1494001	37	0.497
1495001	36	0.498
1496001	48	0.479
1497001	99	0.47
1498001	133	0.471
1499001	133	0.487
1500001	102	0.509
1501001	51	0.524
1502001	17	0.533
1503001	16	0.531
1504001	15	0.52
1505001	22	0.522
1506001	19	0.514
1507001	19	0.51
1508001	26	0.514
1509001	19	0.508
1510001	47	0.515
1511001	46	0.519
1512001	39	0.528
1513001	41	0.543
1514001	10	0.54
1515001	10	0.555
1516001	6	0.558
1517001	3	0.546
1518001	9	0.54
1519001	14	0.528
1520001	17	0.526
1521001	18	0.547
1522001	11	0.542
1523001	18	0.537
1524001	21	0.537
1525001	21	0.518
1526001	66	0.523
1527001	58	0.52
1528001	67	0.518
1529001	71	0.512
1530001	42	0.502
1531001	46	0.509
1532001	37	0.507
1533001	34	0.528
1534001	18	0.523
1535001	79	0.518
1536001	73	0.511
1537001	77	0.506
1538001	82	0.538
1539001	13	0.536
1540001	39	0.54
1541001	33	0.549
1542001	29	0.548
1543001	30	0.549
1544001	7	0.547
1545001	14	0.547
1546001	13	0.541
1547001	14	0.555
1548001	11	0.576
1549001	3	0.572
1550001	3	0.58
1551001	2	0.578
1552001	3	0.58
1553001	4	0.583
1554001	4	0.585
1555001	3	0.589
1556001	1	0.577
1557001	0	0.561
1558001	0	0.549
1559001	0	0.531
1560001	1	0.533
1561001	2	0.547
1562001	4	0.545
1563001	5	0.559
1564001	6	0.557
1565001	5	0.55
1566001	4	0.541
1567001	3	0.524
1568001	7	0.498
1569001	19	0.477
1570001	36	0.485
1571001	49	0.493
1572001	47	0.503
1573001	48	0.495
1574001	111	0.484
1575001	110	0.499
1576001	106	0.508
1577001	94	0.535
1578001	14	0.547
1579001	6	0.543
1580001	7	0.546
1581001	11	0.544
1582001	16	0.54
1583001	15	0.532
1584001	24	0.53
1585001	21	0.523
1586001	26	0.53
1587001	24	0.532
1588001	19	0.514
1589001	51	0.514
1590001	47	0.519
1591001	47	0.529
1592001	43	0.559
1593001	9	0.567
1594001	3	0.563
1595001	5	0.531
1596001	53	0.514
1597001	55	0.513
1598001	57	0.503
1599001	60	0.522
1600001	13	0.529
1601001	16	0.525
1602001	19	0.525
1603001	29	0.52
1604001	71	0.504
1605001	73	0.508
1606001	70	0.523
1607001	54	0.537
1608001	11	0.542
1609001	10	0.543
1610001	12	0.54
1611001	17	0.535
1612001	19	0.523
1613001	39	0.516
1614001	40	0.499
1615001	46	0.505
1616001	46	0.526
1617001	27	0.532
1618001	23	0.53
1619001	35	0.514
1620001	37	0.509
1621001	44	0.502
1622001	54	0.485
1623001	107	0.457
1624001	182	0.434
1625001	178	0.419
1626001	191	0.427
1627001	133	0.462
1628001	54	0.474
1629001	49	0.472
1630001	42	0.473
1631001	38	0.455
1632001	45	0.448
1633001	50	0.443
1634001	54	0.442
1635001	72	0.449
1636001	70	0.457
1637001	74	0.46
1638001	74	0.468
1639001	57	0.459
1640001	60	0.446
1641001	80	0.446
1642001	80	0.436
1643001	82	0.417
1644001	211	0.412
1645001	226	0.415
1646001	222	0.403
1647001	280	0.425
1648001	169	0.458
1649001	137	0.476
1650001	144	0.516
1651001	71	0.545
1652001	45	0.546
1653001	33	0.559
1654001	8	0.559
1655001	6	0.564
1656001	9	0.572
1657001	4	0.547
1658001	18	0.522
1659001	45	0.484
1660001	63	0.467
1661001	92	0.479
1662001	87	0.487
1663001	66	0.498
1664001	77	0.504
1665001	52	0.508
1666001	50	0.527
1667001	47	0.54
1668001	14	0.54
1669001	12	0.543
1670001	6	0.524
1671001	3	0.501
1672001	39	0.496
1673001	42	0.49
1674001	52	0.496
1675001	57	0.528
1676001	22	0.535
1677001	21	0.541
1678001	15	0.538
1679001	14	0.532
1680001	15	0.537
1681001	12	0.534
1682001	11	0.527
1683001	63	0.521
1684001	64	0.512
1685001	78	0.513
1686001	77	0.509
1687001	62	0.493
1688001	92	0.499
1689001	85	0.512
1690001	90	0.519
1691001	62	0.535
1692001	29	0.539
1693001	22	0.527
1694001	15	0.518
1695001	14	0.508
1696001	30	0.494
1697001	32	0.479
1698001	35	0.445
1699001	220	0.421
1700001	273	0.418
1701001	277	0.402
1702001	369	0.445
1703001	183	0.472
1704001	135	0.484
1705001	128	0.516
1706001	39	0.512
1707001	41	0.524
1708001	26	0.511
1709001	49	0.512
1710001	46	0.53
1711001	33	0.527
1712001	28	0.529
1713001	17	0.524
1714001	17	0.506
1715001	37	0.485
1716001	63	0.487
1717001	51	0.485
1718001	63	0.48
1719001	100	0.498
1720001	84	0.506
1721001	89	0.49
1722001	144	0.52
1723001	88	0.529
1724001	78	0.548
1725001	73	0.581
1726001	3	0.573
1727001	5	0.574
1728001	8	0.537
1729001	40	0.529
1730001	42	0.52
1731001	64	0.527
1732001	61	0.55
1733001	29	0.557
1734001	26	0.567
1735001	3	0.552
1736001	10	0.555
1737001	12	0.543
1738001	15	0.542
1739001	14	0.546
1740001	7	0.521
1741001	19	0.517
1742001	16	0.513
1743001	19	0.512
1744001	22	0.519
1745001	11	0.513
1746001	22	0.498
1747001	25	0.492
1748001	25	0.493
1749001	27	0.495
1750001	18	0.488
1751001	110	0.467
1752001	153	0.468
1753001	154	0.485
1754001	154	0.512
1755001	74	0.543
1756001	30	0.544
1757001	29	0.51
1758001	62	0.49
1759001	82	0.468
1760001	109	0.463
1761001	111	0.459
1762001	141	0.452
1763001	164	0.45
1764001	159	0.449
1765001	177	0.461
1766001	144	0.475
1767001	92	0.504
1768001	70	0.523
1769001	46	0.542
1770001	15	0.554
1771001	6	0.541
1772001	8	0.508
1773001	66	0.491
1774001	72	0.479
1775001	79	0.456
1776001	98	0.452
1777001	74	0.437
1778001	126	0.417
1779001	154	0.405
1780001	195	0.412
1781001	200	0.424
1782001	157	0.419
1783001	205	0.424
1784001	201	0.413
1785001	281	0.388
1786001	332	0.385
1787001	327	0.384
1788001	320	0.396
1789001	254	0.437
1790001	190	0.467
1791001	121	0.512
1792001	68	0.549
1793001	14	0.558
1794001	13	0.566
1795001	7	0.558
1796001	22	0.546
1797001	24	0.538
1798001	22	0.549
1799001	18	0.536
1800001	44	0.529
1801001	57	0.51
1802001	80	0.456
1803001	181	0.465
1804001	147	0.475
1805001	132	0.499
1806001	112	0.549
1807001	11	0.561
1808001	3	0.571
1809001	3	0.57
1810001	4	0.572
1811001	4	0.556
1812001	18	0.54
1813001	43	0.534
1814001	40	0.532
1815001	41	0.531
1816001	34	0.537
1817001	9	0.541
1818001	11	0.528
1819001	18	0.543
1820001	13	0.55
1821001	13	0.552
1822001	12	0.555
1823001	15	0.538
1824001	20	0.522
1825001	20	0.51
1826001	28	0.514
1827001	20	0.517
1828001	17	0.507
1829001	23	0.51
1830001	18	0.494
1831001	33	0.496
1832001	40	0.499
1833001	55	0.504
1834001	51	0.52
1835001	33	0.513
1836001	38	0.539
1837001	17	0.546
1838001	19	0.548
1839001	19	0.554
1840001	7	0.546
1841001	7	0.541
1842001	14	0.539
1843001	15	0.549
1844001	11	0.542
1845001	12	0.551
1846001	2	0.537
1847001	19	0.529
1848001	23	0.531
1849001	24	0.522
1850001	25	0.509
1851001	186	0.521
1852001	182	0.518
1853001	181	0.511
1854001	185	0.501
1855001	86	0.476
1856001	125	0.46
1857001	161	0.453
1858001	179	0.492
1859001	100	0.499
1860001	80	0.517
1861001	46	0.524
1862001	25	0.519
1863001	29	0.522
1864001	30	0.517
1865001	30	0.524
1866001	30	0.529
1867001	25	0.543
1868001	5	0.546
1869001	8	0.536
1870001	13	0.498
1871001	137	0.452
1872001	224	0.425
1873001	296	0.415
1874001	310	0.422
1875001	220	0.459
1876001	133	0.458
1877001	157	0.453
1878001	178	0.446
1879001	180	0.417
1880001	219	0.432
1881001	123	0.449
1882001	84	0.451
1883001	87	0.475
1884001	58	0.488
1885001	59	0.464
1886001	150	0.456
1887001	236	0.453
1888001	233	0.447
1889001	233	0.468
1890001	154	0.497
1891001	31	0.506
1892001	32	0.487
1893001	37	0.483
1894001	25	0.476
1895001	32	0.475
1896001	28	0.503
1897001	19	0.523
1898001	19	0.539
1899001	10	0.544
1900001	8	0.547
1901001	5	0.541
1902001	3	0.539
1903001	7	0.541
1904001	5	0.533
1905001	6	0.531
1906001	9	0.53
1907001	9	0.515
1908001	12	0.51
1909001	15	0.501
1910001	13	0.484
1911001	25	0.471
1912001	40	0.471
1913001	41	0.472
1914001	51	0.464
1915001	130	0.47
1916001	128	0.432
1917001	222	0.397
1918001	305	0.409
1919001	225	0.422
1920001	214	0.465
1921001	121	0.493
1922001	56	0.489
1923001	51	0.47
1924001	54	0.45
1925001	76	0.461
1926001	51	0.468
1927001	51	0.481
1928001	53	0.487
1929001	42	0.458
1930001	60	0.442
1931001	97	0.452
1932001	89	0.461
1933001	90	0.492
1934001	68	0.517
1935001	26	0.513
1936001	28	0.515
1937001	12	0.516
1938001	12	0.519
1939001	22	0.534
1940001	18	0.548
1941001	17	0.558
1942001	17	0.55
1943001	9	0.533
1944001	26	0.52
1945001	35	0.509
1946001	38	0.518
1947001	36	0.524
1948001	27	0.536
1949001	17	0.532
1950001	23	0.527
1951001	38	0.533
1952001	30	0.539
1953001	30	0.529
1954001	38	0.502
1955001	111	0.497
1956001	112	0.488
1957001	117	0.513
1958001	99	0.546
1959001	8	0.547
1960001	13	0.549
1961001	15	0.538
1962001	22	0.54
1963001	26	0.543
1964001	21	0.539
1965001	21	0.542
1966001	14	0.536
1967001	9	0.528
1968001	12	0.529
1969001	6	0.523
1970001	9	0.535
1971001	8	0.547
1972001	5	0.552
1973001	12	0.559
1974001	16	0.555
1975001	17	0.545
1976001	18	0.547
1977001	11	0.551
1978001	5	0.544
1979001	6	0.55
1980001	5	0.546
1981001	5	0.54
1982001	8	0.538
1983001	10	0.524
1984001	12	0.489
1985001	157	0.487
1986001	156	0.485
1987001	156	0.485
1988001	159	0.5
1989001	82	0.483
1990001	106	0.474
1991001	173	0.477
1992001	176	0.501
1993001	108	0.51
1994001	90	0.51
1995001	33	0.497
1996001	39	0.468
1997001	93	0.479
[truncated: 2,956 more rows]
[truncated: 15 more columns]

## Sheet: NC_004631
TSP calls and GC content in each window
Start Site of window	TSP calls	GC content
1	27	0.552
1001	29	0.566
2001	4	0.555
3001	6	0.55
4001	5	0.543
5001	6	0.534
6001	18	0.537
7001	28	0.528
8001	38	0.512
9001	62	0.514
10001	50	0.51
11001	44	0.507
12001	84	0.492
13001	103	0.471
14001	141	0.436
15001	194	0.442
16001	145	0.468
17001	99	0.492
18001	61	0.536
19001	3	0.538
20001	2	0.516
21001	76	0.487
22001	164	0.479
23001	172	0.481
24001	171	0.505
25001	99	0.525
26001	14	0.521
27001	8	0.523
28001	12	0.529
29001	16	0.504
30001	75	0.469
31001	268	0.418
32001	478	0.386
33001	628	0.396
34001	574	0.422
35001	386	0.447
36001	182	0.44
37001	106	0.451
38001	112	0.458
39001	113	0.472
40001	115	0.504
41001	39	0.493
42001	36	0.498
43001	33	0.507
44001	31	0.509
45001	38	0.526
46001	29	0.534
47001	23	0.533
48001	16	0.51
49001	41	0.492
50001	72	0.494
51001	72	0.503
52001	69	0.534
53001	33	0.548
54001	1	0.545
55001	1	0.536
56001	2	0.52
57001	10	0.528
58001	14	0.514
59001	28	0.501
60001	33	0.51
61001	31	0.535
62001	26	0.576
63001	12	0.605
64001	6	0.604
65001	5	0.551
66001	71	0.525
67001	71	0.512
68001	71	0.519
69001	68	0.552
70001	2	0.546
71001	9	0.545
72001	17	0.502
73001	296	0.503
74001	297	0.516
75001	291	0.534
76001	283	0.588
77001	2	0.56
78001	63	0.56
79001	63	0.532
80001	71	0.515
81001	72	0.533
82001	14	0.525
83001	13	0.534
84001	10	0.534
85001	13	0.502
86001	98	0.514
87001	100	0.52
88001	95	0.527
89001	96	0.562
90001	12	0.534
91001	31	0.515
92001	45	0.471
93001	191	0.452
94001	218	0.448
95001	217	0.463
96001	208	0.515
97001	57	0.53
98001	31	0.552
99001	12	0.549
100001	10	0.538
101001	12	0.553
102001	7	0.542
103001	8	0.544
104001	6	0.54
105001	5	0.525
106001	4	0.542
107001	3	0.549
108001	2	0.563
109001	1	0.565
110001	2	0.56
111001	2	0.562
112001	2	0.541
113001	20	0.525
114001	27	0.502
115001	106	0.47
116001	154	0.488
117001	136	0.509
118001	128	0.545
119001	48	0.574
120001	3	0.561
121001	5	0.567
122001	5	0.556
123001	11	0.57
124001	9	0.581
125001	9	0.579
126001	13	0.572
127001	16	0.549
128001	21	0.554
129001	19	0.552
130001	16	0.556
131001	8	0.565
132001	3	0.518
133001	194	0.495
134001	237	0.488
135001	244	0.482
136001	245	0.514
137001	68	0.526
138001	82	0.519
139001	85	0.526
140001	84	0.53
141001	74	0.539
142001	18	0.561
143001	8	0.564
144001	10	0.567
145001	7	0.567
146001	6	0.566
147001	8	0.564
148001	6	0.569
149001	10	0.572
150001	10	0.568
151001	17	0.563
152001	17	0.553
153001	15	0.545
154001	14	0.547
155001	4	0.54
156001	6	0.536
157001	11	0.533
158001	14	0.526
159001	14	0.529
160001	14	0.537
161001	10	0.531
162001	17	0.527
163001	24	0.528
164001	26	0.517
165001	38	0.527
166001	28	0.534
167001	21	0.537
168001	16	0.55
169001	0	0.552
170001	3	0.553
171001	7	0.55
172001	10	0.539
173001	15	0.533
174001	21	0.527
175001	25	0.512
176001	83	0.516
177001	84	0.517
178001	75	0.521
179001	69	0.542
180001	11	0.545
181001	5	0.54
182001	20	0.532
183001	31	0.535
184001	28	0.538
185001	48	0.546
186001	47	0.557
187001	34	0.564
188001	34	0.566
189001	15	0.56
190001	32	0.566
191001	33	0.561
192001	35	0.554
193001	36	0.556
194001	12	0.54
195001	14	0.517
196001	22	0.529
197001	20	0.539
198001	14	0.551
199001	13	0.56
200001	10	0.544
201001	11	0.525
202001	28	0.513
203001	32	0.504
204001	35	0.501
205001	41	0.513
206001	24	0.53
207001	19	0.525
208001	23	0.517
209001	41	0.508
210001	57	0.488
211001	69	0.5
212001	56	0.505
213001	35	0.491
214001	30	0.466
215001	251	0.482
216001	251	0.495
217001	248	0.524
218001	239	0.547
219001	12	0.547
220001	13	0.56
221001	12	0.57
222001	9	0.581
223001	4	0.576
224001	4	0.567
225001	5	0.543
226001	14	0.525
227001	29	0.53
228001	27	0.537
229001	26	0.561
230001	19	0.598
231001	3	0.597
232001	4	0.585
233001	21	0.58
234001	20	0.557
235001	24	0.551
236001	29	0.554
237001	15	0.533
238001	22	0.52
239001	30	0.521
240001	26	0.522
241001	24	0.518
242001	36	0.524
243001	27	0.521
244001	28	0.514
245001	32	0.539
246001	12	0.55
247001	8	0.541
248001	6	0.536
249001	3	0.521
250001	4	0.515
251001	10	0.517
252001	10	0.527
253001	12	0.526
254001	16	0.528
255001	15	0.533
256001	14	0.526
257001	10	0.528
258001	7	0.522
259001	10	0.514
260001	11	0.511
261001	21	0.517
262001	23	0.529
263001	15	0.545
264001	14	0.556
265001	4	0.557
266001	0	0.557
267001	1	0.55
268001	5	0.535
269001	13	0.532
270001	15	0.522
271001	19	0.517
272001	15	0.529
273001	12	0.536
274001	10	0.544
275001	14	0.547
276001	16	0.548
277001	16	0.526
278001	39	0.525
279001	30	0.526
280001	34	0.52
281001	35	0.525
282001	17	0.522
283001	18	0.514
284001	17	0.51
285001	18	0.522
286001	13	0.516
287001	13	0.525
288001	11	0.532
289001	4	0.531
290001	6	0.523
291001	24	0.521
292001	25	0.513
293001	30	0.503
294001	37	0.523
295001	19	0.532
296001	17	0.543
297001	19	0.547
298001	27	0.554
299001	26	0.536
300001	52	0.529
301001	49	0.523
302001	51	0.51
303001	53	0.523
304001	27	0.53
305001	25	0.536
306001	36	0.525
307001	45	0.524
308001	49	0.531
309001	47	0.534
310001	23	0.539
311001	12	0.536
312001	9	0.524
313001	12	0.523
314001	8	0.535
315001	11	0.538
316001	9	0.518
317001	39	0.497
318001	83	0.476
319001	110	0.473
320001	113	0.503
321001	81	0.53
322001	46	0.55
323001	27	0.554
324001	23	0.545
325001	25	0.536
326001	24	0.543
327001	13	0.553
328001	14	0.574
329001	11	0.574
330001	25	0.57
331001	30	0.556
332001	33	0.544
333001	33	0.544
334001	13	0.547
335001	10	0.547
336001	14	0.528
337001	20	0.522
338001	20	0.517
339001	24	0.48
340001	193	0.486
341001	191	0.493
342001	199	0.479
343001	215	0.527
344001	38	0.546
345001	35	0.552
346001	23	0.562
347001	3	0.556
348001	3	0.555
349001	2	0.551
350001	3	0.556
351001	4	0.538
352001	60	0.529
353001	64	0.53
354001	63	0.525
355001	65	0.544
356001	9	0.535
357001	9	0.538
358001	10	0.553
359001	5	0.556
360001	10	0.563
361001	11	0.565
362001	13	0.55
363001	16	0.522
364001	43	0.525
365001	40	0.522
366001	38	0.532
367001	35	0.568
368001	3	0.582
369001	2	0.595
370001	1	0.607
371001	1	0.615
372001	1	0.584
373001	68	0.571
374001	68	0.553
375001	73	0.545
376001	73	0.574
377001	6	0.555
378001	24	0.554
379001	23	0.545
380001	27	0.529
381001	32	0.546
382001	19	0.552
383001	16	0.548
384001	16	0.551
385001	11	0.548
386001	6	0.515
387001	164	0.506
388001	167	0.505
389001	166	0.505
390001	170	0.54
391001	15	0.562
392001	8	0.572
393001	9	0.587
394001	5	0.592
395001	6	0.584
396001	7	0.576
397001	9	0.58
398001	9	0.575
399001	6	0.589
400001	5	0.598
401001	2	0.589
402001	2	0.59
403001	2	0.565
404001	5	0.529
405001	227	0.516
406001	232	0.516
407001	230	0.531
408001	228	0.56
409001	6	0.571
410001	1	0.57
411001	8	0.565
412001	18	0.567
413001	18	0.566
414001	18	0.545
415001	17	0.514
416001	36	0.485
417001	82	0.448
418001	205	0.448
419001	224	0.463
420001	207	0.487
421001	161	0.51
422001	41	0.514
423001	24	0.522
424001	22	0.522
425001	22	0.52
426001	25	0.529
427001	44	0.535
428001	33	0.536
429001	34	0.553
430001	30	0.551
431001	13	0.538
432001	25	0.522
433001	32	0.522
434001	30	0.533
435001	23	0.539
436001	14	0.545
437001	14	0.54
438001	16	0.532
439001	16	0.539
440001	14	0.558
441001	6	0.579
442001	4	0.585
443001	1	0.585
444001	1	0.551
445001	115	0.536
446001	115	0.529
447001	117	0.528
448001	117	0.546
449001	11	0.531
450001	17	0.543
451001	16	0.548
452001	17	0.542
453001	16	0.522
454001	52	0.507
455001	57	0.496
456001	68	0.511
457001	63	0.542
458001	22	0.542
459001	19	0.543
460001	16	0.547
461001	14	0.531
462001	22	0.518
463001	41	0.527
464001	32	0.529
465001	32	0.557
466001	23	0.587
467001	1	0.6
468001	0	0.605
469001	0	0.611
470001	0	0.607
471001	0	0.602
472001	3	0.6
473001	5	0.585
474001	5	0.593
475001	6	0.594
476001	3	0.586
477001	2	0.581
478001	2	0.561
479001	2	0.537
480001	17	0.527
481001	19	0.511
482001	28	0.519
483001	30	0.531
484001	17	0.526
485001	29	0.533
486001	34	0.534
487001	31	0.534
488001	30	0.552
489001	17	0.564
490001	6	0.56
491001	6	0.566
492001	7	0.556
493001	10	0.557
494001	7	0.543
495001	14	0.532
496001	17	0.516
497001	27	0.507
498001	35	0.511
499001	43	0.519
500001	43	0.538
501001	30	0.551
502001	22	0.565
503001	10	0.553
504001	19	0.544
505001	24	0.513
506001	86	0.503
507001	86	0.482
508001	118	0.484
509001	117	0.495
510001	76	0.506
511001	75	0.519
512001	36	0.508
513001	67	0.512
514001	49	0.503
515001	48	0.495
516001	61	0.506
517001	52	0.509
518001	60	0.515
519001	61	0.542
520001	41	0.565
521001	13	0.576
522001	2	0.573
523001	8	0.541
524001	65	0.522
525001	66	0.494
526001	78	0.487
527001	83	0.486
528001	91	0.475
529001	95	0.472
530001	122	0.484
531001	112	0.502
532001	47	0.516
533001	43	0.537
534001	4	0.515
535001	35	0.504
536001	51	0.465
537001	136	0.42
538001	212	0.385
539001	353	0.363
540001	436	0.383
541001	359	0.416
542001	300	0.464
543001	130	0.502
544001	32	0.506
545001	41	0.521
546001	26	0.54
547001	23	0.544
548001	24	0.548
549001	17	0.546
550001	17	0.533
551001	17	0.542
552001	19	0.558
553001	9	0.558
554001	9	0.562
555001	8	0.567
556001	4	0.558
557001	7	0.568
558001	7	0.535
559001	54	0.5
560001	124	0.485
561001	130	0.494
562001	128	0.525
563001	84	0.554
564001	14	0.572
565001	8	0.559
566001	8	0.551
567001	11	0.549
568001	15	0.556
569001	11	0.56
570001	13	0.559
571001	7	0.555
572001	5	0.541
573001	6	0.514
574001	74	0.514
575001	84	0.495
576001	93	0.493
577001	96	0.5
578001	29	0.51
579001	19	0.529
580001	13	0.521
581001	16	0.522
582001	24	0.52
583001	26	0.509
584001	29	0.529
585001	23	0.54
586001	13	0.539
587001	10	0.544
588001	15	0.54
589001	23	0.526
590001	47	0.51
591001	82	0.519
592001	69	0.519
593001	62	0.532
594001	40	0.554
595001	6	0.554
596001	6	0.561
597001	4	0.563
598001	3	0.545
599001	17	0.531
600001	22	0.524
601001	22	0.527
602001	20	0.544
603001	9	0.546
604001	17	0.523
605001	43	0.481
606001	198	0.464
607001	217	0.459
608001	241	0.482
609001	216	0.528
610001	61	0.549
611001	38	0.574
612001	1	0.576
613001	3	0.579
614001	3	0.585
615001	3	0.575
616001	3	0.574
617001	3	0.57
618001	3	0.567
619001	3	0.561
620001	5	0.565
621001	2	0.567
622001	2	0.561
623001	5	0.564
624001	10	0.552
625001	14	0.539
626001	17	0.541
627001	20	0.555
628001	13	0.573
629001	15	0.58
630001	12	0.591
631001	6	0.594
632001	7	0.577
633001	10	0.571
634001	14	0.561
635001	15	0.549
636001	15	0.549
637001	10	0.552
638001	9	0.545
639001	11	0.545
640001	11	0.529
641001	85	0.508
642001	101	0.509
643001	101	0.5
644001	108	0.512
645001	31	0.527
646001	15	0.53
647001	13	0.534
648001	6	0.51
649001	87	0.48
650001	141	0.48
651001	140	0.492
652001	140	0.54
653001	58	0.57
654001	16	0.569
655001	19	0.549
656001	36	0.514
657001	54	0.496
658001	95	0.492
659001	97	0.495
660001	83	0.51
661001	65	0.533
662001	9	0.519
663001	17	0.515
664001	15	0.471
665001	158	0.442
666001	187	0.43
667001	201	0.424
668001	206	0.478
669001	63	0.506
670001	35	0.525
671001	21	0.536
672001	16	0.523
673001	29	0.524
674001	29	0.525
675001	22	0.521
676001	22	0.525
677001	13	0.493
678001	99	0.494
679001	158	0.494
680001	161	0.51
681001	158	0.555
682001	71	0.566
683001	16	0.573
684001	19	0.548
685001	149	0.533
686001	156	0.534
687001	153	0.54
688001	145	0.569
689001	15	0.566
690001	9	0.564
691001	5	0.595
692001	5	0.613
693001	4	0.646
694001	3	0.68
695001	0	0.671
696001	0	0.67
697001	0	0.651
698001	0	0.577
699001	105	0.529
700001	131	0.49
701001	152	0.468
702001	158	0.516
703001	53	0.534
704001	27	0.528
705001	24	0.533
706001	19	0.516
707001	39	0.514
708001	40	0.506
709001	37	0.519
710001	38	0.527
711001	26	0.532
712001	26	0.545
713001	41	0.53
714001	74	0.538
715001	67	0.539
716001	71	0.536
717001	47	0.546
718001	12	0.529
719001	12	0.525
720001	7	0.521
721001	15	0.496
722001	48	0.496
723001	79	0.494
724001	87	0.498
725001	79	0.48
726001	170	0.471
727001	175	0.466
728001	177	0.479
729001	173	0.526
730001	49	0.556
731001	12	0.571
732001	9	0.565
733001	12	0.549
734001	47	0.537
735001	52	0.53
736001	46	0.52
737001	85	0.528
738001	51	0.532
739001	46	0.527
740001	57	0.517
741001	50	0.503
742001	79	0.502
743001	81	0.509
744001	74	0.521
745001	41	0.538
746001	13	0.537
747001	13	0.519
748001	51	0.524
749001	52	0.502
750001	70	0.489
751001	92	0.503
752001	52	0.496
753001	59	0.509
754001	55	0.498
755001	135	0.502
756001	138	0.514
757001	129	0.51
758001	128	0.537
759001	31	0.542
760001	26	0.551
761001	23	0.564
762001	9	0.566
763001	2	0.573
764001	2	0.553
765001	47	0.56
766001	56	0.555
767001	59	0.548
768001	60	0.558
769001	20	0.549
770001	10	0.545
771001	9	0.534
772001	10	0.535
773001	7	0.537
774001	8	0.534
775001	20	0.549
776001	17	0.559
777001	16	0.572
778001	15	0.577
779001	6	0.557
780001	15	0.542
781001	16	0.514
782001	23	0.494
783001	27	0.484
784001	90	0.491
785001	90	0.496
786001	94	0.517
787001	105	0.495
788001	220	0.463
789001	274	0.451
790001	276	0.43
791001	297	0.442
792001	135	0.444
793001	103	0.464
794001	95	0.502
795001	54	0.535
796001	31	0.579
797001	8	0.582
798001	5	0.562
799001	8	0.547
800001	24	0.531
801001	27	0.507
802001	71	0.478
803001	158	0.476
804001	166	0.477
805001	163	0.466
806001	175	0.445
807001	260	0.403
808001	441	0.352
809001	618	0.321
810001	830	0.319
811001	813	0.318
812001	837	0.33
813001	791	0.384
814001	528	0.44
815001	373	0.503
816001	142	0.534
817001	13	0.521
818001	52	0.523
819001	53	0.519
820001	54	0.531
821001	59	0.553
822001	16	0.555
823001	12	0.56
824001	12	0.566
825001	6	0.578
826001	3	0.581
827001	4	0.577
828001	5	0.577
829001	4	0.577
830001	4	0.579
831001	4	0.58
832001	2	0.575
833001	1	0.555
834001	8	0.541
835001	15	0.53
836001	20	0.532
837001	21	0.541
838001	15	0.548
839001	7	0.534
840001	87	0.517
841001	105	0.515
842001	105	0.511
843001	108	0.531
844001	26	0.536
845001	8	0.536
846001	7	0.537
847001	5	0.508
848001	36	0.5
849001	63	0.499
850001	66	0.51
851001	66	0.553
852001	33	0.579
853001	5	0.592
854001	2	0.594
855001	1	0.598
856001	0	0.591
857001	1	0.569
858001	11	0.547
859001	26	0.525
860001	42	0.526
861001	42	0.542
862001	33	0.531
863001	32	0.524
864001	19	0.489
865001	90	0.464
866001	93	0.465
867001	106	0.443
868001	129	0.438
869001	83	0.427
870001	92	0.424
871001	76	0.43
872001	53	0.417
873001	108	0.396
874001	183	0.359
875001	346	0.333
876001	444	0.327
877001	648	0.323
878001	706	0.342
879001	628	0.356
880001	561	0.383
881001	310	0.39
882001	296	0.39
883001	269	0.411
884001	259	0.422
885001	289	0.439
886001	188	0.46
887001	135	0.475
888001	111	0.496
889001	47	0.533
890001	17	0.549
891001	1	0.553
892001	1	0.561
893001	1	0.558
894001	2	0.555
895001	39	0.556
896001	41	0.533
897001	58	0.529
898001	57	0.532
899001	20	0.522
900001	35	0.528
901001	24	0.503
902001	47	0.472
903001	143	0.47
904001	168	0.477
905001	166	0.501
906001	144	0.525
907001	52	0.534
908001	11	0.521
909001	12	0.516
910001	15	0.517
911001	17	0.516
912001	18	0.529
913001	13	0.542
914001	9	0.567
915001	4	0.587
916001	2	0.597
917001	2	0.596
918001	3	0.596
919001	2	0.596
920001	2	0.592
921001	2	0.596
922001	0	0.592
923001	0	0.574
924001	5	0.569
925001	5	0.57
926001	5	0.568
927001	5	0.546
928001	141	0.527
929001	169	0.49
930001	207	0.469
931001	255	0.495
932001	118	0.522
933001	97	0.556
934001	61	0.572
935001	13	0.575
936001	9	0.567
937001	7	0.566
938001	5	0.568
939001	5	0.567
940001	6	0.571
941001	1	0.557
942001	6	0.544
943001	7	0.542
944001	8	0.538
945001	13	0.552
946001	10	0.566
947001	12	0.557
948001	14	0.538
949001	35	0.528
950001	51	0.497
951001	62	0.491
952001	63	0.502
953001	39	0.472
954001	134	0.456
955001	174	0.411
956001	299	0.362
957001	444	0.332
958001	580	0.311
959001	816	0.339
960001	703	0.353
961001	637	0.36
962001	658	0.353
963001	673	0.321
964001	982	0.319
965001	972	0.317
966001	936	0.341
967001	734	0.346
968001	706	0.351
969001	667	0.377
970001	454	0.389
971001	371	0.408
972001	84	0.399
973001	116	0.385
974001	191	0.386
975001	199	0.4
976001	194	0.426
977001	159	0.46
978001	79	0.475
979001	59	0.502
980001	53	0.486
981001	72	0.487
982001	63	0.458
983001	301	0.455
984001	303	0.486
985001	262	0.499
986001	256	0.541
987001	24	0.536
988001	25	0.535
989001	20	0.529
990001	24	0.532
991001	13	0.516
992001	49	0.488
993001	137	0.484
994001	138	0.49
995001	138	0.507
996001	102	0.542
997001	16	0.564
998001	11	0.559
999001	8	0.581
1000001	5	0.591
1001001	1	0.58
1002001	2	0.582
1003001	2	0.562
1004001	20	0.524
1005001	78	0.528
1006001	76	0.523
1007001	113	0.515
1008001	97	0.53
1009001	44	0.509
1010001	51	0.495
1011001	42	0.482
1012001	54	0.48
1013001	60	0.479
1014001	61	0.492
1015001	38	0.505
1016001	26	0.521
1017001	20	0.535
1018001	13	0.527
1019001	41	0.522
1020001	56	0.501
1021001	73	0.495
1022001	74	0.505
1023001	42	0.515
1024001	35	0.497
1025001	74	0.493
1026001	79	0.468
1027001	95	0.477
1028001	86	0.512
1029001	27	0.5
1030001	88	0.516
1031001	100	0.477
1032001	176	0.465
1033001	180	0.486
1034001	113	0.488
1035001	90	0.502
1036001	114	0.493
1037001	156	0.481
1038001	156	0.487
1039001	155	0.505
1040001	57	0.532
1041001	9	0.546
1042001	9	0.541
1043001	7	0.552
1044001	4	0.541
1045001	7	0.542
1046001	7	0.553
1047001	7	0.545
1048001	12	0.557
1049001	17	0.558
1050001	16	0.554
1051001	16	0.549
1052001	11	0.542
1053001	5	0.528
1054001	9	0.529
1055001	6	0.53
1056001	7	0.532
1057001	11	0.542
1058001	14	0.538
1059001	19	0.534
1060001	27	0.54
1061001	23	0.538
1062001	22	0.547
1063001	17	0.551
1064001	12	0.544
1065001	11	0.536
1066001	33	0.492
1067001	112	0.491
1068001	113	0.501
1069001	112	0.513
1070001	85	0.54
1071001	31	0.536
1072001	30	0.528
1073001	38	0.523
1074001	41	0.539
1075001	17	0.534
1076001	18	0.52
1077001	32	0.518
1078001	32	0.507
1079001	39	0.522
1080001	35	0.544
1081001	13	0.557
1082001	9	0.555
1083001	16	0.542
1084001	18	0.524
1085001	22	0.511
1086001	23	0.515
1087001	12	0.512
1088001	22	0.517
1089001	26	0.503
1090001	55	0.502
1091001	53	0.501
1092001	53	0.479
1093001	86	0.486
1094001	59	0.475
1095001	62	0.456
1096001	86	0.448
1097001	74	0.433
1098001	114	0.415
1099001	220	0.443
1100001	183	0.457
1101001	162	0.457
1102001	166	0.465
1103001	114	0.422
1104001	214	0.411
1105001	333	0.428
1106001	296	0.443
1107001	243	0.494
1108001	143	0.531
1109001	16	0.545
1110001	8	0.545
1111001	5	0.535
1112001	16	0.523
1113001	30	0.517
1114001	30	0.524
1115001	27	0.517
1116001	37	0.527
1117001	25	0.52
1118001	37	0.501
1119001	65	0.494
1120001	82	0.454
1121001	178	0.455
1122001	169	0.474
1123001	143	0.496
1124001	105	0.508
1125001	186	0.518
1126001	182	0.522
1127001	181	0.516
1128001	184	0.521
1129001	25	0.528
1130001	24	0.526
1131001	23	0.528
1132001	21	0.552
1133001	2	0.544
1134001	12	0.548
1135001	12	0.543
1136001	15	0.539
1137001	14	0.547
1138001	5	0.552
1139001	7	0.551
1140001	19	0.548
1141001	19	0.536
1142001	19	0.515
1143001	38	0.517
1144001	33	0.502
1145001	51	0.501
1146001	55	0.496
1147001	40	0.499
1148001	32	0.508
1149001	18	0.503
1150001	23	0.518
1151001	17	0.509
1152001	21	0.511
1153001	28	0.522
1154001	20	0.536
1155001	20	0.555
1156001	15	0.553
1157001	12	0.551
1158001	13	0.544
1159001	13	0.528
1160001	18	0.543
1161001	11	0.536
1162001	9	0.538
1163001	21	0.535
1164001	41	0.531
1165001	40	0.544
1166001	42	0.548
1167001	31	0.57
1168001	4	0.571
1169001	4	0.57
1170001	1	0.562
1171001	3	0.553
1172001	7	0.511
1173001	61	0.475
1174001	134	0.464
1175001	147	0.452
1176001	185	0.497
1177001	131	0.528
1178001	58	0.538
1179001	43	0.548
1180001	17	0.54
1181001	22	0.547
1182001	24	0.558
1183001	23	0.568
1184001	8	0.559
1185001	12	0.549
1186001	14	0.518
1187001	39	0.475
1188001	111	0.441
1189001	188	0.401
1190001	246	0.381
1191001	349	0.379
1192001	335	0.393
1193001	310	0.41
1194001	286	0.42
1195001	199	0.423
1196001	189	0.419
1197001	176	0.417
1198001	194	0.407
1199001	192	0.416
1200001	166	0.435
1201001	130	0.447
1202001	79	0.458
1203001	99	0.472
1204001	83	0.489
1205001	72	0.504
1206001	68	0.538
1207001	10	0.557
1208001	6	0.544
1209001	15	0.526
1210001	44	0.505
1211001	70	0.48
1212001	90	0.464
1213001	137	0.45
1214001	175	0.45
1215001	158	0.449
1216001	166	0.459
1217001	145	0.464
1218001	114	0.468
1219001	109	0.485
1220001	82	0.51
1221001	55	0.54
1222001	29	0.543
1223001	31	0.52
1224001	60	0.482
1225001	162	0.467
1226001	155	0.468
1227001	153	0.482
1228001	124	0.498
1229001	17	0.498
1230001	22	0.491
1231001	25	0.497
1232001	25	0.509
1233001	25	0.516
1234001	16	0.512
1235001	22	0.511
1236001	19	0.517
1237001	16	0.52
1238001	19	0.545
1239001	6	0.544
1240001	14	0.542
1241001	15	0.553
1242001	12	0.551
1243001	11	0.566
1244001	3	0.561
1245001	20	0.553
1246001	27	0.533
1247001	52	0.523
1248001	63	0.525
1249001	48	0.538
1250001	42	0.566
1251001	17	0.57
1252001	5	0.583
1253001	2	0.547
1254001	72	0.534
1255001	77	0.524
1256001	86	0.496
1257001	97	0.505
1258001	90	0.497
1259001	85	0.478
1260001	98	0.477
1261001	109	0.491
1262001	48	0.485
1263001	61	0.507
1264001	42	0.525
1265001	19	0.527
1266001	20	0.531
1267001	13	0.529
1268001	33	0.514
1269001	40	0.512
1270001	46	0.519
1271001	43	0.515
1272001	41	0.514
1273001	43	0.483
1274001	116	0.477
1275001	131	0.449
1276001	151	0.406
1277001	363	0.419
1278001	292	0.416
1279001	277	0.441
1280001	251	0.478
1281001	43	0.496
1282001	31	0.506
1283001	30	0.517
1284001	15	0.524
1285001	15	0.539
1286001	15	0.536
1287001	29	0.524
1288001	43	0.512
1289001	89	0.498
1290001	92	0.494
1291001	92	0.507
1292001	79	0.517
1293001	68	0.51
1294001	79	0.519
1295001	64	0.525
1296001	65	0.527
1297001	21	0.539
1298001	10	0.533
1299001	15	0.532
1300001	14	0.545
1301001	15	0.536
1302001	18	0.529
1303001	22	0.497
1304001	57	0.491
1305001	52	0.491
1306001	47	0.501
1307001	39	0.526
1308001	3	0.543
1309001	5	0.539
1310001	12	0.543
1311001	12	0.527
1312001	45	0.509
1313001	48	0.505
1314001	50	0.494
1315001	77	0.492
1316001	64	0.478
1317001	87	0.466
1318001	92	0.486
1319001	63	0.516
1320001	47	0.545
1321001	19	0.574
1322001	4	0.563
1323001	9	0.558
1324001	6	0.559
1325001	8	0.547
1326001	33	0.546
1327001	45	0.524
1328001	60	0.48
1329001	142	0.461
1330001	137	0.431
1331001	153	0.404
1332001	283	0.415
1333001	222	0.411
1334001	224	0.416
1335001	218	0.434
1336001	89	0.443
1337001	81	0.448
1338001	78	0.453
1339001	69	0.467
1340001	58	0.466
1341001	62	0.457
1342001	76	0.456
1343001	65	0.442
1344001	72	0.436
1345001	67	0.446
1346001	50	0.452
1347001	50	0.472
1348001	37	0.476
1349001	42	0.477
1350001	33	0.463
1351001	54	0.431
1352001	117	0.417
1353001	189	0.431
1354001	195	0.454
1355001	182	0.484
1356001	122	0.502
1357001	50	0.507
1358001	45	0.513
1359001	37	0.529
1360001	34	0.53
1361001	29	0.525
1362001	27	0.507
1363001	46	0.496
1364001	49	0.511
1365001	40	0.524
1366001	36	0.534
1367001	19	0.538
1368001	17	0.545
1369001	12	0.541
1370001	13	0.541
1371001	11	0.525
1372001	53	0.508
1373001	70	0.508
1374001	73	0.515
1375001	71	0.527
1376001	29	0.529
1377001	19	0.524
1378001	16	0.527
1379001	13	0.501
1380001	58	0.511
1381001	57	0.513
1382001	55	0.522
1383001	53	0.564
1384001	8	0.566
1385001	3	0.562
1386001	8	0.537
1387001	37	0.517
1388001	47	0.513
1389001	47	0.513
1390001	52	0.53
1391001	23	0.53
1392001	24	0.529
1393001	24	0.529
1394001	21	0.531
1395001	26	0.542
1396001	15	0.54
1397001	18	0.547
1398001	10	0.541
1399001	6	0.545
1400001	6	0.537
1401001	14	0.514
1402001	77	0.505
1403001	98	0.486
1404001	110	0.494
1405001	107	0.497
1406001	63	0.49
1407001	46	0.491
1408001	36	0.485
1409001	27	0.505
1410001	9	0.536
1411001	5	0.545
1412001	4	0.55
1413001	5	0.557
1414001	5	0.55
1415001	5	0.542
1416001	4	0.542
1417001	3	0.533
1418001	2	0.533
1419001	1	0.554
1420001	0	0.569
1421001	0	0.584
1422001	0	0.583
1423001	3	0.586
1424001	4	0.58
1425001	5	0.577
1426001	5	0.581
1427001	2	0.577
1428001	2	0.571
1429001	3	0.573
1430001	3	0.548
1431001	15	0.544
1432001	14	0.548
1433001	13	0.544
1434001	14	0.557
1435001	6	0.549
1436001	30	0.547
1437001	30	0.535
1438001	40	0.531
1439001	36	0.528
1440001	19	0.512
1441001	81	0.515
1442001	71	0.526
1443001	73	0.524
1444001	76	0.515
1445001	27	0.514
1446001	33	0.507
1447001	40	0.496
1448001	45	0.521
1449001	34	0.516
1450001	71	0.516
1451001	64	0.523
1452001	67	0.518
1453001	65	0.535
1454001	23	0.539
1455001	23	0.547
1456001	7	0.548
1457001	11	0.525
1458001	17	0.533
1459001	17	0.542
1460001	15	0.543
1461001	11	0.559
1462001	5	0.549
1463001	5	0.543
1464001	10	0.542
1465001	26	0.528
1466001	41	0.519
1467001	39	0.51
1468001	46	0.507
1469001	31	0.507
1470001	17	0.507
1471001	28	0.517
1472001	19	0.523
1473001	20	0.524
1474001	24	0.531
1475001	18	0.534
1476001	16	0.526
1477001	16	0.51
1478001	55	0.489
1479001	97	0.467
1480001	135	0.465
1481001	134	0.484
1482001	95	0.497
1483001	49	0.503
1484001	34	0.511
1485001	38	0.51
1486001	36	0.521
1487001	40	0.543
1488001	17	0.544
1489001	15	0.535
1490001	17	0.517
1491001	30	0.474
1492001	100	0.471
1493001	101	0.476
1494001	107	0.495
1495001	90	0.521
1496001	24	0.515
1497001	23	0.524
1498001	10	0.507
1499001	31	0.487
1500001	76	0.48
1501001	84	0.467
1502001	87	0.462
1503001	79	0.466
1504001	77	0.448
1505001	105	0.435
1506001	143	0.456
1507001	130	0.474
1508001	85	0.467
1509001	169	0.465
1510001	159	0.434
1511001	208	0.408
1512001	270	0.442
1513001	148	0.473
1514001	117	0.495
1515001	71	0.518
1516001	7	0.526
1517001	8	0.527
1518001	8	0.533
1519001	6	0.543
1520001	7	0.533
1521001	8	0.507
1522001	41	0.469
1523001	145	0.432
1524001	204	0.409
1525001	284	0.418
1526001	259	0.461
1527001	155	0.485
1528001	122	0.509
1529001	45	0.526
1530001	41	0.535
1531001	40	0.551
1532001	19	0.536
1533001	71	0.538
1534001	68	0.526
1535001	69	0.526
1536001	66	0.552
1537001	9	0.549
1538001	8	0.553
1539001	8	0.551
1540001	5	0.543
1541001	4	0.538
1542001	4	0.503
1543001	35	0.495
1544001	36	0.496
1545001	35	0.49
1546001	57	0.509
1547001	69	0.516
1548001	69	0.502
1549001	105	0.496
1550001	114	0.504
1551001	84	0.507
1552001	82	0.518
1553001	51	0.543
1554001	21	0.551
1555001	8	0.552
1556001	12	0.558
1557001	9	0.559
1558001	8	0.561
1559001	8	0.552
1560001	15	0.554
1561001	13	0.544
1562001	14	0.523
1563001	21	0.5
1564001	35	0.452
1565001	99	0.415
1566001	194	0.427
1567001	185	0.45
1568001	162	0.491
1569001	100	0.541
1570001	6	0.529
1571001	14	0.527
1572001	24	0.523
1573001	44	0.507
1574001	51	0.515
1575001	46	0.525
1576001	36	0.525
1577001	15	0.528
1578001	6	0.542
1579001	5	0.534
1580001	5	0.526
1581001	12	0.509
1582001	50	0.494
1583001	55	0.498
1584001	55	0.51
1585001	50	0.538
1586001	13	0.541
1587001	6	0.508
1588001	100	0.469
1589001	199	0.429
1590001	246	0.409
1591001	255	0.418
1592001	199	0.433
1593001	148	0.43
1594001	289	0.436
1595001	299	0.459
1596001	259	0.486
1597001	208	0.518
1598001	22	0.538
1599001	4	0.53
1600001	13	0.528
1601001	19	0.515
1602001	34	0.52
1603001	33	0.54
1604001	28	0.525
1605001	67	0.532
1606001	55	0.522
1607001	65	0.515
1608001	66	0.536
1609001	21	0.547
1610001	16	0.529
1611001	39	0.5
1612001	120	0.468
1613001	137	0.429
1614001	172	0.411
1615001	192	0.43
1616001	112	0.462
1617001	95	0.49
1618001	66	0.528
1619001	19	0.525
1620001	22	0.502
1621001	43	0.496
1622001	73	0.481
1623001	86	0.488
1624001	79	0.477
1625001	89	0.48
1626001	59	0.486
1627001	49	0.463
1628001	78	0.455
1629001	114	0.462
1630001	109	0.463
1631001	108	0.465
1632001	135	0.463
1633001	156	0.434
1634001	226	0.419
1635001	241	0.446
1636001	184	0.483
1637001	103	0.497
1638001	61	0.518
1639001	42	0.508
1640001	48	0.499
1641001	68	0.515
1642001	49	0.531
1643001	46	0.523
1644001	52	0.524
1645001	32	0.525
1646001	23	0.513
1647001	26	0.529
1648001	15	0.535
1649001	18	0.531
1650001	23	0.517
1651001	31	0.517
1652001	31	0.52
1653001	28	0.524
1654001	24	0.527
1655001	65	0.505
1656001	85	0.478
1657001	112	0.441
1658001	235	0.434
1659001	207	0.459
1660001	186	0.482
1661001	153	0.515
1662001	33	0.507
1663001	73	0.468
1664001	113	0.45
1665001	177	0.455
1666001	174	0.484
1667001	111	0.523
1668001	71	0.542
1669001	22	0.532
1670001	25	0.524
1671001	26	0.505
1672001	32	0.488
1673001	67	0.499
1674001	63	0.499
1675001	60	0.509
1676001	54	0.525
1677001	5	0.527
1678001	4	0.537
1679001	4	0.539
1680001	6	0.522
1681001	45	0.51
1682001	66	0.504
1683001	69	0.505
1684001	66	0.529
1685001	25	0.526
1686001	18	0.525
1687001	15	0.533
1688001	16	0.537
1689001	16	0.549
1690001	6	0.549
1691001	15	0.547
1692001	15	0.555
1693001	15	0.562
1694001	10	0.566
1695001	1	0.569
1696001	1	0.56
1697001	1	0.54
1698001	63	0.51
1699001	118	0.49
1700001	123	0.485
1701001	125	0.479
1702001	95	0.497
1703001	55	0.507
1704001	51	0.503
1705001	77	0.519
1706001	54	0.524
1707001	42	0.516
1708001	44	0.523
1709001	21	0.519
1710001	15	0.523
1711001	14	0.526
1712001	19	0.506
1713001	24	0.495
1714001	29	0.469
1715001	128	0.452
1716001	146	0.465
1717001	137	0.488
1718001	129	0.503
1719001	39	0.499
1720001	41	0.492
1721001	53	0.474
1722001	65	0.473
1723001	57	0.491
1724001	35	0.491
1725001	28	0.498
1726001	24	0.503
1727001	31	0.507
1728001	55	0.523
1729001	49	0.538
1730001	41	0.545
1731001	34	0.554
1732001	5	0.556
1733001	7	0.556
1734001	8	0.545
1735001	52	0.541
1736001	53	0.53
1737001	54	0.523
1738001	53	0.535
1739001	8	0.537
1740001	10	0.529
1741001	16	0.505
1742001	89	0.49
1743001	99	0.486
1744001	104	0.49
1745001	130	0.506
1746001	58	0.518
1747001	49	0.523
1748001	47	0.528
1749001	15	0.522
1750001	21	0.519
1751001	24	0.517
1752001	18	0.52
1753001	17	0.519
1754001	33	0.52
1755001	28	0.506
1756001	45	0.497
1757001	43	0.485
1758001	48	0.46
1759001	71	0.464
1760001	58	0.469
1761001	59	0.49
1762001	36	0.526
1763001	17	0.533
1764001	17	0.544
1765001	17	0.55
1766001	14	0.542
1767001	16	0.553
1768001	10	0.556
1769001	11	0.553
1770001	21	0.559
1771001	21	0.536
1772001	69	0.526
1773001	67	0.528
1774001	56	0.505
1775001	101	0.528
1776001	54	0.536
1777001	56	0.537
1778001	56	0.545
1779001	33	0.528
1780001	36	0.523
1781001	35	0.522
1782001	37	0.524
1783001	19	0.541
1784001	15	0.548
1785001	14	0.541
1786001	11	0.544
1787001	2	0.54
1788001	5	0.52
1789001	31	0.525
1790001	33	0.531
1791001	33	0.524
1792001	32	0.536
1793001	7	0.532
1794001	18	0.533
1795001	18	0.522
1796001	26	0.531
1797001	30	0.549
1798001	17	0.562
1799001	16	0.561
1800001	17	0.549
1801001	17	0.533
1802001	23	0.515
1803001	26	0.539
1804001	17	0.548
1805001	16	0.56
1806001	12	0.572
1807001	8	0.57
1808001	6	0.563
1809001	2	0.556
1810001	6	0.545
1811001	10	0.544
1812001	10	0.545
1813001	16	0.546
1814001	11	0.552
1815001	9	0.538
1816001	22	0.541
1817001	22	0.521
1818001	31	0.512
1819001	35	0.505
1820001	48	0.503
1821001	45	0.499
1822001	93	0.498
1823001	87	0.508
1824001	63	0.498
1825001	87	0.518
1826001	41	0.52
1827001	46	0.525
1828001	46	0.546
1829001	19	0.548
1830001	11	0.551
1831001	7	0.528
1832001	27	0.503
1833001	37	0.498
1834001	36	0.499
1835001	37	0.505
1836001	28	0.496
1837001	49	0.456
1838001	294	0.43
1839001	313	0.434
1840001	316	0.452
1841001	296	0.49
1842001	58	0.512
1843001	53	0.527
1844001	46	0.509
1845001	45	0.494
1846001	55	0.455
1847001	116	0.416
1848001	240	0.407
1849001	268	0.408
1850001	275	0.428
1851001	225	0.454
1852001	99	0.475
1853001	63	0.472
1854001	111	0.493
1855001	86	0.495
1856001	86	0.508
1857001	97	0.537
1858001	23	0.552
1859001	22	0.584
1860001	15	0.586
1861001	5	0.564
1862001	67	0.551
1863001	67	0.535
1864001	69	0.538
1865001	66	0.56
1866001	3	0.566
1867001	2	0.558
1868001	11	0.551
1869001	14	0.507
1870001	148	0.477
1871001	206	0.475
1872001	196	0.473
1873001	197	0.513
1874001	66	0.552
1875001	8	0.561
1876001	7	0.564
1877001	4	0.579
1878001	3	0.569
1879001	5	0.549
1880001	96	0.549
1881001	95	0.532
1882001	95	0.515
1883001	107	0.521
1884001	20	0.517
1885001	21	0.506
1886001	24	0.49
1887001	39	0.477
1888001	55	0.463
1889001	61	0.434
1890001	130	0.422
1891001	157	0.416
1892001	176	0.414
1893001	187	0.443
1894001	118	0.484
1895001	63	0.497
1896001	37	0.513
1897001	28	0.524
1898001	28	0.515
1899001	30	0.528
1900001	23	0.529
1901001	16	0.535
1902001	11	0.534
1903001	19	0.539
1904001	17	0.544
1905001	15	0.52
1906001	36	0.513
1907001	42	0.509
1908001	44	0.493
1909001	55	0.512
1910001	34	0.521
1911001	23	0.509
1912001	24	0.514
1913001	16	0.505
1914001	17	0.508
1915001	11	0.524
1916001	10	0.523
1917001	9	0.53
1918001	15	0.536
1919001	21	0.54
1920001	15	0.533
1921001	44	0.519
1922001	61	0.516
1923001	55	0.507
1924001	60	0.511
1925001	41	0.492
1926001	53	0.462
1927001	137	0.432
1928001	241	0.431
1929001	231	0.451
1930001	207	0.474
1931001	132	0.503
1932001	24	0.504
1933001	35	0.489
1934001	31	0.485
1935001	24	0.471
1936001	34	0.478
1937001	23	0.511
1938001	18	0.521
1939001	19	0.542
1940001	10	0.548
1941001	8	0.541
1942001	5	0.541
1943001	3	0.539
1944001	5	0.538
1945001	5	0.54
1946001	6	0.546
1947001	6	0.548
1948001	3	0.536
1949001	7	0.526
1950001	12	0.512
1951001	15	0.506
1952001	14	0.507
1953001	28	0.502
1954001	26	0.507
1955001	24	0.51
1956001	25	0.495
1957001	30	0.49
1958001	44	0.483
1959001	51	0.488
1960001	50	0.51
1961001	29	0.513
1962001	21	0.506
1963001	26	0.491
1964001	40	0.486
1965001	41	0.497
1966001	37	0.5
1967001	27	0.507
1968001	14	0.5
1969001	15	0.499
1970001	12	0.506
1971001	14	0.49
1972001	41	0.473
1973001	115	0.452
1974001	208	0.444
1975001	212	0.469
1976001	186	0.464
1977001	248	0.483
1978001	155	0.499
1979001	148	0.497
1980001	149	0.524
1981001	18	0.548
1982001	15	0.544
1983001	22	0.546
1984001	19	0.566
1985001	11	0.564
1986001	11	0.566
1987001	2	0.566
1988001	3	0.556
1989001	2	0.548
1990001	4	0.551
1991001	8	0.546
1992001	8	0.547
1993001	8	0.543
1994001	12	0.548
1995001	8	0.556
1996001	7	0.547
1997001	7	0.55
[truncated: 2,791 more rows]

## Sheet: NC_006511
TSP calls and GC content in each window
Start Site of window	TSP calls	GC content
1	30	0.551
1001	30	0.566
2001	2	0.555
3001	6	0.55
4001	4	0.543
5001	7	0.534
6001	16	0.536
7001	17	0.529
8001	27	0.513
9001	73	0.514
10001	64	0.51
11001	62	0.506
12001	102	0.488
13001	105	0.468
14001	145	0.43
15001	213	0.439
16001	164	0.467
17001	112	0.49
18001	72	0.536
19001	2	0.536
20001	3	0.513
21001	71	0.483
22001	159	0.477
23001	167	0.48
24001	165	0.504
25001	99	0.526
26001	14	0.521
27001	8	0.523
28001	12	0.531
29001	16	0.504
30001	72	0.47
31001	266	0.416
32001	479	0.384
33001	621	0.396
34001	570	0.423
35001	380	0.448
36001	172	0.441
37001	105	0.453
38001	106	0.458
39001	109	0.473
40001	112	0.503
41001	35	0.491
42001	37	0.498
43001	33	0.508
44001	30	0.511
45001	37	0.526
46001	28	0.534
47001	22	0.53
48001	15	0.505
49001	36	0.492
50001	61	0.494
51001	61	0.505
52001	59	0.538
53001	27	0.548
54001	1	0.545
55001	1	0.538
56001	2	0.518
57001	10	0.527
58001	14	0.509
59001	28	0.496
60001	33	0.51
61001	30	0.539
62001	25	0.581
63001	11	0.608
64001	5	0.605
65001	7	0.552
66001	76	0.529
67001	76	0.514
68001	76	0.523
69001	70	0.553
70001	1	0.549
71001	8	0.545
72001	16	0.5
73001	298	0.502
74001	298	0.513
75001	291	0.532
76001	283	0.589
77001	0	0.56
78001	61	0.558
79001	63	0.527
80001	72	0.508
81001	77	0.529
82001	17	0.52
83001	15	0.534
84001	11	0.532
85001	14	0.502
86001	117	0.515
87001	119	0.519
88001	114	0.529
89001	111	0.562
90001	12	0.535
91001	23	0.519
92001	30	0.473
93001	185	0.451
94001	211	0.451
95001	214	0.462
96001	213	0.517
97001	53	0.534
98001	28	0.552
99001	16	0.551
100001	14	0.537
101001	16	0.553
102001	11	0.544
103001	8	0.547
104001	6	0.545
105001	5	0.527
106001	4	0.537
107001	4	0.547
108001	2	0.559
109001	1	0.563
110001	2	0.563
111001	2	0.56
112001	2	0.546
113001	17	0.524
114001	28	0.507
115001	100	0.47
116001	156	0.483
117001	141	0.51
118001	129	0.536
119001	56	0.575
120001	3	0.562
121001	5	0.562
122001	5	0.556
123001	11	0.567
124001	9	0.578
125001	9	0.581
126001	13	0.578
127001	8	0.552
128001	21	0.556
129001	19	0.558
130001	15	0.556
131001	17	0.568
132001	3	0.525
133001	177	0.498
134001	197	0.487
135001	229	0.482
136001	231	0.51
137001	70	0.526
138001	93	0.518
139001	77	0.529
140001	76	0.533
141001	68	0.535
142001	27	0.563
143001	9	0.563
144001	11	0.567
145001	7	0.566
146001	6	0.567
147001	7	0.566
148001	5	0.569
149001	6	0.574
150001	6	0.572
151001	6	0.564
152001	13	0.555
153001	15	0.548
154001	14	0.543
155001	12	0.538
156001	7	0.533
157001	9	0.529
158001	11	0.525
159001	12	0.529
160001	12	0.536
161001	8	0.531
162001	20	0.529
163001	26	0.53
164001	23	0.518
165001	39	0.528
166001	25	0.534
167001	18	0.534
168001	18	0.551
169001	0	0.553
170001	3	0.552
171001	7	0.552
172001	7	0.542
173001	12	0.534
174001	18	0.532
175001	16	0.511
176001	92	0.514
177001	95	0.516
178001	86	0.519
179001	85	0.541
180001	12	0.55
181001	4	0.542
182001	19	0.53
183001	28	0.539
184001	25	0.536
185001	45	0.548
186001	44	0.559
187001	34	0.562
188001	34	0.567
189001	14	0.56
190001	19	0.566
191001	21	0.563
192001	25	0.558
193001	28	0.556
194001	18	0.544
195001	17	0.52
196001	25	0.529
197001	22	0.539
198001	14	0.549
199001	15	0.565
200001	10	0.544
201001	14	0.527
202001	30	0.515
203001	34	0.499
204001	40	0.5
205001	46	0.505
206001	30	0.501
207001	36	0.494
208001	25	0.501
209001	19	0.505
210001	20	0.489
211001	32	0.49
212001	96	0.47
213001	268	0.482
214001	266	0.51
215001	247	0.537
216001	182	0.56
217001	7	0.559
218001	10	0.542
219001	12	0.547
220001	13	0.563
221001	12	0.569
222001	9	0.582
223001	5	0.576
224001	3	0.559
225001	12	0.544
226001	17	0.535
227001	21	0.537
228001	21	0.55
229001	12	0.569
230001	10	0.596
231001	3	0.537
232001	258	0.509
233001	267	0.5
234001	264	0.484
235001	267	0.536
236001	13	0.546
237001	12	0.53
238001	24	0.528
239001	22	0.525
240001	35	0.539
241001	29	0.545
242001	22	0.548
243001	28	0.559
244001	14	0.54
245001	17	0.522
246001	31	0.524
247001	24	0.515
248001	27	0.519
249001	38	0.526
250001	27	0.52
251001	31	0.516
252001	33	0.534
253001	17	0.549
254001	9	0.547
255001	6	0.537
256001	4	0.523
257001	6	0.518
258001	9	0.509
259001	12	0.527
260001	13	0.527
261001	16	0.524
262001	18	0.537
263001	14	0.525
264001	11	0.525
265001	8	0.524
266001	11	0.512
267001	14	0.511
268001	22	0.515
269001	21	0.525
270001	17	0.538
271001	14	0.549
272001	5	0.553
273001	4	0.557
274001	1	0.557
275001	2	0.553
276001	6	0.553
277001	7	0.533
278001	11	0.527
279001	10	0.528
280001	11	0.538
281001	11	0.538
282001	21	0.544
283001	22	0.545
284001	27	0.53
285001	26	0.546
286001	17	0.534
287001	23	0.524
288001	19	0.522
289001	21	0.506
290001	20	0.509
291001	21	0.519
292001	15	0.513
293001	18	0.527
294001	14	0.53
295001	6	0.529
296001	10	0.524
297001	22	0.522
298001	25	0.513
299001	30	0.505
300001	35	0.525
301001	18	0.532
302001	16	0.547
303001	17	0.551
304001	26	0.556
305001	26	0.539
306001	61	0.522
307001	72	0.52
308001	60	0.507
309001	61	0.521
310001	26	0.535
311001	12	0.533
312001	43	0.525
313001	47	0.524
314001	51	0.529
315001	48	0.536
316001	18	0.537
317001	13	0.531
318001	14	0.521
319001	17	0.522
320001	12	0.534
321001	16	0.536
322001	10	0.511
323001	58	0.494
324001	97	0.472
325001	116	0.477
326001	118	0.509
327001	69	0.534
328001	31	0.552
329001	18	0.551
330001	16	0.548
331001	16	0.534
332001	25	0.545
333001	15	0.559
334001	14	0.577
335001	12	0.576
336001	26	0.568
337001	33	0.556
338001	37	0.543
339001	37	0.547
340001	15	0.555
341001	9	0.546
342001	13	0.527
343001	17	0.523
344001	16	0.513
345001	23	0.48
346001	214	0.485
347001	212	0.495
348001	220	0.481
349001	229	0.528
350001	30	0.548
351001	33	0.551
352001	22	0.561
353001	7	0.557
354001	7	0.555
355001	2	0.551
356001	2	0.554
357001	5	0.536
358001	69	0.529
359001	73	0.528
360001	78	0.524
361001	82	0.545
362001	19	0.533
363001	20	0.538
364001	15	0.557
365001	6	0.552
366001	10	0.564
367001	11	0.564
368001	12	0.543
369001	16	0.523
370001	32	0.529
371001	31	0.524
372001	32	0.539
373001	28	0.572
374001	7	0.579
375001	3	0.597
376001	1	0.608
377001	1	0.611
378001	14	0.582
379001	96	0.57
380001	96	0.554
381001	100	0.548
382001	87	0.568
383001	16	0.554
384001	29	0.544
385001	33	0.542
386001	38	0.538
387001	29	0.546
388001	21	0.556
389001	14	0.55
390001	15	0.548
391001	12	0.547
392001	7	0.514
393001	179	0.507
394001	177	0.506
395001	177	0.504
396001	180	0.542
397001	9	0.565
398001	5	0.579
399001	8	0.595
400001	5	0.597
401001	7	0.586
402001	7	0.576
403001	8	0.573
404001	9	0.576
405001	8	0.586
406001	8	0.6
407001	4	0.593
408001	4	0.592
409001	1	0.564
410001	41	0.528
411001	233	0.52
412001	237	0.519
413001	237	0.539
414001	198	0.57
415001	6	0.577
416001	1	0.581
417001	1	0.567
418001	19	0.566
419001	19	0.569
420001	19	0.544
421001	22	0.524
422001	30	0.49
423001	92	0.455
424001	191	0.445
425001	219	0.461
426001	199	0.485
427001	141	0.504
428001	45	0.516
429001	20	0.515
430001	22	0.519
431001	18	0.518
432001	22	0.522
433001	41	0.536
434001	32	0.532
435001	33	0.553
436001	28	0.552
437001	13	0.539
438001	24	0.53
439001	32	0.519
440001	30	0.533
441001	22	0.544
442001	15	0.539
443001	13	0.543
444001	15	0.535
445001	15	0.532
446001	13	0.555
447001	7	0.572
448001	5	0.58
449001	3	0.581
450001	1	0.546
451001	71	0.534
452001	71	0.526
453001	73	0.528
454001	74	0.545
455001	8	0.537
456001	13	0.539
457001	13	0.548
458001	12	0.549
459001	14	0.526
460001	33	0.511
461001	47	0.499
462001	55	0.508
463001	49	0.537
464001	25	0.545
465001	9	0.536
466001	14	0.543
467001	13	0.534
468001	24	0.528
469001	35	0.545
470001	22	0.552
471001	22	0.572
472001	11	0.597
473001	0	0.607
474001	0	0.612
475001	0	0.607
476001	0	0.601
477001	4	0.602
478001	4	0.586
479001	6	0.587
480001	7	0.592
481001	3	0.584
482001	4	0.586
483001	3	0.576
484001	3	0.551
485001	11	0.539
486001	15	0.533
487001	17	0.527
488001	29	0.532
489001	38	0.533
490001	34	0.536
491001	31	0.542
492001	19	0.559
493001	5	0.559
494001	7	0.558
495001	11	0.563
496001	15	0.557
497001	12	0.548
498001	10	0.542
499001	12	0.524
500001	16	0.51
501001	31	0.514
502001	35	0.513
503001	42	0.524
504001	36	0.544
505001	23	0.553
506001	18	0.553
507001	17	0.561
508001	17	0.541
509001	36	0.54
510001	41	0.533
511001	34	0.507
512001	74	0.513
513001	56	0.503
514001	51	0.488
515001	81	0.506
516001	49	0.507
517001	58	0.511
518001	59	0.547
519001	24	0.565
520001	13	0.575
521001	1	0.573
522001	10	0.54
523001	75	0.52
524001	76	0.496
525001	101	0.479
526001	144	0.492
527001	87	0.474
528001	116	0.485
529001	108	0.499
530001	56	0.507
531001	48	0.528
532001	18	0.517
533001	25	0.508
534001	42	0.471
535001	128	0.43
536001	195	0.394
537001	311	0.366
538001	406	0.379
539001	368	0.411
540001	316	0.455
541001	188	0.492
542001	76	0.506
543001	47	0.515
544001	34	0.535
545001	23	0.545
546001	23	0.547
547001	15	0.547
548001	14	0.534
549001	16	0.538
550001	16	0.557
551001	6	0.559
552001	6	0.561
553001	6	0.567
554001	5	0.562
555001	6	0.562
556001	9	0.538
557001	53	0.516
558001	60	0.484
559001	116	0.49
560001	112	0.522
561001	69	0.535
562001	63	0.568
563001	10	0.564
564001	10	0.555
565001	12	0.547
566001	17	0.551
567001	12	0.561
568001	14	0.555
569001	9	0.558
570001	4	0.547
571001	5	0.525
572001	10	0.515
573001	51	0.501
574001	56	0.496
575001	61	0.493
576001	56	0.508
577001	15	0.524
578001	11	0.516
579001	12	0.514
580001	20	0.517
581001	22	0.511
582001	25	0.528
583001	20	0.543
584001	10	0.539
585001	8	0.542
586001	15	0.544
587001	19	0.534
588001	36	0.511
589001	87	0.517
590001	75	0.518
591001	71	0.524
592001	57	0.557
593001	6	0.553
594001	8	0.561
595001	6	0.566
596001	5	0.55
597001	5	0.535
598001	23	0.529
599001	23	0.527
600001	21	0.538
601001	23	0.544
602001	10	0.529
603001	18	0.483
604001	214	0.47
605001	216	0.459
606001	264	0.468
607001	257	0.519
608001	61	0.539
609001	56	0.572
610001	1	0.573
611001	3	0.582
612001	3	0.587
613001	3	0.576
614001	3	0.577
615001	2	0.567
616001	2	0.566
617001	2	0.564
618001	3	0.569
619001	2	0.571
620001	2	0.564
621001	4	0.561
622001	11	0.551
623001	14	0.541
624001	17	0.538
625001	21	0.554
626001	13	0.571
627001	24	0.58
628001	21	0.59
629001	15	0.597
630001	15	0.581
631001	9	0.575
632001	13	0.566
633001	13	0.55
634001	14	0.55
635001	10	0.553
636001	9	0.547
637001	12	0.546
638001	12	0.534
639001	56	0.505
640001	114	0.507
641001	114	0.504
642001	119	0.51
643001	71	0.536
644001	12	0.532
645001	12	0.532
646001	6	0.512
647001	90	0.478
648001	170	0.478
649001	167	0.489
650001	167	0.533
651001	82	0.578
652001	0	0.574
653001	17	0.56
654001	27	0.526
655001	41	0.491
656001	92	0.491
657001	80	0.49
658001	70	0.504
659001	56	0.528
660001	5	0.528
661001	3	0.523
662001	10	0.483
663001	130	0.453
664001	177	0.43
665001	198	0.421
666001	201	0.466
667001	81	0.503
668001	34	0.535
669001	11	0.548
670001	11	0.549
671001	15	0.544
672001	16	0.528
673001	19	0.526
674001	10	0.515
675001	10	0.482
676001	159	0.49
677001	159	0.502
678001	160	0.526
679001	156	0.566
680001	17	0.573
681001	17	0.568
682001	26	0.533
683001	162	0.534
684001	151	0.535
685001	154	0.545
686001	143	0.573
687001	9	0.564
688001	11	0.574
689001	5	0.603
690001	5	0.625
691001	3	0.661
692001	1	0.68
693001	0	0.664
694001	0	0.668
695001	0	0.613
696001	60	0.545
697001	116	0.507
698001	141	0.468
699001	142	0.482
700001	100	0.508
701001	48	0.51
702001	35	0.52
703001	37	0.524
704001	26	0.536
705001	27	0.535
706001	80	0.529
707001	80	0.539
708001	77	0.542
709001	75	0.551
710001	13	0.547
711001	10	0.528
712001	10	0.523
713001	7	0.511
714001	16	0.491
715001	73	0.501
716001	71	0.495
717001	81	0.498
718001	75	0.482
719001	149	0.468
720001	182	0.466
721001	182	0.485
722001	177	0.531
723001	46	0.558
724001	16	0.572
725001	8	0.565
726001	12	0.55
727001	47	0.538
728001	47	0.529
729001	46	0.519
730001	83	0.525
731001	50	0.531
732001	45	0.524
733001	57	0.511
734001	68	0.503
735001	79	0.498
736001	81	0.507
737001	73	0.528
738001	23	0.538
739001	12	0.538
740001	13	0.527
741001	45	0.523
742001	54	0.503
743001	69	0.488
744001	88	0.498
745001	55	0.495
746001	56	0.502
747001	85	0.499
748001	135	0.505
749001	137	0.514
750001	127	0.517
751001	95	0.539
752001	30	0.54
753001	25	0.552
754001	22	0.563
755001	10	0.564
756001	3	0.576
757001	3	0.549
758001	72	0.557
759001	71	0.552
760001	74	0.54
761001	76	0.556
762001	10	0.549
763001	11	0.541
764001	10	0.533
765001	11	0.539
766001	10	0.536
767001	9	0.541
768001	12	0.556
769001	8	0.56
770001	7	0.574
771001	6	0.57
772001	7	0.553
773001	17	0.539
774001	18	0.514
775001	25	0.494
776001	34	0.488
777001	93	0.495
778001	93	0.498
779001	97	0.517
780001	121	0.49
781001	245	0.453
782001	283	0.444
783001	284	0.434
784001	250	0.445
785001	91	0.455
786001	86	0.485
787001	76	0.511
788001	72	0.549
789001	39	0.587
790001	5	0.574
791001	5	0.552
792001	40	0.542
793001	44	0.532
794001	44	0.509
795001	99	0.478
796001	171	0.477
797001	171	0.466
798001	175	0.451
799001	213	0.44
800001	273	0.388
801001	480	0.343
802001	689	0.324
803001	786	0.32
804001	755	0.319
805001	774	0.347
806001	622	0.394
807001	438	0.456
808001	306	0.517
809001	75	0.529
810001	19	0.525
811001	63	0.522
812001	61	0.518
813001	67	0.539
814001	64	0.553
815001	14	0.556
816001	11	0.565
817001	8	0.57
818001	5	0.578
819001	4	0.583
820001	5	0.576
821001	4	0.574
822001	5	0.58
823001	4	0.585
824001	5	0.583
825001	3	0.573
826001	2	0.554
827001	10	0.531
828001	16	0.53
829001	18	0.537
830001	19	0.546
831001	12	0.553
832001	4	0.525
833001	73	0.514
834001	87	0.515
835001	86	0.513
836001	90	0.54
837001	20	0.539
838001	6	0.541
839001	6	0.535
840001	11	0.511
841001	34	0.503
842001	55	0.503
843001	55	0.524
844001	47	0.559
845001	23	0.576
846001	2	0.59
847001	2	0.592
848001	1	0.592
849001	1	0.593
850001	1	0.567
851001	12	0.544
852001	24	0.527
853001	39	0.527
854001	39	0.538
855001	30	0.523
856001	34	0.514
857001	68	0.482
858001	97	0.466
859001	99	0.463
860001	121	0.442
861001	84	0.437
862001	70	0.424
863001	81	0.427
864001	53	0.428
865001	72	0.409
866001	130	0.386
867001	217	0.353
868001	388	0.33
869001	499	0.329
870001	652	0.315
871001	751	0.318
872001	739	0.318
873001	834	0.314
874001	771	0.32
875001	750	0.319
876001	811	0.329
877001	678	0.354
878001	568	0.374
879001	420	0.395
880001	248	0.395
881001	264	0.394
882001	267	0.423
883001	237	0.427
884001	261	0.442
885001	175	0.468
886001	119	0.477
887001	117	0.515
888001	35	0.548
889001	2	0.553
890001	1	0.556
891001	1	0.562
892001	3	0.561
893001	3	0.559
894001	37	0.552
895001	40	0.526
896001	54	0.523
897001	54	0.53
898001	20	0.517
899001	40	0.529
900001	24	0.489
901001	104	0.462
902001	176	0.476
903001	159	0.481
904001	159	0.516
905001	81	0.536
906001	15	0.527
907001	19	0.521
908001	21	0.51
909001	26	0.517
910001	21	0.52
911001	11	0.528
912001	10	0.556
913001	3	0.576
914001	2	0.595
915001	2	0.6
916001	1	0.6
917001	0	0.596
918001	0	0.595
919001	0	0.592
920001	2	0.6
921001	2	0.581
922001	4	0.575
923001	7	0.572
924001	5	0.562
925001	5	0.572
926001	3	0.538
927001	136	0.512
928001	173	0.476
929001	250	0.47
930001	253	0.508
931001	122	0.536
932001	89	0.568
933001	14	0.573
934001	11	0.572
935001	8	0.566
936001	9	0.57
937001	7	0.565
938001	7	0.566
939001	5	0.563
940001	5	0.551
941001	6	0.546
942001	8	0.543
943001	8	0.546
944001	9	0.56
945001	9	0.564
946001	11	0.542
947001	28	0.536
948001	33	0.518
949001	50	0.487
950001	61	0.502
951001	46	0.499
952001	37	0.49
953001	44	0.504
954001	59	0.492
955001	67	0.502
956001	65	0.485
957001	88	0.489
958001	65	0.455
959001	309	0.454
960001	314	0.486
961001	272	0.498
962001	267	0.549
963001	24	0.541
964001	25	0.54
965001	21	0.536
966001	24	0.532
967001	14	0.519
968001	35	0.487
969001	143	0.486
970001	140	0.489
971001	140	0.504
972001	114	0.542
973001	9	0.564
974001	7	0.56
975001	6	0.582
976001	5	0.595
977001	0	0.581
978001	0	0.585
979001	0	0.567
980001	20	0.527
981001	63	0.532
982001	63	0.528
983001	70	0.52
984001	52	0.534
985001	12	0.513
986001	21	0.497
987001	41	0.489
988001	63	0.492
989001	64	0.492
990001	63	0.503
991001	43	0.509
992001	20	0.522
993001	18	0.536
994001	11	0.53
995001	40	0.526
996001	62	0.501
997001	88	0.497
998001	88	0.504
999001	53	0.515
1000001	40	0.498
1001001	78	0.492
1002001	84	0.469
1003001	100	0.48
1004001	91	0.513
1005001	27	0.499
1006001	99	0.515
1007001	102	0.475
1008001	187	0.467
1009001	187	0.49
1010001	110	0.494
1011001	94	0.499
1012001	140	0.492
1013001	163	0.485
1014001	162	0.487
1015001	161	0.516
1016001	32	0.536
1017001	7	0.54
1018001	7	0.543
1019001	6	0.547
1020001	4	0.541
1021001	6	0.547
1022001	6	0.548
1023001	7	0.544
1024001	18	0.555
1025001	17	0.559
1026001	17	0.545
1027001	28	0.536
1028001	18	0.526
1029001	18	0.511
1030001	21	0.522
1031001	8	0.532
1032001	6	0.531
1033001	12	0.537
1034001	9	0.54
1035001	16	0.536
1036001	21	0.541
1037001	23	0.538
1038001	28	0.541
1039001	20	0.551
1040001	15	0.545
1041001	10	0.546
1042001	6	0.506
1043001	101	0.487
1044001	116	0.498
1045001	112	0.505
1046001	112	0.536
1047001	36	0.542
1048001	26	0.535
1049001	26	0.528
1050001	31	0.536
1051001	17	0.535
1052001	16	0.519
1053001	38	0.52
1054001	33	0.51
1055001	36	0.524
1056001	32	0.543
1057001	11	0.553
1058001	9	0.555
1059001	15	0.546
1060001	16	0.53
1061001	19	0.516
1062001	21	0.516
1063001	12	0.512
1064001	18	0.519
1065001	29	0.51
1066001	34	0.495
1067001	99	0.496
1068001	92	0.478
1069001	105	0.463
1070001	126	0.439
1071001	210	0.41
1072001	274	0.406
1073001	392	0.426
1074001	369	0.458
1075001	228	0.464
1076001	202	0.488
1077001	58	0.471
1078001	69	0.451
1079001	104	0.443
1080001	109	0.412
1081001	234	0.424
1082001	226	0.446
1083001	182	0.46
1084001	172	0.476
1085001	64	0.445
1086001	170	0.425
1087001	207	0.415
1088001	269	0.428
1089001	250	0.47
1090001	141	0.504
1091001	100	0.541
1092001	7	0.547
1093001	7	0.54
1094001	5	0.532
1095001	27	0.523
1096001	27	0.519
1097001	29	0.521
1098001	29	0.514
1099001	20	0.523
1100001	21	0.513
1101001	39	0.497
1102001	85	0.477
1103001	155	0.45
1104001	178	0.46
1105001	160	0.486
1106001	112	0.517
1107001	29	0.515
1108001	183	0.521
1109001	183	0.516
1110001	185	0.499
1111001	201	0.527
1112001	26	0.53
1113001	24	0.53
1114001	24	0.552
1115001	8	0.544
1116001	14	0.546
1117001	14	0.55
1118001	13	0.54
1119001	15	0.547
1120001	5	0.549
1121001	7	0.555
1122001	7	0.549
1123001	20	0.54
1124001	20	0.536
1125001	19	0.511
1126001	39	0.515
1127001	38	0.509
1128001	50	0.495
1129001	54	0.496
1130001	38	0.499
1131001	29	0.511
1132001	22	0.508
1133001	24	0.515
1134001	23	0.509
1135001	21	0.511
1136001	19	0.529
1137001	13	0.543
1138001	8	0.559
1139001	7	0.553
1140001	11	0.549
1141001	13	0.533
1142001	16	0.535
1143001	18	0.54
1144001	10	0.541
1145001	9	0.535
1146001	57	0.533
1147001	53	0.54
1148001	53	0.535
1149001	55	0.564
1150001	4	0.567
1151001	4	0.568
1152001	4	0.568
1153001	3	0.563
1154001	4	0.537
1155001	29	0.49
1156001	120	0.479
1157001	133	0.464
1158001	143	0.47
1159001	159	0.516
1160001	68	0.526
1161001	53	0.532
1162001	53	0.55
1163001	16	0.541
1164001	21	0.547
1165001	22	0.564
1166001	12	0.562
1167001	8	0.55
1168001	16	0.547
1169001	15	0.517
1170001	62	0.497
1171001	86	0.508
1172001	78	0.508
1173001	79	0.526
1174001	31	0.538
1175001	10	0.536
1176001	8	0.522
1177001	54	0.528
1178001	54	0.538
1179001	52	0.546
1180001	49	0.558
1181001	3	0.56
1182001	3	0.555
1183001	2	0.544
1184001	36	0.538
1185001	44	0.523
1186001	50	0.519
1187001	61	0.516
1188001	35	0.513
1189001	28	0.508
1190001	24	0.497
1191001	25	0.49
1192001	30	0.472
1193001	55	0.475
1194001	64	0.49
1195001	52	0.5
1196001	40	0.503
1197001	39	0.479
1198001	144	0.462
1199001	150	0.454
1200001	165	0.471
1201001	141	0.501
1202001	27	0.513
1203001	22	0.523
1204001	10	0.521
1205001	11	0.521
1206001	11	0.519
1207001	19	0.519
1208001	49	0.523
1209001	51	0.514
1210001	59	0.503
1211001	82	0.504
1212001	49	0.489
1213001	65	0.465
1214001	158	0.483
1215001	152	0.493
1216001	151	0.52
1217001	130	0.555
1218001	29	0.561
1219001	3	0.566
1220001	3	0.559
1221001	3	0.559
1222001	2	0.552
1223001	6	0.546
1224001	6	0.555
1225001	6	0.546
1226001	10	0.533
1227001	20	0.53
1228001	20	0.52
1229001	19	0.518
1230001	33	0.528
1231001	23	0.499
1232001	66	0.505
1233001	66	0.523
1234001	47	0.524
1235001	45	0.545
1236001	3	0.536
1237001	4	0.519
1238001	8	0.523
1239001	10	0.506
1240001	57	0.496
1241001	61	0.501
1242001	60	0.483
1243001	71	0.507
1244001	25	0.529
1245001	21	0.538
1246001	20	0.549
1247001	9	0.513
1248001	111	0.479
1249001	128	0.45
1250001	191	0.448
1251001	192	0.48
1252001	90	0.513
1253001	72	0.508
1254001	80	0.472
1255001	193	0.449
1256001	250	0.414
1257001	275	0.431
1258001	257	0.474
1259001	140	0.498
1260001	86	0.527
1261001	68	0.527
1262001	28	0.523
1263001	32	0.514
1264001	40	0.514
1265001	33	0.533
1266001	21	0.534
1267001	20	0.541
1268001	7	0.543
1269001	14	0.546
1270001	15	0.536
1271001	29	0.526
1272001	54	0.521
1273001	50	0.504
1274001	57	0.498
1275001	62	0.513
1276001	42	0.511
1277001	47	0.488
1278001	63	0.467
1279001	125	0.429
1280001	201	0.419
1281001	208	0.449
1282001	183	0.47
1283001	136	0.467
1284001	121	0.469
1285001	114	0.463
1286001	119	0.46
1287001	94	0.482
1288001	61	0.487
1289001	66	0.479
1290001	100	0.496
1291001	93	0.485
1292001	80	0.489
1293001	75	0.492
1294001	50	0.502
1295001	44	0.529
1296001	24	0.515
1297001	51	0.477
1298001	85	0.446
1299001	108	0.426
1300001	119	0.424
1301001	179	0.472
1302001	130	0.502
1303001	112	0.528
1304001	101	0.545
1305001	18	0.539
1306001	19	0.522
1307001	64	0.525
1308001	66	0.529
1309001	57	0.521
1310001	81	0.524
1311001	42	0.513
1312001	40	0.516
1313001	39	0.531
1314001	15	0.536
1315001	4	0.541
1316001	4	0.536
1317001	5	0.535
1318001	6	0.519
1319001	44	0.502
1320001	50	0.497
1321001	53	0.495
1322001	52	0.523
1323001	15	0.529
1324001	10	0.533
1325001	4	0.541
1326001	6	0.522
1327001	17	0.519
1328001	30	0.527
1329001	36	0.504
1330001	48	0.522
1331001	37	0.532
1332001	27	0.521
1333001	22	0.527
1334001	42	0.481
1335001	100	0.441
1336001	168	0.425
1337001	185	0.429
1338001	153	0.463
1339001	95	0.511
1340001	23	0.522
1341001	21	0.538
1342001	17	0.55
1343001	17	0.544
1344001	18	0.562
1345001	8	0.559
1346001	9	0.562
1347001	9	0.555
1348001	13	0.548
1349001	18	0.54
1350001	22	0.512
1351001	58	0.504
1352001	85	0.506
1353001	76	0.497
1354001	105	0.503
1355001	92	0.516
1356001	60	0.506
1357001	66	0.489
1358001	59	0.499
1359001	36	0.497
1360001	36	0.51
1361001	28	0.544
1362001	2	0.543
1363001	3	0.548
1364001	3	0.548
1365001	6	0.548
1366001	5	0.557
1367001	7	0.547
1368001	22	0.53
1369001	71	0.534
1370001	72	0.534
1371001	71	0.531
1372001	57	0.514
1373001	128	0.491
1374001	139	0.489
1375001	141	0.497
1376001	141	0.532
1377001	18	0.539
1378001	10	0.531
1379001	10	0.519
1380001	58	0.515
1381001	60	0.506
1382001	65	0.486
1383001	116	0.462
1384001	119	0.42
1385001	229	0.412
1386001	248	0.433
1387001	197	0.471
1388001	145	0.509
1389001	36	0.536
1390001	8	0.546
1391001	6	0.535
1392001	6	0.53
1393001	7	0.526
1394001	7	0.516
1395001	12	0.52
1396001	21	0.522
1397001	24	0.49
1398001	110	0.456
1399001	216	0.455
1400001	208	0.459
1401001	202	0.483
1402001	118	0.517
1403001	9	0.523
1404001	11	0.517
1405001	23	0.522
1406001	24	0.508
1407001	51	0.477
1408001	130	0.461
1409001	145	0.444
1410001	152	0.467
1411001	124	0.505
1412001	43	0.53
1413001	22	0.549
1414001	14	0.547
1415001	16	0.53
1416001	29	0.514
1417001	27	0.496
1418001	63	0.471
1419001	106	0.459
1420001	129	0.469
1421001	125	0.492
1422001	87	0.51
1423001	43	0.524
1424001	13	0.531
1425001	16	0.53
1426001	18	0.526
1427001	24	0.524
1428001	21	0.519
1429001	19	0.517
1430001	21	0.51
1431001	19	0.51
1432001	31	0.513
1433001	44	0.512
1434001	42	0.525
1435001	37	0.547
1436001	22	0.552
1437001	9	0.544
1438001	12	0.542
1439001	11	0.531
1440001	13	0.528
1441001	14	0.546
1442001	10	0.543
1443001	19	0.539
1444001	23	0.537
1445001	22	0.521
1446001	67	0.528
1447001	59	0.528
1448001	62	0.527
1449001	66	0.511
1450001	34	0.507
1451001	44	0.515
1452001	36	0.514
1453001	31	0.525
1454001	76	0.526
1455001	64	0.518
1456001	72	0.52
1457001	75	0.523
1458001	30	0.496
1459001	158	0.484
1460001	166	0.49
1461001	165	0.497
1462001	152	0.532
1463001	23	0.548
1464001	10	0.544
1465001	8	0.546
1466001	11	0.546
1467001	12	0.538
1468001	14	0.534
1469001	24	0.528
1470001	23	0.519
1471001	34	0.53
1472001	27	0.535
1473001	17	0.519
1474001	50	0.513
1475001	50	0.52
1476001	51	0.521
1477001	51	0.564
1478001	15	0.578
1479001	2	0.569
1480001	2	0.552
1481001	22	0.516
1482001	41	0.509
1483001	44	0.508
1484001	49	0.514
1485001	35	0.525
1486001	16	0.523
1487001	17	0.535
1488001	14	0.528
1489001	26	0.514
1490001	75	0.514
1491001	75	0.506
1492001	75	0.527
1493001	56	0.541
1494001	14	0.541
1495001	14	0.547
1496001	13	0.534
1497001	20	0.537
1498001	15	0.522
1499001	38	0.505
1500001	38	0.499
1501001	46	0.511
1502001	44	0.525
1503001	24	0.525
1504001	41	0.523
1505001	36	0.5
1506001	47	0.506
1507001	45	0.498
1508001	46	0.472
1509001	134	0.454
1510001	173	0.427
1511001	203	0.42
1512001	201	0.448
1513001	115	0.471
1514001	66	0.48
1515001	45	0.478
1516001	45	0.469
1517001	41	0.451
1518001	53	0.444
1519001	49	0.439
1520001	73	0.443
1521001	74	0.452
1522001	75	0.459
1523001	75	0.467
1524001	61	0.468
1525001	58	0.461
1526001	65	0.45
1527001	80	0.442
1528001	73	0.428
1529001	146	0.409
1530001	235	0.411
1531001	234	0.419
1532001	234	0.415
1533001	234	0.449
1534001	138	0.471
1535001	134	0.49
1536001	139	0.528
1537001	61	0.542
1538001	48	0.546
1539001	33	0.554
1540001	7	0.559
1541001	8	0.565
1542001	11	0.571
1543001	6	0.539
1544001	21	0.504
1545001	56	0.478
1546001	67	0.465
1547001	88	0.482
1548001	83	0.499
1549001	51	0.495
1550001	73	0.494
1551001	55	0.506
1552001	45	0.519
1553001	50	0.539
1554001	13	0.546
1555001	12	0.543
1556001	12	0.529
1557001	2	0.504
1558001	34	0.498
1559001	40	0.488
1560001	51	0.494
1561001	53	0.524
1562001	24	0.529
1563001	22	0.536
1564001	16	0.533
1565001	18	0.526
1566001	17	0.537
1567001	12	0.544
1568001	7	0.528
1569001	63	0.526
1570001	65	0.51
1571001	79	0.507
1572001	81	0.515
1573001	52	0.496
1574001	82	0.506
1575001	75	0.511
1576001	81	0.514
1577001	62	0.531
1578001	32	0.537
1579001	25	0.531
1580001	18	0.524
1581001	15	0.511
1582001	27	0.498
1583001	32	0.484
1584001	35	0.452
1585001	149	0.428
1586001	264	0.416
1587001	271	0.4
1588001	364	0.432
1589001	252	0.462
1590001	142	0.482
1591001	129	0.513
1592001	37	0.512
1593001	37	0.525
1594001	20	0.513
1595001	41	0.517
1596001	36	0.533
1597001	29	0.528
1598001	29	0.537
1599001	12	0.534
1600001	20	0.513
1601001	36	0.493
1602001	51	0.492
1603001	48	0.473
1604001	108	0.478
1605001	100	0.499
1606001	87	0.501
1607001	93	0.503
1608001	102	0.534
1609001	91	0.543
1610001	85	0.557
1611001	81	0.581
1612001	7	0.572
1613001	6	0.555
1614001	45	0.536
1615001	45	0.521
1616001	68	0.527
1617001	68	0.543
1618001	30	0.555
1619001	27	0.572
1620001	1	0.56
1621001	6	0.552
1622001	13	0.553
1623001	14	0.538
1624001	17	0.544
1625001	13	0.535
1626001	9	0.519
1627001	21	0.515
1628001	22	0.51
1629001	21	0.519
1630001	22	0.512
1631001	30	0.503
1632001	33	0.497
1633001	34	0.488
1634001	35	0.498
1635001	17	0.493
1636001	64	0.472
1637001	131	0.476
1638001	137	0.476
1639001	139	0.499
1640001	107	0.534
1641001	41	0.54
1642001	33	0.523
1643001	57	0.504
1644001	75	0.477
1645001	105	0.468
1646001	110	0.457
1647001	145	0.449
1648001	181	0.449
1649001	183	0.449
1650001	203	0.462
1651001	166	0.478
1652001	99	0.505
1653001	70	0.522
1654001	43	0.544
1655001	17	0.554
1656001	9	0.535
1657001	9	0.503
1658001	67	0.487
1659001	72	0.466
1660001	89	0.451
1661001	131	0.441
1662001	134	0.421
1663001	171	0.418
1664001	182	0.408
1665001	229	0.42
1666001	192	0.422
1667001	213	0.405
1668001	311	0.394
1669001	325	0.378
1670001	396	0.375
1671001	466	0.414
1672001	342	0.451
1673001	266	0.49
1674001	171	0.522
1675001	44	0.524
1676001	44	0.528
1677001	22	0.52
1678001	29	0.513
1679001	26	0.52
1680001	24	0.519
1681001	39	0.516
1682001	43	0.523
1683001	39	0.501
1684001	57	0.497
1685001	33	0.481
1686001	57	0.459
1687001	81	0.468
1688001	64	0.473
1689001	64	0.501
1690001	35	0.529
1691001	15	0.538
1692001	19	0.546
1693001	19	0.544
1694001	16	0.546
1695001	14	0.555
1696001	9	0.562
1697001	10	0.562
1698001	18	0.559
1699001	18	0.521
1700001	87	0.507
1701001	85	0.509
1702001	73	0.501
1703001	113	0.52
1704001	55	0.532
1705001	56	0.538
1706001	57	0.54
1707001	30	0.543
1708001	33	0.527
1709001	36	0.522
1710001	38	0.527
1711001	27	0.526
1712001	21	0.549
1713001	17	0.553
1714001	13	0.549
1715001	10	0.552
1716001	3	0.535
1717001	6	0.515
1718001	34	0.524
1719001	35	0.529
1720001	34	0.527
1721001	33	0.538
1722001	13	0.533
1723001	19	0.524
1724001	27	0.522
1725001	31	0.538
1726001	23	0.555
1727001	15	0.568
1728001	6	0.567
1729001	6	0.555
1730001	12	0.538
1731001	16	0.538
1732001	18	0.547
1733001	18	0.56
1734001	14	0.571
1735001	11	0.57
1736001	9	0.564
1737001	3	0.558
1738001	7	0.546
1739001	9	0.543
1740001	9	0.545
1741001	15	0.546
1742001	11	0.55
1743001	10	0.538
1744001	23	0.54
1745001	23	0.518
1746001	31	0.511
1747001	34	0.504
1748001	44	0.503
1749001	41	0.502
1750001	82	0.5
1751001	78	0.511
1752001	57	0.499
1753001	85	0.514
1754001	44	0.516
1755001	54	0.522
1756001	54	0.543
1757001	23	0.548
1758001	13	0.552
1759001	3	0.527
1760001	19	0.501
1761001	21	0.497
1762001	24	0.499
1763001	23	0.505
1764001	18	0.497
1765001	50	0.453
1766001	381	0.427
1767001	399	0.432
1768001	399	0.452
1769001	376	0.494
1770001	49	0.514
1771001	46	0.514
1772001	44	0.496
1773001	53	0.472
1774001	88	0.432
1775001	187	0.411
1776001	225	0.417
1777001	224	0.415
1778001	218	0.444
1779001	120	0.466
1780001	75	0.472
1781001	58	0.478
1782001	91	0.495
1783001	76	0.495
1784001	90	0.512
1785001	89	0.541
1786001	20	0.551
1787001	20	0.583
1788001	6	0.579
1789001	5	0.56
1790001	71	0.549
1791001	70	0.534
1792001	68	0.534
1793001	69	0.554
1794001	3	0.565
1795001	8	0.556
1796001	14	0.546
1797001	23	0.489
1798001	189	0.474
1799001	188	0.476
1800001	181	0.481
1801001	177	0.541
1802001	11	0.557
1803001	7	0.565
1804001	6	0.573
1805001	1	0.573
1806001	5	0.569
1807001	5	0.541
1808001	71	0.532
1809001	72	0.522
1810001	70	0.506
1811001	81	0.521
1812001	19	0.519
1813001	19	0.505
1814001	27	0.49
1815001	45	0.477
1816001	67	0.461
1817001	73	0.434
1818001	140	0.421
1819001	166	0.414
1820001	173	0.421
1821001	176	0.458
1822001	102	0.498
1823001	51	0.523
1824001	28	0.532
1825001	23	0.53
1826001	24	0.526
1827001	26	0.53
1828001	16	0.535
1829001	13	0.536
1830001	17	0.537
1831001	15	0.537
1832001	15	0.517
1833001	45	0.512
1834001	50	0.499
1835001	60	0.498
1836001	62	0.513
1837001	31	0.51
1838001	27	0.517
1839001	16	0.513
1840001	16	0.509
1841001	15	0.516
1842001	12	0.522
1843001	12	0.522
1844001	11	0.54
1845001	15	0.543
1846001	15	0.544
1847001	12	0.524
1848001	66	0.511
1849001	64	0.515
1850001	60	0.511
1851001	64	0.528
1852001	11	0.523
1853001	25	0.499
1854001	45	0.473
1855001	114	0.449
1856001	208	0.449
1857001	196	0.473
1858001	177	0.466
1859001	215	0.488
1860001	124	0.499
1861001	120	0.497
1862001	120	0.525
1863001	17	0.548
1864001	12	0.545
1865001	15	0.549
1866001	12	0.568
1867001	5	0.563
1868001	5	0.567
1869001	2	0.563
1870001	3	0.553
1871001	3	0.549
1872001	5	0.543
1873001	14	0.54
1874001	14	0.542
1875001	14	0.538
1876001	17	0.551
1877001	8	0.558
1878001	7	0.547
1879001	6	0.548
1880001	5	0.539
1881001	8	0.525
1882001	18	0.529
1883001	19	0.515
1884001	29	0.518
1885001	32	0.514
1886001	59	0.517
1887001	59	0.53
1888001	47	0.513
1889001	58	0.525
1890001	21	0.514
1891001	52	0.49
1892001	102	0.494
1893001	89	0.491
1894001	89	0.469
1895001	138	0.458
1896001	116	0.454
1897001	121	0.446
1898001	137	0.462
1899001	83	0.488
1900001	60	0.503
1901001	69	0.521
1902001	53	0.535
1903001	29	0.544
1904001	22	0.531
1905001	76	0.521
1906001	81	0.533
1907001	78	0.528
1908001	83	0.54
1909001	10	0.56
1910001	5	0.571
1911001	6	0.588
1912001	1	0.577
1913001	5	0.547
1914001	14	0.531
1915001	17	0.527
1916001	18	0.541
1917001	18	0.562
1918001	10	0.556
1919001	30	0.554
1920001	30	0.55
1921001	29	0.541
1922001	32	0.533
1923001	20	0.505
1924001	39	0.484
1925001	69	0.465
1926001	138	0.477
1927001	127	0.5
1928001	111	0.503
1929001	88	0.518
1930001	21	0.528
1931001	20	0.526
1932001	25	0.517
1933001	39	0.528
1934001	33	0.517
1935001	40	0.509
1936001	35	0.533
1937001	21	0.537
1938001	21	0.54
1939001	14	0.557
1940001	10	0.569
1941001	1	0.574
1942001	2	0.584
1943001	2	0.573
1944001	6	0.571
1945001	6	0.554
1946001	7	0.535
1947001	28	0.534
1948001	26	0.524
1949001	29	0.508
1950001	68	0.508
1951001	49	0.499
1952001	63	0.481
1953001	84	0.47
1954001	132	0.483
1955001	130	0.498
1956001	114	0.517
1957001	95	0.547
1958001	9	0.539
1959001	9	0.519
1960001	43	0.52
1961001	38	0.518
1962001	53	0.513
1963001	63	0.513
1964001	61	0.515
1965001	63	0.512
1966001	59	0.519
1967001	52	0.535
1968001	29	0.538
1969001	32	0.534
1970001	41	0.533
1971001	38	0.53
1972001	31	0.517
1973001	36	0.53
1974001	14	0.531
1975001	16	0.525
1976001	20	0.544
1977001	10	0.54
1978001	10	0.544
1979001	8	0.551
1980001	11	0.546
1981001	10	0.555
1982001	9	0.562
1983001	14	0.572
1984001	11	0.577
1985001	12	0.566
1986001	23	0.558
1987001	18	0.55
1988001	12	0.544
1989001	12	0.53
1990001	19	0.54
1991001	19	0.54
1992001	19	0.531
1993001	25	0.548
1994001	9	0.538
1995001	9	0.527
1996001	18	0.53
1997001	20	0.515
[truncated: 2,585 more rows]

## Sheet: NC_006905
TSP calls and GC content in each window
Start Site of window	TSP calls	GC content
1	17	0.554
1001	17	0.568
2001	2	0.557
3001	6	0.552
4001	5	0.546
5001	10	0.536
6001	16	0.538
7001	16	0.53
8001	25	0.512
9001	68	0.513
10001	62	0.509
11001	64	0.505
12001	85	0.488
13001	87	0.469
14001	133	0.431
15001	191	0.438
16001	162	0.464
17001	112	0.486
18001	66	0.535
19001	3	0.538
20001	3	0.517
21001	77	0.491
22001	132	0.481
23001	139	0.483
24001	137	0.509
25001	64	0.527
26001	12	0.525
27001	5	0.528
28001	10	0.532
29001	13	0.511
30001	41	0.474
31001	212	0.435
32001	305	0.407
33001	334	0.425
34001	309	0.451
35001	147	0.478
36001	63	0.492
37001	33	0.492
38001	42	0.51
39001	38	0.515
40001	26	0.532
41001	24	0.54
42001	10	0.525
43001	25	0.499
44001	68	0.499
45001	68	0.502
46001	67	0.525
47001	46	0.55
48001	2	0.547
49001	1	0.551
50001	1	0.528
51001	10	0.527
52001	13	0.52
53001	18	0.496
54001	30	0.502
55001	24	0.534
56001	20	0.566
57001	15	0.605
58001	3	0.611
59001	5	0.558
60001	65	0.53
61001	65	0.512
62001	65	0.519
63001	60	0.553
64001	1	0.556
65001	3	0.551
66001	10	0.509
67001	254	0.507
68001	254	0.513
69001	253	0.524
70001	247	0.584
71001	3	0.562
72001	65	0.558
73001	64	0.54
74001	69	0.521
75001	72	0.534
76001	12	0.529
77001	14	0.53
78001	12	0.536
79001	9	0.5
80001	111	0.506
81001	111	0.523
82001	107	0.518
83001	108	0.56
84001	7	0.548
85001	9	0.523
86001	20	0.483
87001	168	0.462
88001	195	0.45
89001	207	0.458
90001	203	0.508
91001	54	0.528
92001	27	0.548
93001	15	0.554
94001	9	0.54
95001	13	0.548
96001	10	0.547
97001	7	0.543
98001	8	0.542
99001	4	0.527
100001	4	0.53
101001	4	0.546
102001	2	0.558
103001	2	0.568
104001	1	0.567
105001	1	0.56
106001	2	0.553
107001	16	0.512
108001	135	0.506
109001	146	0.509
110001	145	0.512
111001	131	0.567
112001	12	0.565
113001	4	0.561
114001	5	0.566
115001	10	0.558
116001	11	0.579
117001	8	0.578
118001	11	0.576
119001	7	0.559
120001	23	0.532
121001	37	0.546
122001	33	0.541
123001	34	0.55
124001	18	0.566
125001	3	0.514
126001	199	0.487
127001	240	0.485
128001	249	0.479
129001	252	0.514
130001	70	0.53
131001	77	0.52
132001	78	0.528
133001	76	0.53
134001	66	0.542
135001	18	0.563
136001	8	0.563
137001	10	0.566
138001	6	0.566
139001	6	0.565
140001	9	0.564
141001	7	0.573
142001	9	0.573
143001	8	0.569
144001	14	0.563
145001	15	0.547
146001	17	0.54
147001	17	0.542
148001	7	0.537
149001	8	0.536
150001	10	0.533
151001	12	0.525
152001	12	0.53
153001	13	0.537
154001	11	0.531
155001	23	0.53
156001	30	0.525
157001	32	0.518
158001	32	0.527
159001	17	0.531
160001	10	0.54
161001	4	0.551
162001	1	0.552
163001	3	0.554
164001	10	0.547
165001	12	0.536
166001	18	0.532
167001	25	0.523
168001	35	0.513
169001	73	0.516
170001	72	0.517
171001	63	0.521
172001	49	0.545
173001	10	0.54
174001	17	0.543
175001	19	0.537
176001	24	0.534
177001	24	0.55
178001	34	0.545
179001	46	0.557
180001	38	0.565
181001	37	0.542
182001	44	0.536
183001	39	0.525
184001	70	0.525
185001	72	0.551
186001	44	0.559
187001	37	0.559
188001	17	0.54
189001	19	0.519
190001	25	0.528
191001	23	0.541
192001	13	0.554
193001	10	0.56
194001	11	0.546
195001	13	0.523
196001	34	0.513
197001	38	0.512
198001	31	0.527
199001	30	0.547
200001	8	0.547
201001	4	0.546
202001	4	0.508
203001	152	0.493
204001	159	0.492
205001	158	0.504
206001	157	0.537
207001	19	0.554
208001	12	0.558
209001	13	0.554
210001	15	0.543
211001	11	0.551
212001	14	0.569
213001	13	0.571
214001	11	0.58
215001	6	0.575
216001	3	0.556
217001	17	0.54
218001	24	0.532
219001	31	0.534
220001	31	0.545
221001	19	0.573
222001	12	0.589
223001	10	0.527
224001	347	0.504
225001	356	0.491
226001	358	0.493
227001	351	0.547
228001	15	0.55
229001	9	0.535
230001	17	0.534
231001	17	0.53
232001	32	0.55
233001	29	0.553
234001	23	0.548
235001	29	0.555
236001	15	0.533
237001	17	0.525
238001	25	0.523
239001	20	0.518
240001	21	0.514
241001	40	0.521
242001	31	0.519
243001	32	0.515
244001	36	0.538
245001	13	0.549
246001	9	0.543
247001	8	0.538
248001	4	0.523
249001	4	0.518
250001	7	0.513
251001	10	0.527
252001	11	0.525
253001	16	0.523
254001	19	0.534
255001	15	0.523
256001	12	0.529
257001	9	0.524
258001	10	0.516
259001	13	0.512
260001	20	0.518
261001	19	0.529
262001	16	0.543
263001	13	0.553
264001	5	0.553
265001	4	0.559
266001	1	0.553
267001	2	0.553
268001	6	0.55
269001	8	0.528
270001	12	0.531
271001	12	0.53
272001	13	0.542
273001	12	0.545
274001	22	0.543
275001	22	0.544
276001	30	0.533
277001	29	0.545
278001	20	0.534
279001	29	0.528
280001	20	0.523
281001	22	0.508
282001	25	0.514
283001	17	0.518
284001	13	0.514
285001	16	0.529
286001	8	0.533
287001	6	0.524
288001	12	0.521
289001	10	0.511
290001	21	0.515
291001	24	0.522
292001	24	0.524
293001	24	0.528
294001	15	0.502
295001	68	0.499
296001	75	0.495
297001	78	0.499
298001	83	0.538
299001	27	0.564
300001	15	0.586
301001	10	0.598
302001	2	0.593
303001	2	0.553
304001	111	0.545
305001	155	0.555
306001	156	0.545
307001	157	0.566
308001	55	0.561
309001	16	0.508
310001	91	0.492
311001	131	0.5
312001	127	0.512
313001	121	0.553
314001	46	0.536
315001	41	0.522
316001	136	0.534
317001	137	0.547
318001	136	0.598
319001	100	0.627
320001	1	0.586
321001	17	0.558
322001	94	0.549
323001	95	0.506
324001	124	0.534
325001	107	0.561
326001	30	0.576
327001	29	0.621
328001	0	0.588
329001	67	0.55
330001	113	0.48
331001	216	0.408
332001	405	0.419
333001	342	0.399
334001	375	0.422
335001	305	0.458
336001	119	0.473
337001	115	0.516
338001	40	0.51
339001	84	0.516
340001	83	0.477
341001	115	0.451
342001	129	0.451
343001	213	0.431
344001	261	0.449
345001	236	0.468
346001	222	0.496
347001	62	0.511
348001	24	0.499
349001	105	0.447
350001	237	0.414
351001	304	0.396
352001	329	0.419
353001	254	0.471
354001	120	0.507
355001	55	0.541
356001	20	0.527
357001	30	0.519
358001	39	0.504
359001	52	0.486
360001	75	0.513
361001	67	0.525
362001	57	0.537
363001	43	0.543
364001	22	0.539
365001	12	0.526
366001	33	0.507
367001	53	0.507
368001	80	0.513
369001	77	0.518
370001	58	0.525
371001	41	0.512
372001	15	0.495
373001	19	0.487
374001	18	0.477
375001	18	0.465
376001	62	0.459
377001	62	0.454
378001	62	0.454
379001	76	0.461
380001	56	0.456
381001	60	0.453
382001	74	0.466
383001	59	0.478
384001	34	0.484
385001	26	0.485
386001	14	0.484
387001	12	0.478
388001	36	0.485
389001	38	0.488
390001	37	0.472
391001	41	0.478
392001	13	0.483
393001	10	0.492
394001	8	0.507
395001	2	0.515
396001	2	0.513
397001	8	0.509
398001	8	0.509
399001	9	0.491
400001	20	0.491
401001	17	0.5
402001	18	0.501
403001	22	0.518
404001	11	0.502
405001	25	0.479
406001	38	0.457
407001	47	0.424
408001	92	0.419
409001	113	0.418
410001	105	0.43
411001	100	0.476
412001	55	0.479
413001	73	0.48
414001	92	0.478
415001	114	0.466
416001	115	0.485
417001	58	0.502
418001	34	0.507
419001	6	0.479
420001	76	0.454
421001	127	0.459
422001	135	0.467
423001	143	0.504
424001	76	0.533
425001	28	0.517
426001	36	0.488
427001	80	0.438
428001	208	0.413
429001	246	0.414
430001	237	0.421
431001	232	0.432
432001	152	0.424
433001	146	0.417
434001	160	0.458
435001	110	0.503
436001	61	0.544
437001	31	0.575
438001	9	0.573
439001	9	0.577
440001	6	0.584
441001	2	0.592
442001	1	0.588
443001	1	0.567
444001	36	0.55
445001	44	0.513
446001	77	0.491
447001	88	0.483
448001	70	0.478
449001	64	0.488
450001	47	0.49
451001	47	0.513
452001	30	0.524
453001	29	0.544
454001	20	0.558
455001	20	0.541
456001	23	0.537
457001	25	0.518
458001	43	0.522
459001	33	0.523
460001	38	0.532
461001	37	0.547
462001	12	0.551
463001	11	0.568
464001	3	0.573
465001	0	0.578
466001	0	0.535
467001	137	0.489
468001	159	0.465
469001	172	0.438
470001	197	0.462
471001	63	0.492
472001	67	0.5
473001	56	0.52
474001	39	0.517
475001	46	0.521
476001	25	0.519
477001	32	0.512
478001	26	0.501
479001	62	0.494
480001	70	0.502
481001	64	0.512
482001	65	0.532
483001	71	0.526
484001	82	0.525
485001	84	0.521
486001	85	0.532
487001	33	0.544
488001	14	0.555
489001	9	0.572
490001	5	0.574
491001	5	0.582
492001	0	0.565
493001	15	0.547
494001	16	0.524
495001	43	0.526
496001	46	0.532
497001	32	0.534
498001	32	0.559
499001	5	0.558
500001	2	0.553
501001	7	0.56
502001	9	0.546
503001	16	0.531
504001	21	0.538
505001	15	0.53
506001	13	0.53
507001	7	0.529
508001	3	0.521
509001	14	0.506
510001	34	0.506
511001	39	0.525
512001	39	0.533
513001	28	0.549
514001	8	0.558
515001	5	0.556
516001	4	0.557
517001	5	0.557
518001	4	0.561
519001	7	0.547
520001	24	0.543
521001	23	0.55
522001	24	0.55
523001	20	0.567
524001	6	0.57
525001	10	0.568
526001	12	0.564
527001	10	0.565
528001	7	0.56
529001	4	0.547
530001	5	0.55
531001	6	0.518
532001	30	0.495
533001	70	0.487
534001	75	0.471
535001	84	0.488
536001	60	0.511
537001	21	0.529
538001	12	0.535
539001	5	0.512
540001	80	0.522
541001	81	0.52
542001	85	0.503
543001	98	0.525
544001	23	0.504
545001	24	0.497
546001	27	0.509
547001	23	0.511
548001	23	0.527
549001	20	0.523
550001	21	0.526
551001	14	0.524
552001	16	0.51
553001	27	0.519
554001	19	0.525
555001	17	0.532
556001	16	0.548
557001	6	0.538
558001	44	0.536
559001	45	0.539
560001	45	0.539
561001	49	0.56
562001	11	0.559
563001	12	0.56
564001	11	0.55
565001	9	0.544
566001	11	0.543
567001	22	0.517
568001	45	0.508
569001	58	0.474
570001	117	0.451
571001	245	0.47
572001	224	0.488
573001	207	0.517
574001	147	0.546
575001	7	0.52
576001	44	0.51
577001	48	0.506
578001	48	0.507
579001	44	0.532
580001	5	0.54
581001	3	0.54
582001	17	0.54
583001	19	0.561
584001	19	0.567
585001	18	0.567
586001	5	0.564
587001	3	0.539
588001	9	0.538
589001	11	0.545
590001	9	0.543
591001	11	0.55
592001	13	0.555
593001	11	0.545
594001	58	0.541
595001	66	0.531
596001	69	0.523
597001	69	0.528
598001	32	0.515
599001	42	0.517
600001	80	0.529
601001	79	0.535
602001	86	0.561
603001	68	0.557
604001	31	0.533
605001	36	0.532
606001	22	0.524
607001	20	0.527
608001	11	0.552
609001	6	0.562
610001	4	0.562
611001	26	0.555
612001	51	0.53
613001	52	0.521
614001	51	0.523
615001	32	0.542
616001	9	0.547
617001	17	0.528
618001	58	0.52
619001	73	0.521
620001	72	0.514
621001	71	0.514
622001	45	0.501
623001	49	0.468
624001	73	0.463
625001	101	0.466
626001	121	0.474
627001	105	0.497
628001	80	0.518
629001	54	0.523
630001	26	0.532
631001	20	0.524
632001	39	0.497
633001	91	0.519
634001	85	0.527
635001	85	0.546
636001	64	0.574
637001	2	0.575
638001	1	0.584
639001	1	0.577
640001	5	0.557
641001	20	0.551
642001	25	0.523
643001	30	0.522
644001	43	0.537
645001	32	0.517
646001	47	0.517
647001	68	0.496
648001	61	0.486
649001	60	0.506
650001	40	0.516
651001	15	0.534
652001	9	0.542
653001	7	0.496
654001	83	0.469
655001	155	0.44
656001	204	0.42
657001	225	0.427
658001	213	0.435
659001	145	0.424
660001	214	0.392
661001	461	0.415
662001	398	0.398
663001	428	0.411
664001	341	0.442
665001	84	0.432
666001	125	0.477
667001	90	0.5
668001	57	0.512
669001	56	0.526
670001	26	0.518
671001	29	0.517
672001	32	0.521
673001	30	0.514
674001	23	0.513
675001	30	0.517
676001	30	0.525
677001	23	0.533
678001	19	0.519
679001	21	0.522
680001	22	0.522
681001	25	0.52
682001	27	0.537
683001	17	0.537
684001	68	0.549
685001	63	0.571
686001	62	0.576
687001	62	0.595
688001	4	0.581
689001	29	0.547
690001	50	0.542
691001	51	0.538
692001	53	0.557
693001	28	0.578
694001	11	0.586
695001	8	0.568
696001	35	0.562
697001	36	0.568
698001	31	0.562
699001	31	0.577
700001	3	0.563
701001	6	0.563
702001	5	0.565
703001	5	0.558
704001	6	0.566
705001	14	0.554
706001	16	0.535
707001	19	0.498
708001	103	0.46
709001	225	0.447
710001	262	0.452
711001	259	0.492
712001	175	0.507
713001	93	0.512
714001	62	0.527
715001	62	0.516
716001	63	0.539
717001	12	0.534
718001	34	0.532
719001	38	0.532
720001	46	0.525
721001	49	0.533
722001	33	0.547
723001	30	0.567
724001	19	0.579
725001	16	0.6
726001	2	0.579
727001	1	0.526
728001	91	0.521
729001	92	0.504
730001	97	0.509
731001	100	0.518
732001	96	0.497
733001	129	0.5
734001	129	0.493
735001	134	0.512
736001	69	0.503
737001	118	0.488
738001	127	0.49
739001	126	0.51
740001	109	0.536
741001	32	0.554
742001	18	0.557
743001	14	0.543
744001	12	0.54
745001	11	0.537
746001	17	0.544
747001	17	0.554
748001	15	0.561
749001	10	0.564
750001	6	0.562
751001	3	0.542
752001	14	0.534
753001	24	0.524
754001	33	0.503
755001	54	0.512
756001	48	0.511
757001	48	0.491
758001	78	0.508
759001	58	0.515
760001	53	0.517
761001	45	0.544
762001	8	0.545
763001	8	0.53
764001	27	0.535
765001	24	0.541
766001	20	0.535
767001	31	0.549
768001	14	0.542
769001	20	0.528
770001	26	0.53
771001	15	0.525
772001	14	0.527
773001	11	0.532
774001	6	0.532
775001	9	0.54
776001	10	0.553
777001	7	0.549
778001	15	0.555
779001	12	0.537
780001	25	0.523
781001	29	0.53
782001	22	0.521
783001	26	0.518
784001	40	0.523
785001	44	0.526
786001	42	0.522
787001	51	0.54
788001	23	0.517
789001	71	0.507
790001	73	0.514
791001	62	0.517
792001	61	0.546
793001	5	0.559
794001	7	0.564
795001	17	0.542
796001	22	0.526
797001	35	0.52
798001	38	0.511
799001	37	0.534
800001	36	0.537
801001	25	0.537
802001	18	0.544
803001	7	0.537
804001	3	0.518
805001	33	0.505
806001	125	0.51
807001	127	0.528
808001	129	0.571
809001	97	0.586
810001	6	0.6
811001	4	0.592
812001	4	0.576
813001	5	0.557
814001	103	0.547
815001	106	0.544
816001	105	0.53
817001	115	0.553
818001	16	0.558
819001	12	0.564
820001	11	0.57
821001	4	0.568
822001	6	0.55
823001	19	0.516
824001	67	0.509
825001	64	0.517
826001	62	0.524
827001	50	0.537
828001	5	0.55
829001	4	0.541
830001	4	0.544
831001	3	0.559
832001	0	0.564
833001	1	0.564
834001	1	0.522
835001	163	0.481
836001	365	0.473
837001	364	0.474
838001	364	0.502
839001	206	0.531
840001	18	0.529
841001	19	0.531
842001	28	0.545
843001	26	0.547
844001	14	0.54
845001	24	0.522
846001	20	0.518
847001	23	0.516
848001	24	0.52
849001	22	0.517
850001	39	0.499
851001	45	0.474
852001	84	0.428
853001	229	0.406
854001	265	0.375
855001	370	0.396
856001	431	0.469
857001	277	0.533
858001	219	0.601
859001	103	0.616
860001	11	0.594
861001	16	0.572
862001	16	0.539
863001	22	0.543
864001	13	0.551
865001	11	0.554
866001	11	0.573
867001	5	0.548
868001	21	0.521
869001	48	0.518
870001	49	0.511
871001	52	0.525
872001	37	0.552
873001	8	0.551
874001	8	0.547
875001	7	0.552
876001	5	0.551
877001	6	0.549
878001	11	0.565
879001	9	0.577
880001	8	0.567
881001	21	0.581
882001	15	0.583
883001	15	0.584
884001	15	0.597
885001	2	0.582
886001	6	0.573
887001	6	0.575
888001	6	0.576
889001	4	0.569
890001	15	0.561
891001	23	0.553
892001	23	0.511
893001	67	0.497
894001	55	0.487
895001	55	0.474
896001	71	0.501
897001	36	0.521
898001	35	0.543
899001	28	0.53
900001	21	0.505
901001	50	0.491
902001	57	0.48
903001	57	0.499
904001	48	0.528
905001	12	0.542
906001	8	0.539
907001	10	0.541
908001	11	0.545
909001	9	0.555
910001	4	0.556
911001	8	0.555
912001	11	0.562
913001	13	0.554
914001	14	0.554
915001	11	0.558
916001	10	0.53
917001	31	0.527
918001	32	0.537
919001	32	0.524
920001	35	0.54
921001	13	0.535
922001	12	0.507
923001	43	0.485
924001	181	0.482
925001	206	0.471
926001	234	0.489
927001	201	0.507
928001	69	0.51
929001	47	0.534
930001	18	0.53
931001	27	0.538
932001	16	0.55
933001	12	0.537
934001	28	0.537
935001	19	0.546
936001	18	0.535
937001	18	0.546
938001	2	0.551
939001	17	0.551
940001	18	0.555
941001	26	0.564
942001	27	0.577
943001	10	0.566
944001	14	0.562
945001	8	0.548
946001	8	0.545
947001	8	0.551
948001	4	0.534
949001	11	0.494
950001	91	0.446
951001	167	0.414
952001	219	0.402
953001	244	0.407
954001	245	0.423
955001	196	0.422
956001	164	0.424
957001	148	0.431
958001	98	0.436
959001	94	0.465
960001	79	0.484
961001	76	0.509
962001	45	0.526
963001	29	0.521
964001	46	0.525
965001	39	0.535
966001	38	0.535
967001	33	0.536
968001	24	0.541
969001	20	0.513
970001	57	0.513
971001	63	0.519
972001	55	0.506
973001	78	0.517
974001	41	0.522
975001	34	0.516
976001	37	0.532
977001	13	0.539
978001	13	0.541
979001	38	0.51
980001	186	0.481
981001	223	0.483
982001	224	0.468
983001	205	0.484
984001	90	0.513
985001	51	0.505
986001	53	0.512
987001	68	0.529
988001	28	0.536
989001	27	0.544
990001	27	0.557
991001	5	0.573
992001	4	0.568
993001	6	0.576
994001	3	0.571
995001	3	0.564
996001	2	0.559
997001	12	0.539
998001	18	0.539
999001	21	0.528
1000001	24	0.509
1001001	34	0.525
1002001	36	0.519
1003001	36	0.519
1004001	37	0.525
1005001	23	0.52
1006001	20	0.521
1007001	18	0.496
1008001	66	0.509
1009001	61	0.515
1010001	59	0.519
1011001	60	0.534
1012001	31	0.544
1013001	29	0.548
1014001	29	0.552
1015001	29	0.572
1016001	7	0.558
1017001	13	0.532
1018001	19	0.521
1019001	20	0.537
1020001	19	0.561
1021001	13	0.581
1022001	4	0.58
1023001	5	0.559
1024001	6	0.539
1025001	11	0.538
1026001	11	0.531
1027001	74	0.526
1028001	75	0.525
1029001	70	0.537
1030001	70	0.54
1031001	29	0.527
1032001	52	0.51
1033001	68	0.487
1034001	74	0.475
1035001	69	0.439
1036001	170	0.45
1037001	162	0.456
1038001	158	0.463
1039001	149	0.489
1040001	105	0.492
1041001	96	0.491
1042001	106	0.497
1043001	98	0.52
1044001	18	0.518
1045001	43	0.516
1046001	55	0.521
1047001	63	0.517
1048001	62	0.512
1049001	44	0.515
1050001	22	0.513
1051001	16	0.522
1052001	19	0.531
1053001	16	0.528
1054001	14	0.542
1055001	8	0.545
1056001	5	0.543
1057001	8	0.552
1058001	9	0.55
1059001	10	0.544
1060001	18	0.55
1061001	13	0.548
1062001	12	0.542
1063001	12	0.549
1064001	4	0.557
1065001	2	0.57
1066001	3	0.57
1067001	2	0.565
1068001	8	0.564
1069001	8	0.541
1070001	18	0.543
1071001	20	0.54
1072001	19	0.523
1073001	19	0.503
1074001	116	0.5
1075001	117	0.485
1076001	135	0.465
1077001	208	0.469
1078001	185	0.44
1079001	205	0.459
1080001	184	0.476
1081001	115	0.49
1082001	30	0.513
1083001	7	0.508
1084001	4	0.526
1085001	0	0.53
1086001	0	0.516
1087001	29	0.499
1088001	75	0.456
1089001	107	0.437
1090001	134	0.441
1091001	118	0.462
1092001	72	0.487
1093001	48	0.497
1094001	34	0.512
1095001	22	0.509
1096001	24	0.489
1097001	54	0.498
1098001	53	0.491
1099001	60	0.492
1100001	59	0.527
1101001	21	0.538
1102001	10	0.539
1103001	8	0.539
1104001	7	0.54
1105001	8	0.539
1106001	8	0.552
1107001	2	0.529
1108001	20	0.515
1109001	40	0.516
1110001	42	0.51
1111001	42	0.544
1112001	24	0.556
1113001	4	0.552
1114001	1	0.571
1115001	1	0.568
1116001	1	0.553
1117001	9	0.54
1118001	20	0.494
1119001	68	0.479
1120001	76	0.443
1121001	212	0.434
1122001	244	0.457
1123001	201	0.467
1124001	194	0.507
1125001	61	0.51
1126001	60	0.512
1127001	55	0.511
1128001	60	0.524
1129001	53	0.543
1130001	12	0.543
1131001	15	0.537
1132001	16	0.523
1133001	12	0.523
1134001	13	0.516
1135001	13	0.511
1136001	17	0.513
1137001	18	0.512
1138001	18	0.508
1139001	24	0.509
1140001	26	0.498
1141001	52	0.501
1142001	50	0.511
1143001	45	0.516
1144001	41	0.536
1145001	15	0.536
1146001	16	0.536
1147001	17	0.534
1148001	12	0.526
1149001	17	0.526
1150001	23	0.529
1151001	23	0.533
1152001	22	0.526
1153001	32	0.495
1154001	78	0.456
1155001	124	0.42
1156001	189	0.416
1157001	183	0.428
1158001	145	0.457
1159001	97	0.49
1160001	33	0.497
1161001	24	0.51
1162001	22	0.518
1163001	21	0.516
1164001	28	0.51
1165001	76	0.517
1166001	65	0.538
1167001	65	0.548
1168001	55	0.565
1169001	5	0.582
1170001	3	0.565
1171001	8	0.559
1172001	12	0.554
1173001	13	0.524
1174001	51	0.475
1175001	185	0.481
1176001	184	0.476
1177001	192	0.5
1178001	156	0.552
1179001	16	0.56
1180001	12	0.567
1181001	5	0.556
1182001	4	0.531
1183001	90	0.526
1184001	93	0.545
1185001	91	0.561
1186001	91	0.586
1187001	5	0.584
1188001	13	0.554
1189001	18	0.539
1190001	19	0.508
1191001	76	0.496
1192001	67	0.496
1193001	67	0.471
1194001	87	0.476
1195001	55	0.455
1196001	82	0.43
1197001	200	0.409
1198001	257	0.407
1199001	247	0.413
1200001	238	0.428
1201001	132	0.458
1202001	66	0.478
1203001	61	0.496
1204001	51	0.515
1205001	42	0.514
1206001	41	0.491
1207001	51	0.453
1208001	333	0.433
1209001	356	0.428
1210001	361	0.454
1211001	342	0.496
1212001	53	0.502
1213001	29	0.5
1214001	26	0.498
1215001	25	0.502
1216001	23	0.531
1217001	16	0.55
1218001	4	0.545
1219001	14	0.545
1220001	23	0.522
1221001	50	0.516
1222001	51	0.518
1223001	41	0.498
1224001	81	0.508
1225001	57	0.499
1226001	80	0.497
1227001	87	0.498
1228001	48	0.503
1229001	51	0.508
1230001	38	0.519
1231001	32	0.539
1232001	22	0.536
1233001	22	0.551
1234001	9	0.546
1235001	11	0.545
1236001	16	0.542
1237001	10	0.545
1238001	10	0.553
1239001	6	0.562
1240001	2	0.569
1241001	6	0.573
1242001	8	0.56
1243001	12	0.547
1244001	15	0.541
1245001	16	0.537
1246001	14	0.56
1247001	10	0.57
1248001	7	0.566
1249001	9	0.557
1250001	13	0.525
1251001	27	0.508
1252001	27	0.508
1253001	33	0.509
1254001	31	0.523
1255001	19	0.537
1256001	20	0.537
1257001	16	0.524
1258001	35	0.528
1259001	36	0.516
1260001	33	0.512
1261001	25	0.525
1262001	4	0.532
1263001	2	0.546
1264001	6	0.547
1265001	15	0.551
1266001	18	0.536
1267001	22	0.525
1268001	18	0.52
1269001	33	0.522
1270001	32	0.531
1271001	29	0.542
1272001	31	0.537
1273001	58	0.536
1274001	58	0.529
1275001	56	0.507
1276001	122	0.529
1277001	76	0.527
1278001	90	0.536
1279001	92	0.561
1280001	24	0.557
1281001	25	0.556
1282001	12	0.556
1283001	10	0.543
1284001	16	0.546
1285001	15	0.545
1286001	17	0.531
1287001	18	0.526
1288001	14	0.496
1289001	36	0.472
1290001	65	0.467
1291001	65	0.46
1292001	82	0.485
1293001	54	0.493
1294001	40	0.503
1295001	44	0.518
1296001	27	0.514
1297001	34	0.52
1298001	21	0.517
1299001	19	0.515
1300001	25	0.52
1301001	21	0.526
1302001	16	0.522
1303001	48	0.515
1304001	91	0.501
1305001	105	0.479
1306001	112	0.464
1307001	88	0.463
1308001	45	0.467
1309001	28	0.468
1310001	48	0.481
1311001	44	0.478
1312001	42	0.477
1313001	53	0.489
1314001	29	0.494
1315001	23	0.506
1316001	18	0.511
1317001	7	0.525
1318001	5	0.501
1319001	33	0.484
1320001	42	0.483
1321001	44	0.482
1322001	41	0.501
1323001	27	0.509
1324001	20	0.516
1325001	19	0.521
1326001	21	0.541
1327001	6	0.56
1328001	3	0.563
1329001	5	0.559
1330001	8	0.553
1331001	9	0.545
1332001	11	0.537
1333001	9	0.541
1334001	5	0.55
1335001	4	0.553
1336001	2	0.557
1337001	1	0.547
1338001	4	0.543
1339001	7	0.549
1340001	8	0.56
1341001	8	0.579
1342001	4	0.568
1343001	1	0.579
1344001	0	0.572
1345001	2	0.536
1346001	19	0.507
1347001	97	0.466
1348001	112	0.457
1349001	111	0.451
1350001	130	0.451
1351001	90	0.437
1352001	183	0.403
1353001	280	0.405
1354001	266	0.398
1355001	390	0.392
1356001	374	0.393
1357001	420	0.385
1358001	479	0.405
1359001	327	0.416
1360001	276	0.409
1361001	248	0.424
1362001	171	0.409
1363001	218	0.406
1364001	222	0.429
1365001	119	0.441
1366001	120	0.456
1367001	94	0.466
1368001	95	0.49
1369001	83	0.498
1370001	80	0.519
1371001	50	0.545
1372001	9	0.543
1373001	14	0.529
1374001	26	0.511
1375001	55	0.504
1376001	60	0.469
1377001	134	0.468
1378001	140	0.449
1379001	188	0.438
1380001	213	0.456
1381001	175	0.453
1382001	182	0.477
1383001	112	0.499
1384001	80	0.518
1385001	57	0.543
1386001	31	0.54
1387001	29	0.509
1388001	88	0.48
1389001	159	0.466
1390001	159	0.469
1391001	158	0.491
1392001	102	0.5
1393001	19	0.496
1394001	29	0.493
1395001	27	0.5
1396001	23	0.514
1397001	20	0.522
1398001	9	0.517
1399001	22	0.509
1400001	24	0.505
1401001	44	0.509
1402001	46	0.512
1403001	57	0.506
1404001	72	0.504
1405001	49	0.493
1406001	56	0.49
1407001	45	0.475
1408001	54	0.468
1409001	62	0.486
1410001	53	0.497
1411001	39	0.532
1412001	12	0.545
1413001	13	0.543
1414001	14	0.555
1415001	12	0.553
1416001	11	0.568
1417001	2	0.569
1418001	6	0.557
1419001	25	0.54
1420001	41	0.525
1421001	67	0.521
1422001	65	0.531
1423001	47	0.545
1424001	32	0.532
1425001	81	0.531
1426001	83	0.517
1427001	92	0.493
1428001	154	0.505
1429001	86	0.493
1430001	82	0.479
1431001	99	0.485
1432001	51	0.491
1433001	45	0.5
1434001	47	0.527
1435001	20	0.536
1436001	9	0.537
1437001	10	0.529
1438001	33	0.515
1439001	37	0.518
1440001	44	0.512
1441001	44	0.518
1442001	38	0.515
1443001	43	0.495
1444001	58	0.482
1445001	120	0.473
1446001	106	0.479
1447001	108	0.483
1448001	96	0.487
1449001	37	0.5
1450001	32	0.512
1451001	21	0.522
1452001	12	0.53
1453001	15	0.535
1454001	22	0.531
1455001	30	0.514
1456001	59	0.509
1457001	83	0.507
1458001	77	0.495
1459001	84	0.516
1460001	52	0.507
1461001	75	0.51
1462001	74	0.525
1463001	60	0.525
1464001	58	0.546
1465001	7	0.542
1466001	14	0.535
1467001	17	0.541
1468001	19	0.517
1469001	41	0.494
1470001	65	0.484
1471001	72	0.47
1472001	83	0.475
1473001	82	0.488
1474001	56	0.479
1475001	72	0.465
1476001	116	0.465
1477001	128	0.448
1478001	147	0.461
1479001	120	0.483
1480001	68	0.497
1481001	36	0.523
1482001	16	0.538
1483001	19	0.541
1484001	16	0.535
1485001	21	0.526
1486001	19	0.495
1487001	53	0.491
1488001	51	0.496
1489001	41	0.504
1490001	40	0.527
1491001	3	0.538
1492001	11	0.543
1493001	10	0.54
1494001	10	0.521
1495001	44	0.509
1496001	42	0.497
1497001	52	0.495
1498001	71	0.499
1499001	55	0.486
1500001	77	0.468
1501001	88	0.481
1502001	71	0.508
1503001	57	0.539
1504001	29	0.572
1505001	10	0.566
1506001	10	0.558
1507001	8	0.554
1508001	9	0.545
1509001	33	0.542
1510001	48	0.531
1511001	57	0.49
1512001	135	0.47
1513001	140	0.445
1514001	152	0.411
1515001	247	0.414
1516001	247	0.41
1517001	242	0.412
1518001	228	0.424
1519001	146	0.442
1520001	72	0.45
1521001	64	0.459
1522001	53	0.47
1523001	45	0.468
1524001	50	0.457
1525001	76	0.451
1526001	81	0.443
1527001	80	0.439
1528001	77	0.446
1529001	51	0.451
1530001	51	0.469
1531001	36	0.477
1532001	43	0.479
1533001	42	0.47
1534001	65	0.446
1535001	122	0.419
1536001	213	0.427
1537001	217	0.454
1538001	188	0.473
1539001	142	0.497
1540001	50	0.505
1541001	47	0.501
1542001	48	0.524
1543001	37	0.529
1544001	37	0.53
1545001	20	0.514
1546001	36	0.501
1547001	38	0.507
1548001	31	0.521
1549001	32	0.536
1550001	14	0.536
1551001	19	0.547
1552001	13	0.541
1553001	14	0.541
1554001	11	0.524
1555001	53	0.505
1556001	71	0.513
1557001	71	0.511
1558001	74	0.527
1559001	25	0.535
1560001	13	0.524
1561001	14	0.529
1562001	12	0.518
1563001	33	0.509
1564001	45	0.512
1565001	42	0.515
1566001	40	0.549
1567001	19	0.566
1568001	2	0.571
1569001	2	0.561
1570001	9	0.519
1571001	41	0.518
1572001	41	0.516
1573001	40	0.526
1574001	46	0.553
1575001	14	0.54
1576001	27	0.539
1577001	27	0.528
1578001	21	0.529
1579001	23	0.541
1580001	11	0.538
1581001	15	0.548
1582001	9	0.539
1583001	8	0.547
1584001	7	0.54
1585001	18	0.524
1586001	31	0.506
1587001	95	0.484
1588001	108	0.491
1589001	93	0.502
1590001	90	0.506
1591001	86	0.523
1592001	72	0.519
1593001	76	0.524
1594001	68	0.53
1595001	17	0.507
1596001	36	0.515
1597001	38	0.507
1598001	45	0.521
1599001	37	0.537
1600001	61	0.528
1601001	59	0.524
1602001	60	0.524
1603001	59	0.531
1604001	19	0.535
1605001	21	0.551
1606001	12	0.545
1607001	14	0.53
1608001	34	0.536
1609001	30	0.539
1610001	28	0.544
1611001	26	0.556
1612001	6	0.545
1613001	7	0.54
1614001	11	0.541
1615001	24	0.524
1616001	36	0.514
1617001	42	0.515
1618001	42	0.512
1619001	30	0.51
1620001	18	0.516
1621001	20	0.52
1622001	18	0.521
1623001	20	0.528
1624001	23	0.531
1625001	17	0.529
1626001	15	0.523
1627001	16	0.508
1628001	48	0.489
1629001	91	0.468
1630001	132	0.462
1631001	133	0.482
1632001	101	0.493
1633001	60	0.5
1634001	32	0.513
1635001	31	0.513
1636001	28	0.528
1637001	26	0.546
1638001	14	0.549
1639001	13	0.533
1640001	15	0.51
1641001	39	0.47
1642001	113	0.443
1643001	145	0.462
1644001	141	0.475
1645001	127	0.507
1646001	56	0.525
1647001	26	0.521
1648001	25	0.505
1649001	40	0.498
1650001	52	0.492
1651001	81	0.497
1652001	83	0.52
1653001	53	0.528
1654001	39	0.515
1655001	19	0.487
1656001	76	0.474
1657001	85	0.474
1658001	86	0.485
1659001	94	0.507
1660001	41	0.516
1661001	35	0.519
1662001	32	0.532
1663001	9	0.54
1664001	8	0.535
1665001	15	0.499
1666001	148	0.49
1667001	151	0.491
1668001	151	0.513
1669001	141	0.533
1670001	65	0.531
1671001	78	0.53
1672001	77	0.524
1673001	77	0.54
1674001	25	0.555
1675001	9	0.545
1676001	8	0.546
1677001	8	0.543
1678001	4	0.537
1679001	4	0.529
1680001	17	0.501
1681001	38	0.496
1682001	38	0.492
1683001	53	0.494
1684001	68	0.516
1685001	73	0.519
1686001	75	0.503
1687001	104	0.505
1688001	93	0.501
1689001	81	0.502
1690001	81	0.531
1691001	39	0.542
1692001	21	0.554
1693001	10	0.553
1694001	11	0.555
1695001	11	0.562
1696001	9	0.544
1697001	16	0.551
1698001	17	0.543
1699001	15	0.534
1700001	17	0.523
1701001	21	0.483
1702001	60	0.443
1703001	106	0.414
1704001	178	0.432
1705001	164	0.461
1706001	124	0.503
1707001	79	0.539
1708001	6	0.526
1709001	23	0.534
1710001	20	0.52
1711001	39	0.503
1712001	49	0.525
1713001	33	0.517
1714001	33	0.523
1715001	14	0.539
1716001	4	0.535
1717001	4	0.533
1718001	7	0.524
1719001	9	0.496
1720001	41	0.495
1721001	43	0.496
1722001	42	0.517
1723001	40	0.548
1724001	7	0.536
1725001	27	0.542
1726001	32	0.543
1727001	36	0.526
1728001	40	0.534
1729001	24	0.505
1730001	88	0.464
1731001	182	0.429
1732001	291	0.398
1733001	323	0.381
1734001	425	0.38
1735001	381	0.397
1736001	294	0.401
1737001	281	0.427
1738001	128	0.423
1739001	216	0.434
1740001	212	0.451
1741001	192	0.466
1742001	171	0.502
1743001	30	0.524
1744001	9	0.538
1745001	4	0.533
1746001	13	0.526
1747001	29	0.513
1748001	32	0.518
1749001	33	0.533
1750001	25	0.53
1751001	52	0.536
1752001	49	0.527
1753001	62	0.518
1754001	66	0.538
1755001	22	0.536
1756001	53	0.511
1757001	109	0.493
1758001	133	0.488
1759001	132	0.497
1760001	100	0.511
1761001	41	0.525
1762001	22	0.5
1763001	44	0.487
1764001	48	0.487
1765001	57	0.483
1766001	59	0.489
1767001	67	0.478
1768001	73	0.488
1769001	58	0.481
1770001	57	0.462
1771001	93	0.468
1772001	107	0.472
1773001	102	0.473
1774001	106	0.473
1775001	119	0.45
1776001	205	0.418
1777001	241	0.433
1778001	232	0.472
1779001	154	0.486
1780001	80	0.517
1781001	47	0.516
1782001	41	0.499
1783001	75	0.513
1784001	48	0.523
1785001	48	0.522
1786001	58	0.536
1787001	24	0.541
1788001	20	0.54
1789001	18	0.542
1790001	11	0.527
1791001	25	0.53
1792001	20	0.511
1793001	41	0.512
1794001	46	0.528
1795001	35	0.529
1796001	37	0.543
1797001	15	0.541
1798001	9	0.54
1799001	6	0.52
1800001	74	0.487
1801001	97	0.452
1802001	185	0.447
1803001	208	0.467
1804001	140	0.495
1805001	118	0.539
1806001	30	0.538
1807001	19	0.528
1808001	22	0.517
1809001	23	0.494
1810001	30	0.492
1811001	57	0.499
1812001	56	0.504
1813001	54	0.519
1814001	46	0.519
1815001	9	0.528
1816001	5	0.542
1817001	4	0.53
1818001	16	0.525
1819001	44	0.511
1820001	61	0.5
1821001	61	0.518
1822001	48	0.519
1823001	30	0.529
1824001	15	0.531
1825001	15	0.53
1826001	16	0.549
1827001	5	0.549
1828001	5	0.546
1829001	12	0.553
1830001	11	0.555
1831001	9	0.562
1832001	8	0.568
1833001	1	0.566
1834001	2	0.561
1835001	2	0.529
1836001	81	0.498
1837001	127	0.49
1838001	127	0.469
1839001	160	0.487
1840001	86	0.501
1841001	51	0.513
1842001	50	0.513
1843001	43	0.519
1844001	37	0.529
1845001	29	0.508
1846001	35	0.524
1847001	9	0.518
1848001	11	0.518
1849001	14	0.521
1850001	20	0.505
1851001	26	0.477
1852001	100	0.465
1853001	135	0.459
1854001	141	0.473
1855001	135	0.503
1856001	62	0.509
1857001	34	0.491
1858001	42	0.479
1859001	59	0.474
1860001	60	0.476
1861001	48	0.495
1862001	30	0.501
1863001	23	0.503
1864001	22	0.509
1865001	27	0.513
1866001	53	0.523
1867001	43	0.536
1868001	40	0.54
1869001	36	0.552
1870001	2	0.556
1871001	3	0.557
1872001	4	0.545
1873001	51	0.541
1874001	54	0.53
1875001	56	0.525
1876001	55	0.534
1877001	8	0.533
1878001	10	0.528
1879001	11	0.504
1880001	78	0.51
1881001	77	0.497
1882001	85	0.509
1883001	82	0.544
1884001	16	0.544
1885001	17	0.557
1886001	8	0.563
1887001	11	0.548
1888001	19	0.542
1889001	18	0.554
1890001	14	0.538
1891001	34	0.529
1892001	44	0.524
1893001	49	0.463
1894001	232	0.43
1895001	361	0.404
1896001	423	0.382
1897001	469	0.438
1898001	287	0.481
1899001	137	0.526
1900001	56	0.558
1901001	5	0.563
1902001	4	0.567
1903001	2	0.569
1904001	4	0.568
1905001	3	0.537
1906001	63	0.545
1907001	62	0.526
1908001	62	0.534
1909001	65	0.547
1910001	13	0.531
1911001	17	0.54
1912001	21	0.529
1913001	23	0.543
1914001	17	0.556
1915001	14	0.558
1916001	11	0.544
1917001	14	0.528
1918001	18	0.512
1919001	22	0.508
1920001	24	0.517
1921001	20	0.513
1922001	22	0.511
1923001	20	0.505
1924001	21	0.496
1925001	34	0.498
1926001	40	0.508
1927001	52	0.51
1928001	48	0.521
1929001	32	0.522
1930001	36	0.538
1931001	23	0.545
1932001	23	0.549
1933001	23	0.556
1934001	10	0.549
1935001	8	0.541
1936001	19	0.547
1937001	18	0.548
1938001	15	0.541
1939001	15	0.554
1940001	3	0.525
1941001	22	0.525
1942001	23	0.528
1943001	24	0.506
1944001	114	0.52
1945001	170	0.527
1946001	168	0.515
1947001	168	0.519
1948001	91	0.499
1949001	78	0.483
1950001	98	0.465
1951001	156	0.461
1952001	156	0.493
1953001	97	0.497
1954001	86	0.514
1955001	33	0.524
1956001	21	0.516
1957001	20	0.518
1958001	33	0.518
1959001	29	0.522
1960001	27	0.529
1961001	28	0.538
1962001	5	0.548
1963001	4	0.54
1964001	10	0.51
1965001	117	0.47
1966001	159	0.426
1967001	276	0.417
1968001	304	0.419
1969001	224	0.442
1970001	188	0.473
1971001	77	0.483
1972001	60	0.482
1973001	76	0.459
1974001	104	0.439
1975001	135	0.429
1976001	129	0.447
1977001	86	0.452
1978001	99	0.476
1979001	67	0.491
1980001	58	0.471
1981001	181	0.451
1982001	261	0.426
1983001	353	0.396
1984001	399	0.41
1985001	279	0.448
1986001	161	0.463
1987001	99	0.491
1988001	58	0.497
1989001	63	0.503
1990001	58	0.516
1991001	22	0.511
1992001	19	0.513
1993001	10	0.51
1994001	21	0.522
1995001	21	0.539
1996001	17	0.551
1997001	16	0.555
[truncated: 2,755 more rows]

## Sheet: NC_010067
TSP calls and GC content in each window
Start Site of window	TSP calls	GC content
1	4	0.553
1001	4	0.568
2001	2	0.557
3001	4	0.549
4001	9	0.533
5001	19	0.518
6001	24	0.517
7001	21	0.528
8001	15	0.538
9001	12	0.531
10001	10	0.526
11001	17	0.518
12001	29	0.508
13001	24	0.506
14001	22	0.501
15001	22	0.489
16001	91	0.502
17001	95	0.513
18001	94	0.529
19001	87	0.549
20001	6	0.517
21001	69	0.479
22001	208	0.47
23001	212	0.449
24001	231	0.475
25001	166	0.519
26001	29	0.524
27001	36	0.534
28001	20	0.545
29001	16	0.54
30001	21	0.546
31001	10	0.551
32001	8	0.537
33001	11	0.532
34001	6	0.527
35001	6	0.535
36001	6	0.54
37001	11	0.535
38001	17	0.53
39001	24	0.524
40001	29	0.54
41001	22	0.555
42001	16	0.558
43001	24	0.536
44001	42	0.514
45001	45	0.505
46001	43	0.497
47001	31	0.508
48001	26	0.515
49001	23	0.523
50001	25	0.533
51001	22	0.551
52001	6	0.541
53001	15	0.531
54001	20	0.498
55001	67	0.429
56001	300	0.376
57001	756	0.345
58001	822	0.347
59001	804	0.41
60001	570	0.479
61001	104	0.526
62001	32	0.549
63001	27	0.517
64001	84	0.503
65001	90	0.483
66001	92	0.478
67001	72	0.464
68001	118	0.452
69001	123	0.442
70001	129	0.436
71001	128	0.455
72001	43	0.46
73001	44	0.45
74001	52	0.471
75001	54	0.475
76001	44	0.486
77001	42	0.493
78001	59	0.47
79001	82	0.464
80001	103	0.439
81001	100	0.453
82001	68	0.463
83001	56	0.475
84001	29	0.489
85001	36	0.474
86001	61	0.466
87001	75	0.444
88001	142	0.422
89001	193	0.411
90001	245	0.392
91001	288	0.396
92001	300	0.386
93001	386	0.386
94001	368	0.41
95001	300	0.424
96001	234	0.451
97001	92	0.461
98001	45	0.425
99001	297	0.406
100001	428	0.4
101001	457	0.42
102001	451	0.47
103001	195	0.51
104001	49	0.526
105001	38	0.539
106001	31	0.531
107001	30	0.548
108001	28	0.566
109001	2	0.562
110001	1	0.558
111001	16	0.54
112001	29	0.544
113001	29	0.555
114001	29	0.577
115001	15	0.585
116001	2	0.581
117001	3	0.574
118001	4	0.566
119001	3	0.559
120001	7	0.566
121001	5	0.578
122001	4	0.587
123001	4	0.592
124001	1	0.561
125001	72	0.552
126001	74	0.559
127001	74	0.546
128001	73	0.559
129001	9	0.558
130001	15	0.545
131001	15	0.538
132001	55	0.543
133001	50	0.537
134001	50	0.526
135001	54	0.532
136001	20	0.532
137001	21	0.534
138001	14	0.522
139001	38	0.527
140001	32	0.521
141001	36	0.505
142001	42	0.514
143001	15	0.521
144001	16	0.533
145001	9	0.542
146001	6	0.532
147001	41	0.537
148001	41	0.525
149001	45	0.536
150001	43	0.549
151001	8	0.52
152001	36	0.513
153001	37	0.498
154001	40	0.507
155001	39	0.526
156001	19	0.522
157001	26	0.486
158001	144	0.47
159001	147	0.454
160001	183	0.463
161001	185	0.5
162001	72	0.509
163001	75	0.534
164001	30	0.548
165001	17	0.562
166001	8	0.571
167001	3	0.553
168001	67	0.552
169001	67	0.553
170001	68	0.55
171001	67	0.559
172001	8	0.556
173001	9	0.532
174001	16	0.502
175001	72	0.467
176001	183	0.432
177001	227	0.409
178001	287	0.402
179001	284	0.412
180001	215	0.442
181001	172	0.464
182001	113	0.496
183001	62	0.537
184001	16	0.542
185001	14	0.57
186001	4	0.584
187001	2	0.581
188001	1	0.586
189001	2	0.552
190001	20	0.514
191001	68	0.491
192001	70	0.474
193001	71	0.51
194001	55	0.531
195001	8	0.511
196001	39	0.482
197001	135	0.408
198001	372	0.359
199001	535	0.343
200001	628	0.334
201001	592	0.341
202001	484	0.342
203001	461	0.35
204001	367	0.371
205001	313	0.382
206001	278	0.389
207001	205	0.383
208001	272	0.366
209001	322	0.35
210001	466	0.342
211001	641	0.332
212001	750	0.346
213001	707	0.389
214001	473	0.441
215001	237	0.5
216001	30	0.534
217001	15	0.555
218001	9	0.56
219001	3	0.56
220001	3	0.558
221001	3	0.563
222001	3	0.578
223001	2	0.59
224001	1	0.599
225001	0	0.599
226001	1	0.593
227001	2	0.588
228001	5	0.58
229001	5	0.567
230001	8	0.516
231001	207	0.487
232001	214	0.475
233001	216	0.475
234001	213	0.507
235001	39	0.515
236001	31	0.522
237001	29	0.513
238001	31	0.523
239001	7	0.532
240001	5	0.529
241001	12	0.534
242001	10	0.514
243001	18	0.499
244001	42	0.474
245001	178	0.474
246001	184	0.491
247001	179	0.506
248001	155	0.534
249001	16	0.498
250001	105	0.459
251001	225	0.445
252001	235	0.437
253001	237	0.478
254001	141	0.511
255001	23	0.527
256001	13	0.524
257001	13	0.52
258001	17	0.525
259001	10	0.517
260001	13	0.53
261001	8	0.535
262001	4	0.53
263001	6	0.522
264001	24	0.516
265001	28	0.497
266001	32	0.493
267001	39	0.513
268001	18	0.525
269001	15	0.541
270001	13	0.546
271001	25	0.546
272001	25	0.525
273001	49	0.519
274001	48	0.525
275001	28	0.521
276001	33	0.537
277001	13	0.521
278001	43	0.523
279001	48	0.523
280001	43	0.511
281001	42	0.495
282001	110	0.48
283001	125	0.475
284001	129	0.493
285001	126	0.522
286001	35	0.532
287001	24	0.526
288001	20	0.511
289001	23	0.515
290001	16	0.518
291001	8	0.533
292001	12	0.535
293001	12	0.541
294001	16	0.546
295001	16	0.533
296001	33	0.535
297001	33	0.532
298001	28	0.524
299001	33	0.541
300001	13	0.558
301001	8	0.579
302001	8	0.572
303001	25	0.561
304001	33	0.55
305001	34	0.537
306001	34	0.542
307001	15	0.551
308001	12	0.538
309001	16	0.522
310001	23	0.52
311001	21	0.499
312001	111	0.474
313001	284	0.469
314001	291	0.482
315001	289	0.478
316001	229	0.515
317001	56	0.537
318001	44	0.531
319001	44	0.538
320001	11	0.545
321001	7	0.542
322001	5	0.543
323001	6	0.542
324001	52	0.529
325001	67	0.523
326001	75	0.522
327001	74	0.531
328001	25	0.527
329001	17	0.54
330001	9	0.55
331001	8	0.549
332001	12	0.559
333001	4	0.554
334001	8	0.541
335001	14	0.545
336001	20	0.545
337001	22	0.548
338001	18	0.564
339001	12	0.574
340001	3	0.589
341001	1	0.603
342001	1	0.606
343001	1	0.571
344001	124	0.557
345001	125	0.539
346001	130	0.535
347001	130	0.566
348001	10	0.558
349001	26	0.55
350001	27	0.539
351001	30	0.532
352001	31	0.539
353001	18	0.548
354001	13	0.547
355001	14	0.545
356001	10	0.539
357001	8	0.515
358001	50	0.507
359001	50	0.513
360001	54	0.513
361001	59	0.544
362001	22	0.553
363001	18	0.54
364001	20	0.497
365001	95	0.457
366001	115	0.415
367001	213	0.411
368001	221	0.478
369001	139	0.504
370001	132	0.527
371001	40	0.509
372001	155	0.458
373001	237	0.438
374001	246	0.446
375001	247	0.471
376001	123	0.495
377001	43	0.506
378001	24	0.498
379001	33	0.506
380001	29	0.508
381001	36	0.51
382001	53	0.533
383001	38	0.531
384001	38	0.54
385001	30	0.55
386001	8	0.544
387001	11	0.525
388001	23	0.517
389001	27	0.518
390001	25	0.534
391001	21	0.541
392001	15	0.539
393001	16	0.546
394001	15	0.524
395001	21	0.54
396001	14	0.566
397001	8	0.579
398001	7	0.584
399001	1	0.572
400001	10	0.541
401001	66	0.519
402001	69	0.527
403001	71	0.528
404001	65	0.536
405001	9	0.531
406001	8	0.536
407001	6	0.526
408001	120	0.513
409001	138	0.514
410001	143	0.498
411001	152	0.52
412001	36	0.537
413001	18	0.53
414001	18	0.542
415001	9	0.54
416001	7	0.515
417001	221	0.517
418001	220	0.501
419001	244	0.483
420001	266	0.508
421001	54	0.53
422001	48	0.559
423001	24	0.581
424001	3	0.601
425001	1	0.601
426001	2	0.604
427001	2	0.602
428001	3	0.592
429001	5	0.597
430001	7	0.581
431001	7	0.586
432001	6	0.588
433001	4	0.575
434001	2	0.57
435001	3	0.556
436001	5	0.533
437001	18	0.522
438001	18	0.52
439001	21	0.52
440001	21	0.532
441001	17	0.538
442001	18	0.542
443001	16	0.542
444001	18	0.526
445001	28	0.517
446001	34	0.506
447001	52	0.506
448001	47	0.526
449001	31	0.534
450001	24	0.55
451001	6	0.554
452001	6	0.557
453001	5	0.559
454001	11	0.557
455001	14	0.536
456001	19	0.528
457001	18	0.507
458001	30	0.496
459001	37	0.504
460001	48	0.513
461001	47	0.539
462001	29	0.55
463001	17	0.562
464001	1	0.551
465001	16	0.536
466001	42	0.528
467001	46	0.519
468001	47	0.507
469001	58	0.5
470001	40	0.495
471001	38	0.494
472001	42	0.494
473001	53	0.51
474001	44	0.514
475001	53	0.525
476001	48	0.555
477001	14	0.564
478001	14	0.56
479001	10	0.547
480001	15	0.533
481001	12	0.53
482001	12	0.547
483001	6	0.565
484001	3	0.568
485001	6	0.559
486001	9	0.545
487001	16	0.519
488001	64	0.505
489001	66	0.498
490001	80	0.472
491001	145	0.479
492001	103	0.465
493001	171	0.472
494001	154	0.475
495001	121	0.446
496001	204	0.42
497001	328	0.403
498001	330	0.417
499001	292	0.437
500001	250	0.477
501001	59	0.482
502001	74	0.48
503001	103	0.492
504001	74	0.493
505001	72	0.496
506001	73	0.504
507001	50	0.523
508001	34	0.54
509001	32	0.541
510001	30	0.546
511001	27	0.531
512001	24	0.528
513001	23	0.548
514001	8	0.555
515001	3	0.558
516001	6	0.561
517001	5	0.554
518001	5	0.549
519001	8	0.549
520001	8	0.518
521001	63	0.507
522001	62	0.52
523001	60	0.524
524001	56	0.557
525001	2	0.573
526001	6	0.559
527001	6	0.545
528001	13	0.54
529001	13	0.544
530001	10	0.547
531001	10	0.556
532001	4	0.546
533001	8	0.532
534001	17	0.509
535001	65	0.501
536001	67	0.496
537001	70	0.484
538001	64	0.504
539001	17	0.509
540001	15	0.508
541001	17	0.509
542001	23	0.505
543001	27	0.505
544001	38	0.509
545001	32	0.526
546001	22	0.524
547001	18	0.534
548001	10	0.537
549001	18	0.522
550001	36	0.511
551001	83	0.504
552001	82	0.514
553001	71	0.523
554001	57	0.547
555001	8	0.546
556001	6	0.552
557001	5	0.56
558001	2	0.553
559001	5	0.541
560001	27	0.527
561001	29	0.524
562001	28	0.528
563001	30	0.534
564001	15	0.531
565001	18	0.484
566001	202	0.473
567001	204	0.457
568001	240	0.463
569001	237	0.512
570001	53	0.53
571001	46	0.566
572001	2	0.569
573001	3	0.576
574001	3	0.58
575001	3	0.577
576001	3	0.572
577001	2	0.565
578001	3	0.561
579001	3	0.56
580001	4	0.562
581001	2	0.564
582001	1	0.56
583001	4	0.544
584001	17	0.544
585001	20	0.533
586001	24	0.533
587001	22	0.554
588001	13	0.567
589001	13	0.577
590001	11	0.585
591001	10	0.592
592001	5	0.581
593001	10	0.572
594001	11	0.562
595001	12	0.546
596001	15	0.522
597001	100	0.511
598001	132	0.495
599001	149	0.503
600001	147	0.483
601001	147	0.48
602001	163	0.497
603001	145	0.498
604001	146	0.546
605001	53	0.561
606001	14	0.553
607001	15	0.533
608001	35	0.506
609001	57	0.491
610001	83	0.492
611001	83	0.497
612001	62	0.51
613001	40	0.532
614001	3	0.515
615001	16	0.519
616001	24	0.525
617001	24	0.524
618001	23	0.546
619001	10	0.542
620001	8	0.535
621001	13	0.53
622001	14	0.513
623001	18	0.513
624001	12	0.504
625001	24	0.478
626001	184	0.485
627001	184	0.496
628001	185	0.526
629001	168	0.556
630001	19	0.564
631001	15	0.565
632001	19	0.555
633001	21	0.53
634001	104	0.533
635001	103	0.529
636001	101	0.533
637001	99	0.567
638001	6	0.562
639001	9	0.566
640001	8	0.576
641001	8	0.585
642001	6	0.607
643001	4	0.631
644001	1	0.631
645001	2	0.631
646001	4	0.584
647001	100	0.511
648001	245	0.456
649001	371	0.409
650001	393	0.423
651001	297	0.453
652001	170	0.458
653001	67	0.486
654001	44	0.496
655001	44	0.481
656001	102	0.514
657001	78	0.516
658001	78	0.503
659001	79	0.526
660001	7	0.519
661001	11	0.505
662001	21	0.516
663001	19	0.527
664001	17	0.515
665001	48	0.49
666001	76	0.471
667001	95	0.441
668001	128	0.44
669001	106	0.442
670001	101	0.427
671001	120	0.422
672001	170	0.377
673001	496	0.399
674001	564	0.427
675001	528	0.446
676001	455	0.502
677001	119	0.521
678001	27	0.534
679001	30	0.539
680001	23	0.545
681001	29	0.52
682001	60	0.516
683001	56	0.523
684001	57	0.519
685001	52	0.54
686001	13	0.526
687001	20	0.523
688001	17	0.515
689001	27	0.495
690001	34	0.489
691001	70	0.493
692001	67	0.492
693001	61	0.492
694001	69	0.463
695001	167	0.461
696001	174	0.466
697001	173	0.486
698001	157	0.541
699001	15	0.554
700001	13	0.553
701001	27	0.531
702001	41	0.519
703001	49	0.505
704001	46	0.511
705001	29	0.527
706001	42	0.531
707001	49	0.53
708001	49	0.523
709001	98	0.526
710001	71	0.53
711001	56	0.531
712001	63	0.522
713001	34	0.503
714001	86	0.501
715001	90	0.51
716001	82	0.516
717001	67	0.54
718001	16	0.538
719001	15	0.518
720001	40	0.52
721001	51	0.497
722001	64	0.48
723001	87	0.49
724001	62	0.488
725001	47	0.502
726001	34	0.508
727001	22	0.485
728001	116	0.493
729001	114	0.466
730001	139	0.445
731001	170	0.468
732001	92	0.475
733001	91	0.495
734001	74	0.529
735001	34	0.504
736001	44	0.489
737001	65	0.487
738001	132	0.49
739001	129	0.523
740001	105	0.538
741001	87	0.549
742001	12	0.547
743001	12	0.545
744001	11	0.531
745001	20	0.539
746001	23	0.528
747001	27	0.528
748001	27	0.555
749001	14	0.561
750001	11	0.575
751001	9	0.561
752001	12	0.543
753001	16	0.526
754001	15	0.512
755001	21	0.53
756001	17	0.536
757001	12	0.538
758001	23	0.522
759001	133	0.478
760001	219	0.445
761001	262	0.435
762001	262	0.44
763001	156	0.445
764001	134	0.469
765001	102	0.503
766001	90	0.523
767001	78	0.547
768001	49	0.555
769001	43	0.531
770001	45	0.491
771001	178	0.461
772001	235	0.461
773001	231	0.466
774001	229	0.504
775001	96	0.545
776001	8	0.543
777001	10	0.545
778001	11	0.55
779001	9	0.554
780001	7	0.562
781001	4	0.567
782001	4	0.57
783001	6	0.571
784001	9	0.578
785001	9	0.58
786001	10	0.576
787001	10	0.568
788001	4	0.55
789001	13	0.534
790001	19	0.529
791001	20	0.534
792001	21	0.537
793001	16	0.539
794001	12	0.518
795001	103	0.507
796001	120	0.51
797001	116	0.51
798001	114	0.533
799001	26	0.531
800001	10	0.532
801001	10	0.534
802001	13	0.504
803001	37	0.495
804001	67	0.494
805001	70	0.511
806001	65	0.552
807001	35	0.579
808001	5	0.592
809001	5	0.589
810001	5	0.581
811001	91	0.519
812001	276	0.44
813001	615	0.361
814001	1127	0.303
815001	1228	0.305
816001	1249	0.316
817001	995	0.33
818001	650	0.332
819001	589	0.359
820001	501	0.399
821001	453	0.421
822001	341	0.451
823001	257	0.469
824001	140	0.484
825001	101	0.52
826001	49	0.541
827001	8	0.548
828001	6	0.553
829001	6	0.551
830001	4	0.546
831001	32	0.548
832001	33	0.529
833001	47	0.524
834001	48	0.527
835001	21	0.514
836001	31	0.488
837001	131	0.443
838001	231	0.397
839001	392	0.38
840001	508	0.416
841001	397	0.465
842001	296	0.511
843001	133	0.531
844001	8	0.523
845001	8	0.513
846001	12	0.501
847001	24	0.511
848001	24	0.518
849001	21	0.525
850001	22	0.548
851001	12	0.548
852001	9	0.544
853001	15	0.546
854001	10	0.541
855001	9	0.536
856001	9	0.544
857001	2	0.543
858001	4	0.541
859001	4	0.54
860001	7	0.532
861001	8	0.536
862001	7	0.536
863001	6	0.517
864001	131	0.514
865001	142	0.485
866001	171	0.467
867001	203	0.489
868001	77	0.51
869001	67	0.54
870001	39	0.565
871001	7	0.573
872001	5	0.566
873001	6	0.564
874001	3	0.568
875001	4	0.564
876001	5	0.564
877001	2	0.56
878001	8	0.546
879001	7	0.542
880001	8	0.542
881001	13	0.547
882001	8	0.559
883001	8	0.556
884001	10	0.516
885001	68	0.526
886001	67	0.517
887001	73	0.484
888001	202	0.508
889001	152	0.476
890001	166	0.465
891001	192	0.483
892001	70	0.487
893001	63	0.493
894001	62	0.496
895001	39	0.491
896001	50	0.48
897001	63	0.459
898001	165	0.447
899001	186	0.446
900001	213	0.429
901001	226	0.429
902001	162	0.418
903001	170	0.411
904001	179	0.448
905001	148	0.495
906001	99	0.508
907001	69	0.49
908001	271	0.435
909001	434	0.395
910001	471	0.39
911001	488	0.418
912001	262	0.456
913001	106	0.463
914001	97	0.489
915001	72	0.525
916001	41	0.532
917001	56	0.528
918001	40	0.48
919001	162	0.415
920001	312	0.373
921001	448	0.349
922001	610	0.345
923001	583	0.371
924001	447	0.402
925001	328	0.451
926001	154	0.476
927001	149	0.463
928001	197	0.444
929001	208	0.431
930001	284	0.423
931001	372	0.452
932001	315	0.486
933001	268	0.501
934001	199	0.522
935001	30	0.521
936001	33	0.517
937001	29	0.513
938001	21	0.509
939001	48	0.49
940001	86	0.478
941001	121	0.477
942001	123	0.496
943001	89	0.526
944001	46	0.555
945001	11	0.557
946001	9	0.561
947001	7	0.575
948001	1	0.572
949001	1	0.576
950001	2	0.567
951001	4	0.532
952001	64	0.52
953001	71	0.519
954001	69	0.512
955001	73	0.517
956001	27	0.501
957001	35	0.475
958001	65	0.462
959001	81	0.46
960001	80	0.476
961001	78	0.486
962001	63	0.502
963001	46	0.522
964001	33	0.524
965001	21	0.516
966001	57	0.498
967001	90	0.482
968001	94	0.489
969001	97	0.497
970001	57	0.484
971001	107	0.484
972001	112	0.453
973001	121	0.453
974001	117	0.491
975001	31	0.497
976001	41	0.504
977001	107	0.499
978001	125	0.484
979001	125	0.464
980001	163	0.474
981001	86	0.484
982001	67	0.494
983001	66	0.483
984001	246	0.48
985001	251	0.479
986001	247	0.482
987001	247	0.52
988001	10	0.534
989001	4	0.527
990001	28	0.528
991001	28	0.531
992001	29	0.53
993001	29	0.545
994001	7	0.538
995001	8	0.526
996001	11	0.534
997001	11	0.529
998001	12	0.541
999001	13	0.55
1000001	9	0.542
1001001	16	0.553
1002001	15	0.552
1003001	14	0.549
1004001	19	0.534
1005001	21	0.519
1006001	31	0.514
1007001	32	0.514
1008001	28	0.519
1009001	24	0.528
1010001	10	0.527
1011001	14	0.527
1012001	13	0.537
1013001	11	0.532
1014001	15	0.531
1015001	13	0.535
1016001	17	0.531
1017001	18	0.542
1018001	14	0.545
1019001	13	0.541
1020001	11	0.542
1021001	8	0.542
1022001	8	0.545
1023001	9	0.536
1024001	19	0.534
1025001	20	0.527
1026001	30	0.522
1027001	31	0.539
1028001	20	0.534
1029001	21	0.52
1030001	31	0.522
1031001	28	0.509
1032001	39	0.527
1033001	37	0.549
1034001	17	0.554
1035001	14	0.55
1036001	15	0.538
1037001	15	0.521
1038001	18	0.51
1039001	22	0.513
1040001	14	0.511
1041001	18	0.516
1042001	17	0.506
1043001	41	0.496
1044001	56	0.514
1045001	51	0.525
1046001	51	0.525
1047001	29	0.513
1048001	64	0.471
1049001	119	0.435
1050001	181	0.415
1051001	301	0.435
1052001	246	0.463
1053001	194	0.498
1054001	130	0.536
1055001	5	0.545
1056001	6	0.538
1057001	6	0.525
1058001	32	0.518
1059001	33	0.511
1060001	33	0.511
1061001	32	0.507
1062001	24	0.512
1063001	23	0.502
1064001	43	0.485
1065001	125	0.465
1066001	182	0.442
1067001	194	0.453
1068001	177	0.477
1069001	95	0.511
1070001	20	0.507
1071001	211	0.516
1072001	207	0.52
1073001	207	0.499
1074001	226	0.524
1075001	31	0.523
1076001	32	0.523
1077001	32	0.541
1078001	14	0.534
1079001	16	0.542
1080001	17	0.543
1081001	16	0.537
1082001	24	0.545
1083001	13	0.545
1084001	11	0.549
1085001	12	0.541
1086001	15	0.535
1087001	17	0.531
1088001	19	0.51
1089001	31	0.514
1090001	30	0.506
1091001	44	0.493
1092001	45	0.492
1093001	33	0.495
1094001	29	0.502
1095001	17	0.502
1096001	19	0.509
1097001	21	0.501
1098001	23	0.504
1099001	30	0.511
1100001	29	0.525
1101001	25	0.539
1102001	19	0.536
1103001	16	0.541
1104001	17	0.529
1105001	21	0.527
1106001	28	0.533
1107001	20	0.531
1108001	17	0.526
1109001	54	0.528
1110001	46	0.532
1111001	46	0.53
1112001	47	0.557
1113001	5	0.565
1114001	3	0.567
1115001	5	0.569
1116001	4	0.562
1117001	4	0.541
1118001	16	0.498
1119001	78	0.468
1120001	103	0.421
1121001	250	0.401
1122001	277	0.42
1123001	237	0.433
1124001	213	0.461
1125001	68	0.479
1126001	30	0.465
1127001	65	0.463
1128001	66	0.443
1129001	118	0.431
1130001	144	0.436
1131001	99	0.449
1132001	99	0.475
1133001	62	0.491
1134001	60	0.528
1135001	46	0.533
1136001	43	0.537
1137001	45	0.551
1138001	26	0.539
1139001	32	0.543
1140001	34	0.561
1141001	15	0.559
1142001	9	0.549
1143001	5	0.546
1144001	6	0.514
1145001	67	0.498
1146001	79	0.505
1147001	80	0.5
1148001	79	0.517
1149001	19	0.525
1150001	7	0.525
1151001	9	0.51
1152001	93	0.518
1153001	92	0.529
1154001	94	0.534
1155001	90	0.554
1156001	5	0.554
1157001	6	0.543
1158001	4	0.541
1159001	7	0.529
1160001	18	0.507
1161001	26	0.503
1162001	28	0.491
1163001	32	0.481
1164001	45	0.464
1165001	66	0.458
1166001	72	0.474
1167001	64	0.49
1168001	38	0.503
1169001	35	0.497
1170001	56	0.467
1171001	122	0.455
1172001	130	0.465
1173001	126	0.481
1174001	102	0.505
1175001	42	0.518
1176001	36	0.52
1177001	20	0.516
1178001	17	0.515
1179001	21	0.504
1180001	45	0.517
1181001	40	0.508
1182001	54	0.504
1183001	53	0.5
1184001	65	0.486
1185001	65	0.47
1186001	86	0.459
1187001	166	0.479
1188001	129	0.496
1189001	128	0.531
1190001	92	0.56
1191001	3	0.567
1192001	3	0.566
1193001	3	0.56
1194001	4	0.547
1195001	7	0.533
1196001	10	0.5
1197001	17	0.498
1198001	23	0.505
1199001	20	0.508
1200001	16	0.534
1201001	9	0.522
1202001	14	0.524
1203001	14	0.522
1204001	14	0.515
1205001	41	0.515
1206001	79	0.497
1207001	90	0.505
1208001	91	0.517
1209001	63	0.522
1210001	16	0.53
1211001	7	0.517
1212001	10	0.504
1213001	24	0.502
1214001	72	0.489
1215001	86	0.481
1216001	95	0.481
1217001	102	0.495
1218001	50	0.508
1219001	38	0.505
1220001	96	0.475
1221001	169	0.44
1222001	228	0.436
1223001	241	0.45
1224001	174	0.489
1225001	81	0.51
1226001	53	0.523
1227001	39	0.515
1228001	39	0.471
1229001	145	0.445
1230001	396	0.436
1231001	428	0.451
1232001	426	0.49
1233001	326	0.519
1234001	68	0.52
1235001	39	0.501
1236001	59	0.491
1237001	59	0.476
1238001	69	0.479
1239001	64	0.479
1240001	48	0.492
1241001	42	0.513
1242001	21	0.514
1243001	21	0.525
1244001	17	0.528
1245001	16	0.53
1246001	4	0.52
1247001	17	0.506
1248001	32	0.492
1249001	44	0.482
1250001	51	0.491
1251001	39	0.518
1252001	23	0.523
1253001	18	0.534
1254001	10	0.531
1255001	15	0.531
1256001	19	0.506
1257001	259	0.481
1258001	293	0.447
1259001	310	0.426
1260001	320	0.44
1261001	98	0.43
1262001	263	0.423
1263001	332	0.417
1264001	358	0.425
1265001	340	0.456
1266001	157	0.456
1267001	211	0.45
1268001	181	0.455
1269001	181	0.448
1270001	177	0.462
1271001	74	0.474
1272001	76	0.456
1273001	126	0.455
1274001	163	0.469
1275001	140	0.468
1276001	163	0.487
1277001	110	0.495
1278001	70	0.517
1279001	49	0.524
1280001	19	0.483
1281001	203	0.444
1282001	307	0.389
1283001	473	0.366
1284001	518	0.387
1285001	349	0.405
1286001	335	0.456
1287001	173	0.493
1288001	123	0.519
1289001	107	0.546
1290001	12	0.538
1291001	8	0.516
1292001	73	0.525
1293001	74	0.535
1294001	70	0.524
1295001	78	0.533
1296001	22	0.51
1297001	26	0.495
1298001	30	0.517
1299001	22	0.529
1300001	13	0.536
1301001	6	0.54
1302001	2	0.523
1303001	7	0.502
1304001	31	0.461
1305001	117	0.424
1306001	180	0.386
1307001	383	0.389
1308001	402	0.403
1309001	421	0.423
1310001	377	0.465
1311001	179	0.474
1312001	137	0.51
1313001	35	0.525
1314001	30	0.529
1315001	23	0.537
1316001	23	0.534
1317001	21	0.531
1318001	12	0.539
1319001	9	0.518
1320001	23	0.507
1321001	24	0.51
1322001	27	0.503
1323001	42	0.505
1324001	45	0.509
1325001	48	0.511
1326001	43	0.507
1327001	33	0.511
1328001	33	0.472
1329001	131	0.424
1330001	280	0.395
1331001	333	0.39
1332001	335	0.433
1333001	232	0.481
1334001	83	0.515
1335001	31	0.524
1336001	17	0.537
1337001	16	0.537
1338001	16	0.539
1339001	13	0.551
1340001	9	0.542
1341001	13	0.539
1342001	14	0.54
1343001	11	0.534
1344001	16	0.513
1345001	47	0.503
1346001	80	0.5
1347001	86	0.49
1348001	134	0.502
1349001	102	0.494
1350001	131	0.499
1351001	135	0.523
1352001	80	0.523
1353001	79	0.513
1354001	189	0.495
1355001	192	0.481
1356001	195	0.486
1357001	196	0.527
1358001	20	0.541
1359001	8	0.531
1360001	14	0.525
1361001	32	0.516
1362001	33	0.506
1363001	41	0.486
1364001	116	0.476
1365001	111	0.467
1366001	117	0.477
1367001	109	0.508
1368001	25	0.529
1369001	9	0.539
1370001	4	0.532
1371001	5	0.527
1372001	7	0.523
1373001	10	0.515
1374001	15	0.52
1375001	18	0.515
1376001	26	0.51
1377001	29	0.489
1378001	58	0.459
1379001	107	0.43
1380001	155	0.425
1381001	153	0.446
1382001	118	0.453
1383001	72	0.474
1384001	19	0.478
1385001	17	0.472
1386001	27	0.499
1387001	20	0.516
1388001	20	0.516
1389001	23	0.524
1390001	22	0.525
1391001	22	0.539
1392001	17	0.546
1393001	12	0.558
1394001	3	0.557
1395001	5	0.541
1396001	6	0.543
1397001	8	0.526
1398001	27	0.518
1399001	25	0.514
1400001	33	0.508
1401001	33	0.519
1402001	15	0.511
1403001	23	0.508
1404001	28	0.515
1405001	27	0.512
1406001	31	0.521
1407001	23	0.533
1408001	17	0.526
1409001	19	0.51
1410001	42	0.49
1411001	95	0.469
1412001	136	0.46
1413001	140	0.461
1414001	119	0.483
1415001	71	0.502
1416001	26	0.514
1417001	21	0.529
1418001	24	0.538
1419001	19	0.538
1420001	27	0.484
1421001	206	0.444
1422001	305	0.396
1423001	414	0.37
1424001	432	0.408
1425001	278	0.45
1426001	169	0.485
1427001	67	0.51
1428001	37	0.517
1429001	14	0.511
1430001	17	0.515
1431001	11	0.512
1432001	10	0.487
1433001	61	0.464
1434001	123	0.453
1435001	131	0.423
1436001	202	0.439
1437001	155	0.475
1438001	90	0.506
1439001	82	0.504
1440001	66	0.5
1441001	61	0.483
1442001	63	0.452
1443001	76	0.479
1444001	23	0.502
1445001	21	0.513
1446001	23	0.512
1447001	31	0.52
1448001	31	0.51
1449001	97	0.514
1450001	92	0.512
1451001	95	0.526
1452001	97	0.509
1453001	69	0.507
1454001	73	0.523
1455001	54	0.517
1456001	51	0.523
1457001	69	0.517
1458001	81	0.52
1459001	74	0.504
1460001	96	0.49
1461001	206	0.477
1462001	205	0.466
1463001	212	0.477
1464001	192	0.51
1465001	28	0.529
1466001	13	0.54
1467001	11	0.54
1468001	10	0.534
1469001	16	0.527
1470001	29	0.519
1471001	29	0.534
1472001	27	0.53
1473001	54	0.531
1474001	43	0.537
1475001	41	0.519
1476001	47	0.533
1477001	12	0.522
1478001	23	0.505
1479001	45	0.509
1480001	42	0.512
1481001	42	0.545
1482001	30	0.563
1483001	8	0.56
1484001	5	0.554
1485001	9	0.511
1486001	42	0.508
1487001	40	0.506
1488001	41	0.497
1489001	43	0.515
1490001	9	0.512
1491001	9	0.517
1492001	13	0.514
1493001	28	0.507
1494001	70	0.497
1495001	77	0.497
1496001	77	0.51
1497001	56	0.525
1498001	16	0.526
1499001	10	0.529
1500001	8	0.526
1501001	20	0.521
1502001	25	0.51
1503001	57	0.497
1504001	63	0.483
1505001	66	0.495
1506001	60	0.515
1507001	37	0.53
1508001	29	0.531
1509001	34	0.514
1510001	39	0.506
1511001	36	0.494
1512001	44	0.47
1513001	126	0.431
1514001	275	0.406
1515001	316	0.384
1516001	356	0.4
1517001	275	0.441
1518001	123	0.459
1519001	82	0.465
1520001	56	0.464
1521001	51	0.447
1522001	62	0.448
1523001	70	0.439
1524001	70	0.434
1525001	114	0.443
1526001	117	0.439
1527001	124	0.445
1528001	122	0.462
1529001	66	0.452
1530001	67	0.442
1531001	75	0.437
1532001	85	0.415
1533001	131	0.392
1534001	286	0.389
1535001	306	0.392
1536001	301	0.391
1537001	301	0.416
1538001	158	0.444
1539001	131	0.463
1540001	116	0.497
1541001	72	0.525
1542001	44	0.532
1543001	24	0.546
1544001	13	0.552
1545001	6	0.561
1546001	5	0.566
1547001	3	0.559
1548001	8	0.538
1549001	18	0.513
1550001	40	0.507
1551001	48	0.5
1552001	58	0.527
1553001	49	0.537
1554001	27	0.537
1555001	17	0.539
1556001	5	0.524
1557001	4	0.493
1558001	65	0.491
1559001	76	0.499
1560001	76	0.51
1561001	79	0.538
1562001	27	0.542
1563001	22	0.527
1564001	27	0.526
1565001	26	0.531
1566001	16	0.521
1567001	23	0.519
1568001	72	0.511
1569001	71	0.502
1570001	85	0.511
1571001	74	0.501
1572001	56	0.491
1573001	73	0.491
1574001	75	0.504
1575001	74	0.518
1576001	46	0.527
1577001	28	0.536
1578001	13	0.523
1579001	12	0.516
1580001	14	0.507
1581001	31	0.495
1582001	34	0.486
1583001	49	0.499
1584001	36	0.492
1585001	68	0.464
1586001	125	0.446
1587001	146	0.447
1588001	149	0.434
1589001	203	0.457
1590001	160	0.47
1591001	168	0.475
1592001	166	0.505
1593001	74	0.503
1594001	72	0.518
1595001	34	0.504
1596001	58	0.508
1597001	50	0.52
1598001	37	0.515
1599001	34	0.527
1600001	14	0.505
1601001	28	0.483
1602001	51	0.486
1603001	50	0.465
1604001	114	0.465
1605001	120	0.485
1606001	100	0.485
1607001	105	0.49
1608001	121	0.522
1609001	98	0.533
1610001	94	0.55
1611001	88	0.575
1612001	3	0.569
1613001	4	0.55
1614001	39	0.53
1615001	42	0.513
1616001	59	0.514
1617001	59	0.535
1618001	24	0.544
1619001	20	0.563
1620001	3	0.557
1621001	7	0.545
1622001	14	0.545
1623001	15	0.53
1624001	34	0.531
1625001	31	0.523
1626001	30	0.511
1627001	41	0.506
1628001	28	0.509
1629001	27	0.513
1630001	25	0.507
1631001	70	0.5
1632001	68	0.489
1633001	77	0.489
1634001	77	0.491
1635001	24	0.477
1636001	141	0.459
1637001	173	0.459
1638001	177	0.473
1639001	176	0.506
1640001	76	0.536
1641001	40	0.536
1642001	43	0.512
1643001	89	0.491
1644001	101	0.465
1645001	163	0.461
1646001	156	0.442
1647001	233	0.437
1648001	254	0.432
1649001	247	0.426
1650001	277	0.449
1651001	167	0.472
1652001	123	0.504
1653001	67	0.526
1654001	31	0.547
1655001	15	0.548
1656001	6	0.517
1657001	47	0.492
1658001	79	0.477
1659001	87	0.451
1660001	103	0.447
1661001	86	0.435
1662001	105	0.427
1663001	110	0.405
1664001	223	0.408
1665001	232	0.414
1666001	218	0.429
1667001	210	0.48
1668001	80	0.49
1669001	70	0.509
1670001	37	0.471
1671001	177	0.444
1672001	198	0.431
1673001	267	0.412
1674001	307	0.453
1675001	167	0.483
1676001	146	0.495
1677001	129	0.485
1678001	167	0.464
1679001	243	0.426
1680001	303	0.433
1681001	249	0.457
1682001	194	0.472
1683001	118	0.497
1684001	64	0.517
1685001	41	0.525
1686001	20	0.523
1687001	25	0.515
1688001	28	0.502
1689001	29	0.511
1690001	26	0.515
1691001	17	0.515
1692001	24	0.51
1693001	20	0.483
1694001	60	0.453
1695001	108	0.452
1696001	98	0.457
1697001	99	0.475
1698001	60	0.516
1699001	16	0.525
1700001	20	0.536
1701001	19	0.545
1702001	21	0.54
1703001	19	0.552
1704001	9	0.559
1705001	11	0.554
1706001	17	0.56
1707001	21	0.536
1708001	77	0.522
1709001	77	0.525
1710001	69	0.501
1711001	97	0.521
1712001	42	0.531
1713001	41	0.53
1714001	40	0.535
1715001	50	0.526
1716001	52	0.512
1717001	55	0.518
1718001	54	0.521
1719001	19	0.534
1720001	21	0.551
1721001	17	0.543
1722001	18	0.55
1723001	14	0.511
1724001	168	0.479
1725001	202	0.48
1726001	200	0.481
1727001	195	0.502
1728001	44	0.506
1729001	16	0.503
1730001	24	0.506
1731001	29	0.501
1732001	60	0.52
1733001	56	0.523
1734001	49	0.522
1735001	44	0.527
1736001	14	0.518
1737001	20	0.51
1738001	36	0.508
1739001	36	0.527
1740001	27	0.546
1741001	20	0.56
1742001	4	0.559
1743001	5	0.55
1744001	7	0.536
1745001	11	0.537
1746001	12	0.544
1747001	14	0.552
1748001	13	0.564
1749001	9	0.56
1750001	7	0.557
1751001	3	0.55
1752001	9	0.536
1753001	13	0.54
1754001	15	0.539
1755001	19	0.545
1756001	12	0.555
1757001	8	0.542
1758001	18	0.545
1759001	24	0.523
1760001	35	0.51
1761001	42	0.501
1762001	43	0.499
1763001	37	0.491
1764001	109	0.489
1765001	108	0.503
1766001	95	0.489
1767001	127	0.512
1768001	49	0.513
1769001	48	0.515
1770001	52	0.536
1771001	16	0.538
1772001	12	0.546
1773001	6	0.524
1774001	21	0.5
1775001	30	0.496
1776001	31	0.495
1777001	35	0.498
1778001	36	0.489
1779001	65	0.447
1780001	265	0.434
1781001	276	0.446
1782001	284	0.47
1783001	257	0.505
1784001	78	0.531
1785001	63	0.53
1786001	36	0.511
1787001	27	0.494
1788001	41	0.433
1789001	164	0.409
1790001	235	0.412
1791001	250	0.413
1792001	240	0.444
1793001	128	0.463
1794001	61	0.469
1795001	46	0.467
1796001	76	0.451
1797001	111	0.439
1798001	122	0.435
1799001	138	0.458
1800001	81	0.494
1801001	37	0.504
1802001	39	0.53
1803001	22	0.542
1804001	22	0.554
1805001	21	0.588
1806001	5	0.582
1807001	5	0.559
1808001	79	0.544
1809001	80	0.526
1810001	78	0.526
1811001	78	0.548
1812001	5	0.56
1813001	5	0.555
1814001	13	0.544
1815001	23	0.49
1816001	199	0.474
1817001	204	0.473
1818001	196	0.475
1819001	192	0.533
1820001	15	0.546
1821001	8	0.551
1822001	10	0.564
1823001	4	0.562
1824001	7	0.56
1825001	8	0.535
1826001	113	0.524
1827001	120	0.517
1828001	119	0.496
1829001	126	0.514
1830001	19	0.506
1831001	15	0.494
1832001	18	0.478
1833001	69	0.465
1834001	89	0.451
1835001	119	0.428
1836001	163	0.408
1837001	286	0.386
1838001	399	0.38
1839001	434	0.377
1840001	433	0.378
1841001	400	0.39
1842001	316	0.382
1843001	329	0.381
1844001	393	0.423
1845001	248	0.423
1846001	266	0.437
1847001	204	0.457
1848001	136	0.456
1849001	134	0.483
1850001	72	0.505
1851001	56	0.513
1852001	21	0.522
1853001	23	0.522
1854001	21	0.528
1855001	18	0.53
1856001	16	0.532
1857001	16	0.535
1858001	13	0.514
1859001	87	0.508
1860001	107	0.493
1861001	117	0.489
1862001	117	0.502
1863001	45	0.502
1864001	23	0.508
1865001	16	0.507
1866001	16	0.503
1867001	23	0.508
1868001	26	0.517
1869001	20	0.518
1870001	19	0.537
1871001	14	0.542
1872001	12	0.542
1873001	12	0.521
1874001	70	0.506
1875001	75	0.509
1876001	70	0.503
1877001	78	0.512
1878001	35	0.499
1879001	36	0.483
1880001	45	0.484
1881001	43	0.499
1882001	32	0.515
1883001	24	0.494
1884001	172	0.489
1885001	167	0.49
1886001	164	0.491
1887001	166	0.519
1888001	16	0.539
1889001	17	0.538
1890001	24	0.546
1891001	22	0.562
1892001	14	0.56
1893001	12	0.563
1894001	5	0.559
1895001	2	0.547
1896001	4	0.541
1897001	5	0.538
1898001	12	0.533
1899001	14	0.539
1900001	13	0.538
1901001	14	0.552
1902001	6	0.55
1903001	4	0.541
1904001	9	0.544
1905001	8	0.531
1906001	16	0.528
1907001	23	0.525
1908001	18	0.519
1909001	29	0.512
1910001	32	0.52
1911001	29	0.523
1912001	31	0.512
1913001	30	0.519
1914001	19	0.499
1915001	99	0.489
1916001	117	0.493
1917001	107	0.486
1918001	107	0.47
1919001	96	0.446
1920001	142	0.438
1921001	146	0.42
1922001	227	0.442
1923001	168	0.472
1924001	118	0.468
1925001	124	0.5
1926001	46	0.522
1927001	32	0.531
1928001	20	0.552
1929001	9	0.536
1930001	66	0.523
1931001	73	0.529
1932001	68	0.521
1933001	73	0.531
1934001	13	0.543
1935001	8	0.561
1936001	9	0.567
1937001	5	0.546
1938001	17	0.537
1939001	27	0.519
1940001	27	0.53
1941001	26	0.553
1942001	22	0.562
1943001	11	0.544
1944001	38	0.535
1945001	40	0.533
1946001	36	0.532
1947001	37	0.544
1948001	11	0.543
1949001	13	0.527
1950001	16	0.518
1951001	17	0.519
1952001	22	0.523
1953001	26	0.523
1954001	47	0.517
1955001	56	0.522
1956001	50	0.505
1957001	45	0.514
1958001	29	0.535
1959001	17	0.531
1960001	17	0.553
1961001	13	0.559
1962001	1	0.56
1963001	4	0.568
1964001	3	0.557
1965001	9	0.56
1966001	11	0.541
1967001	21	0.505
1968001	52	0.502
1969001	49	0.481
1970001	74	0.484
1971001	99	0.499
1972001	73	0.5
1973001	73	0.5
1974001	90	0.497
1975001	54	0.511
1976001	50	0.487
1977001	76	0.475
1978001	109	0.483
1979001	127	0.479
1980001	127	0.507
1981001	102	0.533
1982001	31	0.533
1983001	11	0.528
1984001	10	0.512
1985001	33	0.519
1986001	34	0.517
1987001	38	0.503
1988001	73	0.517
1989001	56	0.51
1990001	59	0.508
1991001	58	0.535
1992001	23	0.532
1993001	24	0.533
1994001	26	0.533
1995001	40	0.52
1996001	41	0.515
1997001	38	0.513
[truncated: 2,600 more rows]

## Sheet: NC_010102
TSP calls and GC content in each window
Start Site of window	TSP calls	GC content
1	37	0.546
1001	39	0.568
2001	4	0.557
3001	5	0.552
4001	4	0.547
5001	7	0.534
6001	11	0.541
7001	20	0.532
8001	30	0.514
9001	64	0.515
10001	60	0.503
11001	56	0.508
12001	66	0.491
13001	81	0.469
14001	127	0.437
15001	182	0.435
16001	169	0.462
17001	115	0.488
18001	69	0.534
19001	9	0.54
20001	3	0.518
21001	78	0.491
22001	132	0.479
23001	140	0.481
24001	138	0.505
25001	64	0.529
26001	12	0.527
27001	4	0.525
28001	9	0.534
29001	12	0.512
30001	38	0.474
31001	212	0.441
32001	296	0.404
33001	338	0.422
34001	311	0.451
35001	151	0.473
36001	76	0.495
37001	35	0.493
38001	49	0.511
39001	39	0.518
40001	29	0.532
41001	24	0.541
42001	10	0.528
43001	22	0.501
44001	67	0.504
45001	75	0.504
46001	74	0.521
47001	57	0.548
48001	9	0.542
49001	1	0.548
50001	1	0.527
51001	9	0.524
52001	13	0.522
53001	18	0.498
54001	32	0.501
55001	28	0.534
56001	23	0.566
57001	18	0.598
58001	4	0.614
59001	4	0.56
60001	70	0.532
61001	70	0.519
62001	70	0.516
63001	66	0.55
64001	4	0.553
65001	6	0.55
66001	14	0.513
67001	266	0.506
68001	271	0.512
69001	270	0.522
70001	262	0.578
71001	10	0.562
72001	62	0.556
73001	61	0.541
74001	66	0.524
75001	71	0.535
76001	13	0.532
77001	15	0.528
78001	16	0.534
79001	11	0.5
80001	113	0.504
81001	113	0.522
82001	107	0.515
83001	109	0.558
84001	9	0.549
85001	8	0.521
86001	28	0.485
87001	156	0.459
88001	213	0.445
89001	225	0.457
90001	214	0.503
91001	84	0.531
92001	25	0.551
93001	17	0.555
94001	9	0.542
95001	13	0.546
96001	11	0.548
97001	6	0.545
98001	7	0.542
99001	4	0.528
100001	4	0.528
101001	5	0.544
102001	3	0.559
103001	2	0.569
104001	1	0.566
105001	1	0.56
106001	2	0.556
107001	16	0.516
108001	143	0.508
109001	154	0.512
110001	153	0.514
111001	139	0.564
112001	12	0.566
113001	4	0.559
114001	5	0.565
115001	10	0.558
116001	11	0.58
117001	8	0.579
118001	12	0.576
119001	7	0.564
120001	18	0.55
121001	18	0.561
122001	13	0.555
123001	15	0.561
124001	4	0.563
125001	3	0.514
126001	208	0.486
127001	256	0.485
128001	256	0.481
129001	260	0.517
130001	68	0.526
131001	83	0.524
132001	85	0.525
133001	86	0.527
134001	74	0.552
135001	9	0.564
136001	7	0.571
137001	6	0.569
138001	5	0.566
139001	6	0.566
140001	7	0.559
141001	5	0.572
142001	6	0.57
143001	8	0.567
144001	14	0.563
145001	14	0.546
146001	16	0.543
147001	13	0.541
148001	7	0.534
149001	10	0.534
150001	12	0.531
151001	13	0.525
152001	11	0.534
153001	14	0.536
154001	20	0.533
155001	32	0.524
156001	37	0.527
157001	29	0.536
158001	18	0.54
159001	5	0.552
160001	2	0.552
161001	4	0.551
162001	7	0.549
163001	10	0.538
164001	14	0.533
165001	21	0.525
166001	33	0.511
167001	96	0.514
168001	98	0.515
169001	89	0.522
170001	78	0.544
171001	13	0.547
172001	10	0.544
173001	21	0.535
174001	25	0.536
175001	24	0.543
176001	44	0.547
177001	46	0.559
178001	38	0.565
179001	38	0.563
180001	13	0.559
181001	32	0.566
182001	33	0.563
183001	36	0.557
184001	38	0.558
185001	15	0.539
186001	18	0.518
187001	24	0.525
188001	23	0.538
189001	15	0.55
190001	12	0.559
191001	13	0.546
192001	12	0.524
193001	33	0.515
194001	35	0.515
195001	26	0.529
196001	27	0.545
197001	7	0.544
198001	4	0.539
199001	6	0.503
200001	149	0.491
201001	153	0.492
202001	153	0.511
203001	151	0.531
204001	16	0.512
205001	38	0.51
206001	42	0.491
207001	49	0.502
208001	42	0.53
209001	17	0.526
210001	16	0.506
211001	90	0.497
212001	200	0.501
213001	198	0.511
214001	196	0.532
215001	121	0.545
216001	13	0.552
217001	14	0.566
218001	13	0.577
219001	7	0.574
220001	5	0.575
221001	3	0.555
222001	16	0.543
223001	20	0.535
224001	22	0.537
225001	22	0.555
226001	10	0.581
227001	6	0.585
228001	43	0.531
229001	333	0.506
230001	340	0.49
231001	342	0.501
232001	302	0.544
233001	12	0.551
234001	9	0.54
235001	8	0.541
236001	7	0.539
237001	22	0.552
238001	19	0.556
239001	21	0.551
240001	27	0.554
241001	15	0.532
242001	21	0.524
243001	23	0.519
244001	19	0.523
245001	17	0.519
246001	32	0.522
247001	28	0.523
248001	29	0.514
249001	33	0.543
250001	10	0.549
251001	8	0.541
252001	7	0.533
253001	5	0.517
254001	5	0.514
255001	12	0.517
256001	11	0.528
257001	12	0.527
258001	17	0.528
259001	16	0.534
260001	16	0.526
261001	12	0.528
262001	11	0.522
263001	15	0.513
264001	15	0.511
265001	25	0.518
266001	26	0.53
267001	16	0.544
268001	15	0.555
269001	5	0.555
270001	0	0.557
271001	1	0.553
272001	3	0.553
273001	7	0.55
274001	9	0.534
275001	11	0.535
276001	10	0.532
277001	11	0.543
278001	10	0.546
279001	20	0.543
280001	21	0.542
281001	25	0.537
282001	24	0.547
283001	17	0.534
284001	26	0.528
285001	22	0.517
286001	26	0.504
287001	27	0.515
288001	19	0.513
289001	15	0.516
290001	13	0.526
291001	7	0.526
292001	5	0.52
293001	19	0.518
294001	22	0.517
295001	22	0.507
296001	27	0.518
297001	20	0.533
298001	15	0.536
299001	19	0.55
300001	18	0.555
301001	22	0.552
302001	22	0.535
303001	44	0.522
304001	57	0.516
305001	48	0.506
306001	49	0.525
307001	25	0.541
308001	8	0.53
309001	37	0.53
310001	43	0.53
311001	40	0.522
312001	45	0.54
313001	15	0.534
314001	11	0.528
315001	14	0.525
316001	8	0.524
317001	11	0.541
318001	8	0.53
319001	10	0.506
320001	90	0.483
321001	117	0.464
322001	128	0.485
323001	124	0.516
324001	49	0.545
325001	25	0.56
326001	18	0.55
327001	19	0.541
328001	26	0.54
329001	19	0.547
330001	15	0.571
331001	13	0.59
332001	1	0.574
333001	32	0.559
334001	36	0.546
335001	36	0.542
336001	36	0.552
337001	8	0.557
338001	12	0.541
339001	16	0.524
340001	18	0.523
341001	18	0.492
342001	156	0.481
343001	161	0.483
344001	172	0.484
345001	180	0.515
346001	39	0.54
347001	34	0.558
348001	22	0.56
349001	10	0.555
350001	6	0.56
351001	2	0.553
352001	1	0.559
353001	2	0.541
354001	67	0.53
355001	73	0.525
356001	78	0.519
357001	90	0.544
358001	24	0.54
359001	19	0.538
360001	17	0.549
361001	4	0.555
362001	9	0.554
363001	10	0.568
364001	10	0.557
365001	12	0.532
366001	13	0.537
367001	44	0.526
368001	45	0.529
369001	45	0.555
370001	39	0.567
371001	7	0.584
372001	3	0.603
373001	2	0.607
374001	2	0.594
375001	83	0.58
376001	85	0.556
377001	84	0.549
378001	88	0.561
379001	7	0.564
380001	12	0.557
381001	24	0.545
382001	25	0.542
383001	28	0.541
384001	25	0.553
385001	15	0.557
386001	14	0.553
387001	12	0.551
388001	8	0.539
389001	15	0.515
390001	188	0.508
391001	188	0.505
392001	189	0.514
393001	185	0.547
394001	8	0.562
395001	6	0.584
396001	5	0.598
397001	0	0.589
398001	4	0.586
399001	5	0.581
400001	7	0.581
401001	7	0.599
402001	3	0.608
403001	2	0.597
404001	0	0.589
405001	3	0.562
406001	17	0.521
407001	201	0.522
408001	203	0.529
409001	200	0.553
410001	186	0.589
411001	2	0.594
412001	0	0.585
413001	0	0.581
414001	2	0.565
415001	18	0.566
416001	18	0.568
417001	18	0.539
418001	26	0.516
419001	27	0.473
420001	163	0.455
421001	174	0.464
422001	175	0.49
423001	158	0.514
424001	25	0.511
425001	25	0.517
426001	19	0.518
427001	19	0.518
428001	24	0.528
429001	33	0.536
430001	28	0.537
431001	28	0.553
432001	22	0.554
433001	11	0.542
434001	22	0.523
435001	30	0.525
436001	28	0.534
437001	22	0.536
438001	18	0.546
439001	14	0.538
440001	16	0.532
441001	16	0.539
442001	10	0.561
443001	6	0.58
444001	4	0.583
445001	1	0.587
446001	1	0.548
447001	67	0.537
448001	67	0.531
449001	70	0.522
450001	74	0.545
451001	9	0.527
452001	16	0.545
453001	13	0.553
454001	10	0.542
455001	16	0.523
456001	51	0.504
457001	57	0.497
458001	67	0.513
459001	61	0.542
460001	19	0.54
461001	14	0.541
462001	13	0.543
463001	12	0.529
464001	26	0.535
465001	32	0.553
466001	21	0.56
467001	21	0.58
468001	7	0.598
469001	0	0.6
470001	1	0.604
471001	1	0.608
472001	1	0.597
473001	4	0.602
474001	3	0.587
475001	6	0.587
476001	7	0.594
477001	4	0.584
478001	5	0.582
479001	2	0.568
480001	2	0.543
481001	15	0.53
482001	18	0.517
483001	26	0.52
484001	26	0.531
485001	16	0.526
486001	28	0.53
487001	34	0.531
488001	34	0.534
489001	32	0.551
490001	16	0.558
491001	4	0.545
492001	12	0.542
493001	11	0.547
494001	11	0.546
495001	14	0.557
496001	5	0.547
497001	12	0.529
498001	17	0.514
499001	27	0.507
500001	40	0.509
501001	45	0.522
502001	43	0.543
503001	30	0.553
504001	18	0.565
505001	9	0.557
506001	21	0.522
507001	78	0.51
508001	88	0.498
509001	91	0.475
510001	118	0.497
511001	70	0.498
512001	74	0.508
513001	70	0.514
514001	54	0.504
515001	63	0.507
516001	48	0.502
517001	46	0.495
518001	60	0.512
519001	46	0.513
520001	60	0.516
521001	61	0.552
522001	21	0.568
523001	15	0.569
524001	3	0.565
525001	11	0.533
526001	74	0.508
527001	78	0.5
528001	91	0.478
529001	147	0.488
530001	88	0.473
531001	130	0.483
532001	117	0.502
533001	54	0.516
534001	51	0.539
535001	5	0.512
536001	33	0.507
537001	45	0.489
538001	60	0.484
539001	65	0.503
540001	36	0.508
541001	38	0.524
542001	24	0.541
543001	21	0.547
544001	22	0.549
545001	17	0.546
546001	17	0.533
547001	17	0.541
548001	16	0.561
549001	6	0.557
550001	7	0.56
551001	6	0.569
552001	5	0.555
553001	8	0.569
554001	7	0.539
555001	52	0.505
556001	103	0.488
557001	117	0.495
558001	115	0.525
559001	73	0.548
560001	22	0.571
561001	8	0.557
562001	8	0.551
563001	11	0.546
564001	15	0.554
565001	11	0.56
566001	13	0.556
567001	7	0.556
568001	5	0.54
569001	6	0.516
570001	29	0.514
571001	46	0.498
572001	55	0.496
573001	58	0.501
574001	35	0.511
575001	17	0.529
576001	8	0.519
577001	13	0.518
578001	23	0.52
579001	25	0.511
580001	29	0.531
581001	21	0.542
582001	10	0.538
583001	8	0.542
584001	16	0.541
585001	22	0.529
586001	44	0.512
587001	76	0.519
588001	62	0.519
589001	58	0.531
590001	38	0.556
591001	7	0.555
592001	9	0.56
593001	7	0.563
594001	6	0.542
595001	18	0.533
596001	22	0.525
597001	21	0.527
598001	19	0.543
599001	10	0.545
600001	14	0.521
601001	53	0.48
602001	214	0.467
603001	220	0.459
604001	256	0.482
605001	217	0.527
606001	56	0.548
607001	46	0.576
608001	0	0.577
609001	3	0.583
610001	3	0.587
611001	3	0.574
612001	3	0.576
613001	2	0.57
614001	2	0.567
615001	2	0.565
616001	4	0.567
617001	2	0.569
618001	2	0.556
619001	5	0.539
620001	65	0.527
621001	71	0.512
622001	71	0.519
623001	76	0.524
624001	22	0.536
625001	19	0.545
626001	24	0.557
627001	18	0.577
628001	18	0.58
629001	15	0.592
630001	10	0.592
631001	9	0.577
632001	12	0.568
633001	14	0.556
634001	15	0.547
635001	15	0.551
636001	11	0.552
637001	13	0.546
638001	16	0.54
639001	40	0.52
640001	95	0.51
641001	108	0.512
642001	107	0.504
643001	88	0.523
644001	26	0.528
645001	14	0.528
646001	11	0.534
647001	10	0.499
648001	74	0.481
649001	122	0.483
650001	122	0.497
651001	118	0.549
652001	54	0.567
653001	15	0.567
654001	16	0.542
655001	36	0.511
656001	48	0.501
657001	80	0.494
658001	81	0.502
659001	64	0.518
660001	52	0.535
661001	6	0.518
662001	14	0.511
663001	23	0.467
664001	168	0.434
665001	196	0.428
666001	205	0.432
667001	196	0.484
668001	51	0.52
669001	23	0.546
670001	5	0.547
671001	14	0.544
672001	15	0.526
673001	17	0.522
674001	18	0.526
675001	6	0.5
676001	50	0.497
677001	141	0.497
678001	143	0.507
679001	144	0.549
680001	99	0.564
681001	21	0.569
682001	26	0.551
683001	127	0.534
684001	137	0.536
685001	126	0.545
686001	117	0.572
687001	15	0.57
688001	6	0.566
689001	5	0.594
690001	5	0.613
691001	4	0.644
692001	3	0.68
693001	0	0.675
694001	0	0.665
695001	0	0.649
696001	0	0.576
697001	94	0.523
698001	115	0.493
699001	135	0.467
700001	142	0.51
701001	48	0.534
702001	27	0.536
703001	7	0.518
704001	64	0.461
705001	212	0.455
706001	231	0.449
707001	234	0.458
708001	189	0.481
709001	90	0.452
710001	113	0.42
711001	160	0.427
712001	145	0.449
713001	107	0.48
714001	66	0.512
715001	35	0.508
716001	34	0.51
717001	35	0.517
718001	37	0.525
719001	24	0.54
720001	25	0.535
721001	67	0.537
722001	66	0.54
723001	64	0.541
724001	63	0.549
725001	13	0.536
726001	13	0.527
727001	9	0.523
728001	13	0.512
729001	15	0.495
730001	88	0.502
731001	89	0.498
732001	90	0.483
733001	153	0.469
734001	168	0.469
735001	174	0.474
736001	173	0.502
737001	105	0.551
738001	15	0.563
739001	14	0.568
740001	9	0.565
741001	14	0.55
742001	48	0.533
743001	47	0.53
744001	47	0.519
745001	81	0.523
746001	48	0.528
747001	50	0.513
748001	70	0.5
749001	79	0.506
750001	78	0.507
751001	73	0.516
752001	57	0.539
753001	12	0.536
754001	14	0.527
755001	43	0.529
756001	42	0.512
757001	55	0.492
758001	71	0.496
759001	52	0.5
760001	51	0.509
761001	45	0.5
762001	143	0.5
763001	138	0.505
764001	139	0.503
765001	140	0.53
766001	30	0.542
767001	27	0.546
768001	23	0.563
769001	12	0.563
770001	7	0.569
771001	3	0.57
772001	4	0.552
773001	62	0.557
774001	62	0.547
775001	65	0.542
776001	67	0.552
777001	12	0.546
778001	11	0.545
779001	10	0.531
780001	10	0.541
781001	10	0.535
782001	13	0.537
783001	17	0.559
784001	14	0.564
785001	10	0.579
786001	11	0.567
787001	10	0.552
788001	14	0.532
789001	14	0.502
790001	26	0.481
791001	88	0.487
792001	88	0.495
793001	88	0.513
794001	83	0.521
795001	89	0.482
796001	246	0.45
797001	293	0.435
798001	310	0.434
799001	258	0.438
800001	126	0.452
801001	97	0.485
802001	69	0.516
803001	50	0.559
804001	20	0.593
805001	3	0.569
806001	6	0.55
807001	25	0.54
808001	31	0.521
809001	33	0.499
810001	127	0.464
811001	212	0.435
812001	316	0.441
813001	313	0.462
814001	226	0.509
815001	125	0.545
816001	15	0.53
817001	20	0.523
818001	74	0.521
819001	72	0.519
820001	75	0.538
821001	77	0.554
822001	15	0.557
823001	12	0.565
824001	10	0.571
825001	3	0.58
826001	1	0.584
827001	2	0.579
828001	4	0.574
829001	5	0.582
830001	5	0.585
831001	6	0.585
832001	4	0.576
833001	3	0.555
834001	13	0.535
835001	17	0.529
836001	20	0.538
837001	21	0.546
838001	12	0.553
839001	6	0.53
840001	97	0.513
841001	119	0.514
842001	118	0.513
843001	121	0.537
844001	30	0.538
845001	8	0.539
846001	8	0.535
847001	14	0.507
848001	34	0.501
849001	68	0.501
850001	68	0.519
851001	60	0.558
852001	36	0.578
853001	2	0.593
854001	3	0.594
855001	2	0.596
856001	2	0.594
857001	2	0.571
858001	11	0.546
859001	22	0.528
860001	38	0.528
861001	38	0.541
862001	29	0.527
863001	34	0.519
864001	42	0.487
865001	88	0.465
866001	92	0.473
867001	92	0.447
868001	94	0.439
869001	72	0.428
870001	80	0.424
871001	74	0.431
872001	55	0.407
873001	235	0.372
874001	471	0.34
875001	639	0.311
876001	903	0.318
877001	826	0.348
878001	626	0.362
879001	492	0.389
880001	268	0.396
881001	270	0.387
882001	288	0.42
883001	246	0.423
884001	278	0.441
885001	184	0.475
886001	120	0.479
887001	119	0.513
888001	40	0.544
889001	5	0.547
890001	2	0.555
891001	1	0.563
892001	1	0.563
893001	0	0.56
894001	28	0.554
895001	32	0.525
896001	49	0.523
897001	50	0.53
898001	22	0.513
899001	54	0.507
900001	41	0.496
901001	44	0.493
902001	46	0.499
903001	14	0.504
904001	25	0.493
905001	34	0.483
906001	45	0.496
907001	46	0.508
908001	31	0.518
909001	23	0.513
910001	21	0.493
911001	24	0.504
912001	25	0.506
913001	25	0.524
914001	15	0.526
915001	11	0.5
916001	33	0.509
917001	29	0.514
918001	28	0.54
919001	24	0.563
920001	2	0.561
921001	4	0.567
922001	4	0.558
923001	8	0.543
924001	12	0.538
925001	9	0.519
926001	12	0.511
927001	8	0.518
928001	5	0.522
929001	8	0.515
930001	11	0.515
931001	15	0.505
932001	20	0.504
933001	25	0.509
934001	24	0.489
935001	37	0.487
936001	35	0.475
937001	35	0.461
938001	79	0.452
939001	118	0.439
940001	165	0.42
941001	221	0.423
942001	226	0.45
943001	176	0.44
944001	216	0.463
945001	218	0.481
946001	170	0.49
947001	165	0.527
948001	76	0.534
949001	11	0.525
950001	5	0.522
951001	5	0.51
952001	8	0.515
953001	10	0.521
954001	10	0.537
955001	9	0.565
956001	3	0.585
957001	0	0.604
958001	0	0.603
959001	0	0.606
960001	0	0.605
961001	0	0.598
962001	0	0.597
963001	2	0.598
964001	2	0.579
965001	4	0.575
966001	8	0.574
967001	6	0.568
968001	6	0.555
969001	109	0.539
970001	134	0.503
971001	163	0.471
972001	244	0.487
973001	145	0.511
974001	119	0.546
975001	94	0.57
976001	13	0.575
977001	7	0.566
978001	7	0.563
979001	4	0.57
980001	4	0.566
981001	4	0.571
982001	1	0.565
983001	5	0.551
984001	6	0.546
985001	9	0.541
986001	13	0.549
987001	9	0.563
988001	10	0.563
989001	11	0.544
990001	32	0.538
991001	35	0.515
992001	58	0.515
993001	56	0.53
994001	32	0.525
995001	30	0.516
996001	31	0.495
997001	49	0.463
998001	97	0.44
999001	176	0.465
1000001	154	0.481
1001001	142	0.488
1002001	120	0.487
1003001	53	0.447
1004001	106	0.427
1005001	137	0.422
1006001	134	0.434
1007001	126	0.445
1008001	77	0.466
1009001	42	0.482
1010001	35	0.47
1011001	50	0.472
1012001	47	0.455
1013001	51	0.445
1014001	36	0.453
1015001	29	0.46
1016001	43	0.452
1017001	48	0.457
1018001	69	0.472
1019001	57	0.485
1020001	44	0.525
1021001	31	0.515
1022001	119	0.523
1023001	117	0.516
1024001	126	0.493
1025001	151	0.51
1026001	45	0.508
1027001	46	0.483
1028001	81	0.488
1029001	64	0.456
1030001	294	0.455
1031001	299	0.489
1032001	253	0.501
1033001	245	0.539
1034001	26	0.535
1035001	23	0.538
1036001	19	0.53
1037001	26	0.529
1038001	20	0.512
1039001	70	0.487
1040001	139	0.487
1041001	134	0.498
1042001	125	0.516
1043001	75	0.546
1044001	10	0.565
1045001	8	0.564
1046001	7	0.585
1047001	4	0.589
1048001	0	0.577
1049001	1	0.581
1050001	1	0.554
1051001	25	0.53
1052001	54	0.531
1053001	59	0.527
1054001	61	0.527
1055001	39	0.529
1056001	17	0.517
1057001	15	0.5
1058001	41	0.493
1059001	59	0.499
1060001	56	0.493
1061001	53	0.494
1062001	33	0.507
1063001	19	0.505
1064001	17	0.523
1065001	22	0.534
1066001	15	0.53
1067001	36	0.527
1068001	51	0.503
1069001	67	0.499
1070001	67	0.504
1071001	42	0.513
1072001	34	0.499
1073001	71	0.495
1074001	79	0.473
1075001	92	0.481
1076001	84	0.512
1077001	31	0.502
1078001	79	0.51
1079001	106	0.498
1080001	106	0.477
1081001	173	0.484
1082001	118	0.497
1083001	80	0.503
1084001	82	0.491
1085001	163	0.491
1086001	166	0.486
1087001	164	0.487
1088001	163	0.523
1089001	12	0.539
1090001	8	0.541
1091001	8	0.545
1092001	6	0.553
1093001	4	0.543
1094001	4	0.55
1095001	3	0.548
1096001	4	0.546
1097001	14	0.556
1098001	15	0.558
1099001	14	0.552
1100001	17	0.543
1101001	9	0.538
1102001	8	0.526
1103001	14	0.53
1104001	10	0.534
1105001	14	0.535
1106001	13	0.547
1107001	14	0.543
1108001	20	0.54
1109001	21	0.541
1110001	24	0.536
1111001	21	0.549
1112001	15	0.548
1113001	11	0.546
1114001	8	0.534
1115001	27	0.515
1116001	39	0.483
1117001	130	0.47
1118001	138	0.493
1119001	116	0.506
1120001	105	0.537
1121001	29	0.541
1122001	24	0.534
1123001	23	0.528
1124001	29	0.539
1125001	14	0.537
1126001	15	0.522
1127001	28	0.521
1128001	23	0.508
1129001	27	0.523
1130001	23	0.541
1131001	11	0.552
1132001	9	0.554
1133001	16	0.544
1134001	17	0.527
1135001	18	0.514
1136001	20	0.516
1137001	11	0.512
1138001	17	0.521
1139001	25	0.513
1140001	30	0.495
1141001	100	0.495
1142001	95	0.473
1143001	116	0.459
1144001	133	0.437
1145001	221	0.408
1146001	276	0.406
1147001	435	0.417
1148001	417	0.455
1149001	254	0.467
1150001	231	0.484
1151001	54	0.504
1152001	48	0.502
1153001	59	0.492
1154001	159	0.484
1155001	173	0.449
1156001	212	0.421
1157001	231	0.427
1158001	141	0.412
1159001	247	0.441
1160001	208	0.455
1161001	190	0.457
1162001	185	0.472
1163001	76	0.427
1164001	187	0.412
1165001	312	0.428
1166001	283	0.437
1167001	265	0.492
1168001	154	0.529
1169001	16	0.541
1170001	8	0.548
1171001	3	0.539
1172001	4	0.521
1173001	28	0.52
1174001	28	0.524
1175001	27	0.51
1176001	42	0.528
1177001	20	0.524
1178001	22	0.508
1179001	40	0.495
1180001	81	0.458
1181001	163	0.452
1182001	164	0.465
1183001	148	0.5
1184001	91	0.515
1185001	174	0.521
1186001	181	0.528
1187001	180	0.517
1188001	184	0.516
1189001	36	0.529
1190001	24	0.524
1191001	25	0.527
1192001	23	0.554
1193001	6	0.544
1194001	17	0.551
1195001	15	0.549
1196001	17	0.542
1197001	15	0.548
1198001	5	0.553
1199001	7	0.549
1200001	21	0.55
1201001	22	0.539
1202001	22	0.521
1203001	41	0.517
1204001	34	0.502
1205001	50	0.502
1206001	54	0.492
1207001	37	0.498
1208001	33	0.505
1209001	21	0.505
1210001	26	0.519
1211001	23	0.512
1212001	22	0.51
1213001	31	0.519
1214001	24	0.53
1215001	24	0.551
1216001	20	0.553
1217001	14	0.555
1218001	14	0.546
1219001	14	0.53
1220001	23	0.544
1221001	15	0.531
1222001	13	0.543
1223001	12	0.532
1224001	59	0.53
1225001	59	0.544
1226001	61	0.538
1227001	62	0.572
1228001	4	0.57
1229001	4	0.572
1230001	1	0.568
1231001	3	0.56
1232001	4	0.522
1233001	62	0.483
1234001	137	0.43
1235001	292	0.375
1236001	463	0.409
1237001	412	0.42
1238001	374	0.471
1239001	222	0.532
1240001	50	0.529
1241001	44	0.55
1242001	16	0.549
1243001	15	0.54
1244001	20	0.549
1245001	20	0.561
1246001	12	0.561
1247001	8	0.546
1248001	15	0.543
1249001	16	0.502
1250001	83	0.496
1251001	86	0.51
1252001	79	0.505
1253001	79	0.531
1254001	11	0.532
1255001	15	0.534
1256001	12	0.523
1257001	58	0.532
1258001	59	0.543
1259001	52	0.546
1260001	50	0.558
1261001	5	0.559
1262001	4	0.557
1263001	3	0.538
1264001	40	0.534
1265001	40	0.529
1266001	44	0.518
1267001	54	0.521
1268001	26	0.518
1269001	24	0.505
1270001	22	0.497
1271001	28	0.489
1272001	36	0.471
1273001	57	0.475
1274001	64	0.492
1275001	48	0.505
1276001	32	0.508
1277001	34	0.48
1278001	127	0.464
1279001	135	0.456
1280001	145	0.476
1281001	125	0.504
1282001	25	0.518
1283001	19	0.524
1284001	12	0.516
1285001	13	0.523
1286001	13	0.52
1287001	18	0.524
1288001	30	0.526
1289001	31	0.514
1290001	41	0.505
1291001	72	0.506
1292001	57	0.49
1293001	84	0.468
1294001	157	0.485
1295001	121	0.495
1296001	120	0.526
1297001	87	0.559
1298001	3	0.565
1299001	1	0.568
1300001	1	0.558
1301001	6	0.557
1302001	7	0.552
1303001	11	0.548
1304001	11	0.555
1305001	7	0.551
1306001	9	0.533
1307001	18	0.532
1308001	18	0.525
1309001	17	0.519
1310001	31	0.525
1311001	30	0.498
1312001	60	0.508
1313001	60	0.521
1314001	42	0.528
1315001	32	0.549
1316001	3	0.534
1317001	4	0.521
1318001	6	0.521
1319001	13	0.505
1320001	52	0.498
1321001	56	0.503
1322001	56	0.487
1323001	62	0.508
1324001	24	0.527
1325001	21	0.537
1326001	20	0.547
1327001	9	0.509
1328001	109	0.473
1329001	138	0.444
1330001	207	0.445
1331001	207	0.476
1332001	107	0.515
1333001	76	0.538
1334001	7	0.546
1335001	6	0.543
1336001	13	0.528
1337001	27	0.525
1338001	26	0.507
1339001	41	0.512
1340001	33	0.53
1341001	20	0.53
1342001	26	0.544
1343001	9	0.533
1344001	16	0.538
1345001	16	0.537
1346001	21	0.524
1347001	47	0.533
1348001	46	0.515
1349001	49	0.5
1350001	75	0.51
1351001	48	0.517
1352001	43	0.496
1353001	64	0.481
1354001	123	0.444
1355001	205	0.419
1356001	244	0.435
1357001	230	0.467
1358001	139	0.47
1359001	113	0.468
1360001	85	0.472
1361001	84	0.464
1362001	85	0.472
1363001	65	0.49
1364001	54	0.478
1365001	65	0.478
1366001	76	0.487
1367001	63	0.483
1368001	68	0.498
1369001	53	0.502
1370001	49	0.523
1371001	27	0.52
1372001	36	0.505
1373001	48	0.485
1374001	128	0.475
1375001	127	0.488
1376001	114	0.511
1377001	96	0.536
1378001	9	0.547
1379001	19	0.536
1380001	20	0.516
1381001	63	0.528
1382001	58	0.532
1383001	49	0.525
1384001	62	0.539
1385001	32	0.517
1386001	40	0.516
1387001	40	0.529
1388001	26	0.531
1389001	13	0.542
1390001	4	0.521
1391001	19	0.491
1392001	113	0.464
1393001	168	0.441
1394001	213	0.434
1395001	204	0.432
1396001	146	0.42
1397001	168	0.404
1398001	266	0.389
1399001	306	0.382
1400001	390	0.382
1401001	418	0.405
1402001	321	0.437
1403001	281	0.473
1404001	163	0.519
1405001	62	0.526
1406001	47	0.532
1407001	40	0.545
1408001	36	0.536
1409001	33	0.544
1410001	6	0.54
1411001	13	0.511
1412001	45	0.499
1413001	49	0.497
1414001	46	0.508
1415001	41	0.53
1416001	8	0.54
1417001	5	0.544
1418001	4	0.531
1419001	6	0.525
1420001	15	0.523
1421001	33	0.515
1422001	42	0.51
1423001	44	0.521
1424001	37	0.528
1425001	19	0.531
1426001	11	0.539
1427001	5	0.495
1428001	88	0.454
1429001	142	0.428
1430001	168	0.418
1431001	176	0.452
1432001	92	0.5
1433001	36	0.525
1434001	19	0.538
1435001	16	0.552
1436001	15	0.55
1437001	18	0.555
1438001	12	0.563
1439001	10	0.556
1440001	12	0.553
1441001	14	0.555
1442001	10	0.543
1443001	22	0.519
1444001	50	0.504
1445001	98	0.499
1446001	100	0.495
1447001	133	0.509
1448001	112	0.518
1449001	74	0.515
1450001	73	0.495
1451001	51	0.493
1452001	51	0.495
1453001	37	0.499
1454001	36	0.53
1455001	11	0.54
1456001	5	0.544
1457001	4	0.547
1458001	6	0.55
1459001	6	0.548
1460001	5	0.552
1461001	8	0.53
1462001	58	0.529
1463001	62	0.54
1464001	63	0.529
1465001	63	0.517
1466001	129	0.498
1467001	133	0.485
1468001	136	0.488
1469001	133	0.528
1470001	15	0.542
1471001	6	0.531
1472001	10	0.524
1473001	35	0.517
1474001	36	0.508
1475001	45	0.487
1476001	147	0.482
1477001	135	0.472
1478001	137	0.482
1479001	130	0.515
1480001	18	0.532
1481001	5	0.541
1482001	4	0.535
1483001	3	0.527
1484001	6	0.526
1485001	6	0.519
1486001	10	0.522
1487001	15	0.524
1488001	19	0.498
1489001	77	0.459
1490001	134	0.444
1491001	155	0.433
1492001	158	0.434
1493001	114	0.447
1494001	148	0.46
1495001	131	0.473
1496001	122	0.482
1497001	126	0.483
1498001	88	0.455
1499001	128	0.443
1500001	142	0.445
1501001	127	0.459
1502001	76	0.478
1503001	36	0.464
1504001	91	0.478
1505001	88	0.486
1506001	84	0.496
1507001	79	0.524
1508001	10	0.521
1509001	20	0.525
1510001	26	0.514
1511001	49	0.496
1512001	65	0.462
1513001	137	0.454
1514001	135	0.462
1515001	112	0.484
1516001	99	0.529
1517001	17	0.543
1518001	14	0.544
1519001	16	0.544
1520001	15	0.518
1521001	33	0.513
1522001	29	0.505
1523001	29	0.498
1524001	28	0.496
1525001	49	0.474
1526001	102	0.473
1527001	124	0.472
1528001	123	0.491
1529001	89	0.514
1530001	37	0.523
1531001	15	0.532
1532001	15	0.525
1533001	24	0.515
1534001	24	0.522
1535001	19	0.521
1536001	19	0.52
1537001	18	0.523
1538001	18	0.51
1539001	45	0.512
1540001	46	0.517
1541001	38	0.527
1542001	37	0.547
1543001	9	0.542
1544001	8	0.554
1545001	4	0.559
1546001	4	0.545
1547001	17	0.542
1548001	19	0.531
1549001	21	0.527
1550001	23	0.548
1551001	9	0.544
1552001	16	0.54
1553001	23	0.538
1554001	22	0.522
1555001	68	0.53
1556001	61	0.531
1557001	61	0.531
1558001	67	0.511
1559001	37	0.503
1560001	47	0.515
1561001	38	0.513
1562001	32	0.527
1563001	73	0.528
1564001	65	0.519
1565001	75	0.521
1566001	77	0.523
1567001	33	0.5
1568001	105	0.485
1569001	111	0.494
1570001	111	0.502
1571001	99	0.534
1572001	23	0.551
1573001	11	0.546
1574001	8	0.546
1575001	10	0.546
1576001	11	0.541
1577001	13	0.535
1578001	22	0.529
1579001	22	0.538
1580001	20	0.541
1581001	26	0.544
1582001	17	0.541
1583001	22	0.512
1584001	53	0.515
1585001	45	0.521
1586001	44	0.546
1587001	37	0.575
1588001	6	0.578
1589001	3	0.57
1590001	8	0.529
1591001	44	0.512
1592001	45	0.51
1593001	46	0.511
1594001	46	0.526
1595001	14	0.529
1596001	14	0.53
1597001	17	0.529
1598001	22	0.53
1599001	23	0.512
1600001	66	0.512
1601001	62	0.516
1602001	52	0.532
1603001	46	0.542
1604001	10	0.54
1605001	12	0.547
1606001	13	0.532
1607001	23	0.524
1608001	36	0.516
1609001	44	0.496
1610001	50	0.505
1611001	42	0.526
1612001	25	0.536
1613001	17	0.534
1614001	30	0.522
1615001	34	0.512
1616001	42	0.507
1617001	42	0.496
1618001	80	0.463
1619001	172	0.44
1620001	183	0.42
1621001	210	0.42
1622001	174	0.46
1623001	79	0.473
1624001	60	0.479
1625001	43	0.475
1626001	37	0.46
1627001	41	0.453
1628001	46	0.441
1629001	55	0.442
1630001	78	0.446
1631001	78	0.449
1632001	80	0.457
1633001	73	0.468
1634001	46	0.463
1635001	45	0.458
1636001	63	0.455
1637001	59	0.445
1638001	81	0.428
1639001	156	0.411
1640001	254	0.41
1641001	255	0.411
1642001	258	0.415
1643001	249	0.453
1644001	140	0.481
1645001	127	0.504
1646001	118	0.543
1647001	47	0.546
1648001	35	0.548
1649001	35	0.558
1650001	8	0.562
1651001	7	0.571
1652001	5	0.556
1653001	14	0.531
1654001	27	0.488
1655001	60	0.473
1656001	79	0.48
1657001	79	0.483
1658001	73	0.514
1659001	46	0.494
1660001	56	0.504
1661001	47	0.511
1662001	47	0.521
1663001	43	0.55
1664001	10	0.54
1665001	12	0.542
1666001	5	0.525
1667001	8	0.497
1668001	41	0.49
1669001	48	0.491
1670001	53	0.497
1671001	51	0.529
1672001	20	0.534
1673001	19	0.545
1674001	14	0.519
1675001	36	0.492
1676001	54	0.473
1677001	128	0.446
1678001	156	0.458
1679001	139	0.464
1680001	138	0.485
1681001	71	0.485
1682001	58	0.481
1683001	70	0.466
1684001	90	0.469
1685001	78	0.492
1686001	66	0.516
1687001	49	0.544
1688001	19	0.539
1689001	18	0.544
1690001	15	0.543
1691001	13	0.527
1692001	63	0.525
1693001	65	0.51
1694001	77	0.506
1695001	79	0.522
1696001	25	0.499
1697001	73	0.509
1698001	64	0.507
1699001	78	0.511
1700001	79	0.53
1701001	35	0.53
1702001	31	0.53
1703001	15	0.522
1704001	14	0.516
1705001	15	0.505
1706001	31	0.501
1707001	36	0.471
1708001	123	0.439
1709001	257	0.416
1710001	283	0.402
1711001	358	0.418
1712001	288	0.457
1713001	152	0.484
1714001	130	0.502
1715001	52	0.514
1716001	41	0.519
1717001	40	0.509
1718001	46	0.52
1719001	44	0.523
1720001	36	0.527
1721001	30	0.539
1722001	12	0.532
1723001	13	0.522
1724001	24	0.499
1725001	50	0.489
1726001	42	0.482
1727001	59	0.476
1728001	100	0.496
1729001	85	0.506
1730001	90	0.49
1731001	145	0.521
1732001	91	0.53
1733001	81	0.547
1734001	76	0.582
1735001	4	0.574
1736001	6	0.574
1737001	10	0.537
1738001	53	0.53
1739001	52	0.52
1740001	72	0.528
1741001	68	0.553
1742001	25	0.56
1743001	24	0.57
1744001	3	0.554
1745001	9	0.556
1746001	11	0.543
1747001	13	0.543
1748001	12	0.545
1749001	6	0.521
1750001	20	0.516
1751001	18	0.512
1752001	22	0.51
1753001	25	0.518
1754001	11	0.514
1755001	24	0.496
1756001	26	0.493
1757001	26	0.494
1758001	29	0.495
1759001	18	0.488
1760001	116	0.468
1761001	153	0.468
1762001	152	0.487
1763001	151	0.517
1764001	65	0.547
1765001	27	0.544
1766001	33	0.518
1767001	63	0.494
1768001	91	0.473
1769001	102	0.451
1770001	153	0.449
1771001	158	0.44
1772001	191	0.448
1773001	192	0.468
1774001	171	0.473
1775001	142	0.503
1776001	72	0.516
1777001	58	0.534
1778001	19	0.55
1779001	14	0.55
1780001	4	0.519
1781001	47	0.497
1782001	71	0.484
1783001	76	0.46
1784001	96	0.454
1785001	88	0.442
1786001	122	0.426
1787001	130	0.409
1788001	200	0.41
1789001	205	0.425
1790001	159	0.412
1791001	230	0.415
1792001	289	0.406
1793001	346	0.388
1794001	450	0.407
1795001	413	0.431
1796001	324	0.445
1797001	256	0.455
1798001	187	0.457
1799001	144	0.469
1800001	88	0.494
1801001	58	0.518
1802001	12	0.54
1803001	7	0.543
1804001	3	0.545
1805001	5	0.548
1806001	3	0.54
1807001	4	0.544
1808001	4	0.545
1809001	3	0.547
1810001	4	0.549
1811001	4	0.548
1812001	4	0.544
1813001	3	0.546
1814001	3	0.54
1815001	2	0.529
1816001	11	0.512
1817001	66	0.485
1818001	124	0.488
1819001	125	0.476
1820001	125	0.495
1821001	71	0.502
1822001	16	0.474
1823001	38	0.488
1824001	34	0.489
1825001	33	0.484
1826001	50	0.499
1827001	39	0.483
1828001	52	0.468
1829001	69	0.479
1830001	49	0.499
1831001	36	0.522
1832001	18	0.534
1833001	1	0.527
1834001	0	0.511
1835001	10	0.484
1836001	39	0.439
1837001	217	0.424
1838001	249	0.405
1839001	396	0.412
1840001	376	0.453
1841001	207	0.472
1842001	187	0.5
1843001	30	0.501
1844001	38	0.487
1845001	35	0.491
1846001	30	0.485
1847001	33	0.5
1848001	18	0.523
1849001	13	0.527
1850001	10	0.536
1851001	8	0.535
1852001	9	0.532
1853001	8	0.532
1854001	5	0.534
1855001	8	0.535
1856001	5	0.544
1857001	7	0.55
1858001	7	0.548
1859001	4	0.541
1860001	8	0.521
1861001	12	0.514
1862001	14	0.505
1863001	13	0.503
1864001	27	0.499
1865001	29	0.504
1866001	28	0.506
1867001	32	0.486
1868001	79	0.49
1869001	122	0.488
1870001	123	0.485
1871001	132	0.497
1872001	94	0.485
1873001	62	0.467
1874001	84	0.472
1875001	75	0.488
1876001	49	0.506
1877001	31	0.516
1878001	10	0.497
1879001	24	0.49
1880001	32	0.484
1881001	66	0.49
1882001	63	0.51
1883001	49	0.526
1884001	44	0.529
1885001	15	0.525
1886001	19	0.519
1887001	22	0.511
1888001	24	0.525
1889001	18	0.514
1890001	39	0.519
1891001	33	0.509
1892001	42	0.491
1893001	46	0.493
1894001	28	0.466
1895001	67	0.468
1896001	62	0.47
1897001	59	0.485
1898001	55	0.522
1899001	18	0.528
1900001	17	0.542
1901001	17	0.547
1902001	15	0.54
1903001	18	0.553
1904001	9	0.557
1905001	9	0.556
1906001	12	0.559
1907001	20	0.538
1908001	91	0.528
1909001	90	0.526
1910001	86	0.51
1911001	110	0.509
1912001	55	0.518
1913001	56	0.521
1914001	57	0.541
1915001	20	0.543
1916001	32	0.53
1917001	32	0.522
1918001	36	0.52
1919001	38	0.524
1920001	24	0.538
1921001	23	0.55
1922001	18	0.544
1923001	15	0.544
1924001	3	0.542
1925001	5	0.522
1926001	26	0.522
1927001	32	0.535
1928001	34	0.523
1929001	34	0.534
1930001	14	0.531
1931001	21	0.51
1932001	27	0.512
1933001	34	0.504
1934001	41	0.509
1935001	31	0.54
1936001	21	0.559
1937001	12	0.57
1938001	5	0.566
1939001	5	0.552
1940001	11	0.537
1941001	14	0.546
1942001	18	0.554
1943001	16	0.56
1944001	11	0.575
1945001	8	0.567
1946001	2	0.565
1947001	1	0.564
1948001	7	0.544
1949001	9	0.544
1950001	9	0.541
1951001	16	0.543
1952001	10	0.546
1953001	10	0.54
1954001	23	0.538
1955001	22	0.514
1956001	32	0.516
1957001	31	0.497
1958001	56	0.506
1959001	51	0.503
1960001	88	0.495
1961001	87	0.506
1962001	71	0.499
1963001	78	0.516
1964001	36	0.517
1965001	47	0.533
1966001	27	0.545
1967001	19	0.546
1968001	14	0.545
1969001	6	0.519
1970001	18	0.496
1971001	22	0.499
1972001	21	0.503
1973001	20	0.511
1974001	22	0.484
1975001	227	0.449
1976001	317	0.429
1977001	340	0.435
1978001	327	0.468
1979001	128	0.5
1980001	42	0.518
1981001	44	0.508
1982001	49	0.489
1983001	61	0.459
1984001	113	0.427
1985001	189	0.408
1986001	230	0.417
1987001	231	0.421
1988001	203	0.444
1989001	114	0.472
1990001	68	0.476
1991001	54	0.487
1992001	63	0.501
1993001	52	0.503
1994001	65	0.517
1995001	60	0.545
1996001	24	0.563
1997001	21	0.586
[truncated: 2,858 more rows]

## Sheet: NC_011147
TSP calls and GC content in each window
Start Site of window	TSP calls	GC content
1	52	0.546
1001	52	0.567
2001	2	0.553
3001	6	0.548
4001	4	0.545
5001	7	0.533
6001	16	0.539
7001	16	0.531
8001	27	0.512
9001	73	0.515
10001	64	0.508
11001	63	0.508
12001	90	0.491
13001	104	0.471
14001	144	0.433
15001	211	0.437
16001	176	0.465
17001	113	0.488
18001	73	0.535
19001	4	0.536
20001	3	0.513
21001	71	0.485
22001	159	0.476
23001	167	0.48
24001	165	0.503
25001	99	0.526
26001	14	0.523
27001	8	0.522
28001	12	0.53
29001	16	0.505
30001	58	0.47
31001	250	0.421
32001	442	0.388
33001	617	0.395
34001	579	0.42
35001	392	0.447
36001	204	0.441
37001	86	0.452
38001	107	0.459
39001	109	0.471
40001	113	0.502
41001	54	0.492
42001	36	0.498
43001	32	0.507
44001	30	0.509
45001	37	0.525
46001	29	0.533
47001	23	0.532
48001	15	0.508
49001	35	0.491
50001	61	0.495
51001	61	0.505
52001	59	0.535
53001	28	0.549
54001	1	0.543
55001	1	0.536
56001	2	0.519
57001	10	0.525
58001	14	0.511
59001	28	0.497
60001	33	0.509
61001	30	0.539
62001	25	0.579
63001	11	0.608
64001	5	0.606
65001	6	0.553
66001	76	0.528
67001	76	0.513
68001	76	0.52
69001	71	0.554
70001	1	0.547
71001	8	0.545
72001	16	0.501
73001	298	0.5
74001	298	0.514
75001	291	0.531
76001	283	0.589
77001	0	0.56
78001	61	0.559
79001	63	0.529
80001	72	0.509
81001	75	0.528
82001	17	0.522
83001	15	0.533
84001	11	0.533
85001	16	0.502
86001	117	0.514
87001	119	0.519
88001	114	0.528
89001	111	0.563
90001	12	0.535
91001	23	0.518
92001	30	0.471
93001	185	0.451
94001	211	0.45
95001	214	0.461
96001	213	0.518
97001	53	0.532
98001	28	0.553
99001	16	0.552
100001	14	0.537
101001	16	0.554
102001	11	0.543
103001	8	0.545
104001	6	0.544
105001	5	0.528
106001	4	0.538
107001	4	0.547
108001	2	0.56
109001	1	0.562
110001	1	0.563
111001	2	0.56
112001	2	0.547
113001	17	0.524
114001	29	0.509
115001	93	0.472
116001	156	0.481
117001	141	0.51
118001	129	0.532
119001	63	0.576
120001	3	0.564
121001	5	0.562
122001	5	0.559
123001	11	0.564
124001	9	0.576
125001	9	0.58
126001	12	0.579
127001	7	0.554
128001	21	0.556
129001	19	0.56
130001	16	0.554
131001	18	0.565
132001	3	0.529
133001	177	0.499
134001	193	0.487
135001	229	0.484
136001	231	0.507
137001	70	0.526
138001	79	0.521
139001	77	0.53
140001	76	0.532
141001	68	0.534
142001	45	0.562
143001	9	0.561
144001	11	0.567
145001	7	0.564
146001	6	0.566
147001	7	0.566
148001	5	0.567
149001	6	0.576
150001	6	0.574
151001	5	0.564
152001	13	0.556
153001	15	0.548
154001	14	0.543
155001	13	0.539
156001	7	0.533
157001	9	0.529
158001	11	0.525
159001	12	0.529
160001	12	0.536
161001	8	0.533
162001	20	0.528
163001	26	0.53
164001	23	0.518
165001	39	0.527
166001	25	0.535
167001	18	0.535
168001	18	0.55
169001	0	0.551
170001	3	0.554
171001	6	0.553
172001	7	0.543
173001	12	0.535
174001	18	0.531
175001	17	0.509
176001	92	0.514
177001	95	0.517
178001	86	0.518
179001	85	0.542
180001	12	0.551
181001	4	0.543
182001	19	0.53
183001	27	0.537
184001	25	0.534
185001	45	0.548
186001	35	0.56
187001	35	0.565
188001	34	0.569
189001	14	0.559
190001	28	0.565
191001	21	0.563
192001	25	0.556
193001	28	0.556
194001	18	0.546
195001	17	0.521
196001	25	0.529
197001	22	0.539
198001	14	0.547
199001	15	0.566
200001	10	0.545
201001	14	0.527
202001	30	0.514
203001	34	0.498
204001	38	0.5
205001	45	0.505
206001	30	0.503
207001	36	0.493
208001	27	0.502
209001	19	0.504
210001	20	0.489
211001	32	0.494
212001	67	0.469
213001	269	0.482
214001	266	0.508
215001	247	0.533
216001	211	0.559
217001	7	0.559
218001	10	0.543
219001	12	0.547
220001	13	0.563
221001	12	0.568
222001	9	0.582
223001	5	0.575
224001	3	0.559
225001	12	0.546
226001	16	0.534
227001	21	0.539
228001	21	0.549
229001	12	0.567
230001	11	0.597
231001	3	0.537
232001	258	0.509
233001	267	0.502
234001	264	0.482
235001	267	0.536
236001	13	0.546
237001	11	0.528
238001	24	0.528
239001	22	0.525
240001	35	0.537
241001	30	0.546
242001	22	0.547
243001	28	0.559
244001	14	0.543
245001	17	0.521
246001	31	0.526
247001	24	0.514
248001	27	0.519
249001	30	0.528
250001	27	0.52
251001	31	0.515
252001	32	0.531
253001	25	0.547
254001	9	0.548
255001	6	0.539
256001	5	0.524
257001	6	0.518
258001	9	0.509
259001	12	0.526
260001	13	0.526
261001	16	0.524
262001	18	0.536
263001	14	0.525
264001	11	0.526
265001	8	0.524
266001	8	0.513
267001	14	0.511
268001	21	0.514
269001	21	0.525
270001	20	0.539
271001	14	0.549
272001	6	0.554
273001	4	0.558
274001	0	0.557
275001	2	0.554
276001	6	0.553
277001	6	0.531
278001	11	0.526
279001	10	0.527
280001	11	0.536
281001	12	0.539
282001	22	0.544
283001	22	0.544
284001	27	0.532
285001	26	0.546
286001	17	0.535
287001	23	0.526
288001	19	0.522
289001	20	0.508
290001	20	0.51
291001	21	0.518
292001	15	0.515
293001	17	0.525
294001	14	0.53
295001	6	0.529
296001	8	0.523
297001	23	0.521
298001	24	0.513
299001	29	0.506
300001	36	0.525
301001	18	0.532
302001	15	0.546
303001	17	0.55
304001	21	0.555
305001	21	0.539
306001	57	0.524
307001	63	0.52
308001	60	0.508
309001	61	0.519
310001	26	0.533
311001	16	0.534
312001	44	0.525
313001	52	0.525
314001	56	0.53
315001	53	0.534
316001	22	0.538
317001	13	0.532
318001	14	0.52
319001	17	0.522
320001	12	0.533
321001	16	0.536
322001	10	0.514
323001	52	0.494
324001	95	0.473
325001	116	0.475
326001	118	0.507
327001	75	0.534
328001	33	0.552
329001	18	0.552
330001	15	0.547
331001	16	0.534
332001	25	0.543
333001	15	0.558
334001	15	0.576
335001	12	0.577
336001	26	0.57
337001	33	0.556
338001	37	0.543
339001	37	0.546
340001	15	0.553
341001	9	0.548
342001	13	0.529
343001	17	0.523
344001	16	0.515
345001	21	0.479
346001	214	0.485
347001	212	0.495
348001	220	0.48
349001	231	0.53
350001	30	0.547
351001	33	0.55
352001	22	0.562
353001	7	0.555
354001	7	0.555
355001	2	0.551
356001	2	0.556
357001	5	0.537
358001	69	0.529
359001	73	0.53
360001	78	0.522
361001	82	0.546
362001	19	0.533
363001	20	0.538
364001	15	0.556
365001	6	0.552
366001	10	0.564
367001	11	0.565
368001	12	0.546
369001	16	0.522
370001	32	0.528
371001	31	0.524
372001	32	0.537
373001	28	0.571
374001	7	0.579
375001	3	0.596
376001	1	0.608
377001	1	0.613
378001	8	0.582
379001	96	0.57
380001	96	0.554
381001	100	0.549
382001	93	0.571
383001	16	0.554
384001	29	0.545
385001	33	0.539
386001	37	0.536
387001	29	0.547
388001	21	0.555
389001	14	0.551
390001	16	0.549
391001	12	0.547
392001	7	0.516
393001	179	0.506
394001	177	0.504
395001	177	0.504
396001	180	0.54
397001	9	0.566
398001	5	0.579
399001	8	0.594
400001	5	0.598
401001	7	0.586
402001	7	0.577
403001	8	0.575
404001	9	0.576
405001	8	0.585
406001	8	0.599
407001	4	0.593
408001	4	0.592
409001	1	0.567
410001	23	0.53
411001	233	0.519
412001	237	0.519
413001	237	0.536
414001	215	0.569
415001	6	0.577
416001	1	0.581
417001	1	0.566
418001	20	0.567
419001	19	0.569
420001	19	0.545
421001	21	0.525
422001	30	0.49
423001	92	0.455
424001	191	0.445
425001	220	0.46
426001	199	0.486
427001	141	0.504
428001	45	0.517
429001	20	0.516
430001	22	0.518
431001	18	0.517
432001	22	0.52
433001	41	0.535
434001	32	0.533
435001	33	0.554
436001	28	0.553
437001	13	0.54
438001	23	0.531
439001	30	0.518
440001	30	0.531
441001	22	0.543
442001	16	0.538
443001	15	0.543
444001	15	0.537
445001	15	0.532
446001	13	0.555
447001	7	0.572
448001	5	0.579
449001	3	0.582
450001	1	0.546
451001	71	0.535
452001	71	0.527
453001	73	0.527
454001	74	0.546
455001	7	0.537
456001	13	0.538
457001	13	0.549
458001	12	0.55
459001	15	0.528
460001	33	0.51
461001	47	0.501
462001	54	0.507
463001	49	0.536
464001	25	0.547
465001	9	0.534
466001	15	0.544
467001	13	0.536
468001	19	0.527
469001	35	0.545
470001	22	0.551
471001	22	0.57
472001	16	0.596
473001	0	0.606
474001	0	0.612
475001	0	0.606
476001	0	0.601
477001	4	0.602
478001	4	0.586
479001	6	0.589
480001	7	0.592
481001	3	0.586
482001	4	0.587
483001	3	0.577
484001	3	0.553
485001	9	0.538
486001	15	0.534
487001	17	0.525
488001	29	0.532
489001	40	0.534
490001	34	0.536
491001	31	0.543
492001	19	0.558
493001	5	0.559
494001	7	0.557
495001	11	0.564
496001	11	0.557
497001	12	0.549
498001	10	0.543
499001	12	0.522
500001	20	0.51
501001	31	0.512
502001	35	0.512
503001	42	0.525
504001	36	0.546
505001	23	0.555
506001	18	0.554
507001	17	0.561
508001	16	0.54
509001	36	0.538
510001	41	0.535
511001	33	0.508
512001	74	0.512
513001	57	0.505
514001	52	0.49
515001	74	0.507
516001	51	0.507
517001	58	0.511
518001	59	0.544
519001	33	0.565
520001	13	0.575
521001	1	0.573
522001	7	0.541
523001	75	0.52
524001	76	0.495
525001	101	0.48
526001	145	0.492
527001	87	0.476
528001	115	0.486
529001	108	0.497
530001	58	0.506
531001	48	0.525
532001	19	0.518
533001	24	0.509
534001	42	0.471
535001	127	0.432
536001	193	0.394
537001	307	0.368
538001	402	0.38
539001	369	0.411
540001	318	0.452
541001	193	0.49
542001	80	0.505
543001	47	0.513
544001	34	0.534
545001	23	0.545
546001	23	0.548
547001	15	0.548
548001	14	0.535
549001	16	0.537
550001	16	0.556
551001	6	0.558
552001	5	0.561
553001	5	0.567
554001	4	0.563
555001	5	0.562
556001	9	0.541
557001	50	0.518
558001	60	0.484
559001	115	0.489
560001	112	0.519
561001	71	0.533
562001	63	0.568
563001	11	0.564
564001	10	0.555
565001	13	0.547
566001	17	0.55
567001	12	0.56
568001	14	0.557
569001	9	0.559
570001	4	0.547
571001	5	0.527
572001	10	0.515
573001	51	0.502
574001	56	0.497
575001	61	0.491
576001	56	0.507
577001	15	0.523
578001	11	0.515
579001	12	0.515
580001	20	0.517
581001	22	0.513
582001	25	0.527
583001	20	0.543
584001	10	0.539
585001	8	0.542
586001	15	0.546
587001	16	0.534
588001	36	0.512
589001	87	0.517
590001	75	0.518
591001	74	0.525
592001	57	0.558
593001	6	0.553
594001	8	0.56
595001	6	0.566
596001	5	0.551
597001	5	0.534
598001	23	0.53
599001	23	0.527
600001	21	0.535
601001	23	0.545
602001	10	0.529
603001	18	0.483
604001	214	0.473
605001	215	0.459
606001	263	0.467
607001	257	0.52
608001	61	0.535
609001	57	0.57
610001	2	0.572
611001	3	0.58
612001	3	0.586
613001	3	0.576
614001	3	0.577
615001	2	0.568
616001	2	0.566
617001	2	0.564
618001	3	0.569
619001	2	0.57
620001	2	0.565
621001	4	0.56
622001	11	0.552
623001	14	0.542
624001	17	0.54
625001	17	0.557
626001	13	0.569
627001	24	0.58
628001	21	0.589
629001	19	0.596
630001	15	0.583
631001	9	0.575
632001	13	0.566
633001	13	0.55
634001	14	0.549
635001	10	0.552
636001	7	0.547
637001	11	0.547
638001	12	0.534
639001	56	0.509
640001	112	0.506
641001	115	0.504
642001	118	0.511
643001	71	0.533
644001	16	0.532
645001	12	0.532
646001	7	0.512
647001	88	0.477
648001	170	0.48
649001	167	0.489
650001	167	0.532
651001	84	0.578
652001	0	0.574
653001	17	0.561
654001	24	0.526
655001	41	0.493
656001	83	0.49
657001	80	0.49
658001	73	0.504
659001	56	0.525
660001	14	0.529
661001	1	0.522
662001	9	0.485
663001	121	0.454
664001	177	0.43
665001	199	0.421
666001	202	0.464
667001	90	0.503
668001	34	0.533
669001	12	0.549
670001	11	0.55
671001	15	0.543
672001	16	0.529
673001	19	0.525
674001	10	0.516
675001	9	0.482
676001	159	0.49
677001	159	0.503
678001	160	0.524
679001	157	0.567
680001	17	0.573
681001	17	0.566
682001	26	0.534
683001	162	0.533
684001	151	0.534
685001	154	0.544
686001	143	0.572
687001	9	0.566
688001	9	0.573
689001	5	0.604
690001	5	0.626
691001	3	0.658
692001	3	0.681
693001	0	0.664
694001	0	0.66
695001	0	0.605
696001	70	0.538
697001	118	0.501
698001	141	0.47
699001	142	0.485
700001	90	0.51
701001	46	0.511
702001	35	0.52
703001	37	0.525
704001	26	0.536
705001	27	0.532
706001	76	0.531
707001	75	0.54
708001	72	0.542
709001	70	0.551
710001	12	0.543
711001	10	0.528
712001	10	0.524
713001	9	0.512
714001	16	0.493
715001	74	0.501
716001	71	0.496
717001	79	0.499
718001	75	0.48
719001	162	0.468
720001	182	0.467
721001	182	0.485
722001	177	0.533
723001	32	0.557
724001	16	0.571
725001	8	0.563
726001	12	0.551
727001	47	0.539
728001	47	0.529
729001	46	0.519
730001	83	0.526
731001	50	0.529
732001	45	0.523
733001	60	0.509
734001	78	0.501
735001	79	0.497
736001	81	0.506
737001	70	0.529
738001	13	0.538
739001	12	0.541
740001	13	0.527
741001	45	0.522
742001	54	0.503
743001	70	0.487
744001	89	0.499
745001	55	0.496
746001	56	0.498
747001	122	0.498
748001	134	0.505
749001	138	0.514
750001	127	0.521
751001	57	0.541
752001	30	0.54
753001	24	0.553
754001	22	0.561
755001	10	0.562
756001	3	0.575
757001	3	0.547
758001	72	0.558
759001	71	0.552
760001	74	0.54
761001	77	0.557
762001	10	0.549
763001	11	0.543
764001	10	0.533
765001	10	0.539
766001	10	0.536
767001	9	0.54
768001	12	0.557
769001	8	0.56
770001	7	0.575
771001	6	0.568
772001	11	0.552
773001	17	0.538
774001	18	0.514
775001	25	0.494
776001	36	0.487
777001	93	0.496
778001	93	0.497
779001	97	0.517
780001	119	0.489
781001	246	0.452
782001	284	0.443
783001	284	0.435
784001	246	0.445
785001	92	0.454
786001	85	0.485
787001	76	0.514
788001	72	0.551
789001	37	0.591
790001	5	0.572
791001	5	0.55
792001	40	0.542
793001	44	0.53
794001	44	0.51
795001	99	0.477
796001	172	0.477
797001	171	0.466
798001	175	0.45
799001	220	0.439
800001	275	0.387
801001	483	0.34
802001	708	0.322
803001	791	0.319
804001	760	0.318
805001	784	0.352
806001	606	0.399
807001	430	0.46
808001	301	0.518
809001	66	0.529
810001	20	0.524
811001	62	0.523
812001	61	0.52
813001	67	0.537
814001	63	0.553
815001	14	0.556
816001	11	0.566
817001	7	0.569
818001	5	0.578
819001	4	0.582
820001	5	0.574
821001	4	0.575
822001	5	0.58
823001	4	0.583
824001	5	0.584
825001	3	0.57
826001	2	0.557
827001	10	0.532
828001	16	0.529
829001	18	0.539
830001	19	0.541
831001	12	0.553
832001	4	0.524
833001	80	0.516
834001	87	0.516
835001	86	0.512
836001	90	0.54
837001	13	0.538
838001	6	0.542
839001	6	0.533
840001	16	0.512
841001	34	0.502
842001	55	0.503
843001	55	0.525
844001	42	0.558
845001	23	0.578
846001	2	0.592
847001	2	0.595
848001	1	0.593
849001	2	0.594
850001	1	0.567
851001	12	0.54
852001	25	0.528
853001	38	0.527
854001	39	0.534
855001	31	0.524
856001	33	0.51
857001	71	0.479
858001	97	0.466
859001	100	0.462
860001	121	0.445
861001	81	0.438
862001	70	0.426
863001	79	0.428
864001	52	0.427
865001	72	0.407
866001	135	0.384
867001	230	0.35
868001	398	0.33
869001	522	0.328
870001	685	0.325
871001	699	0.351
872001	576	0.368
873001	461	0.39
874001	268	0.396
875001	264	0.387
876001	274	0.419
877001	236	0.423
878001	264	0.439
879001	182	0.472
880001	120	0.477
881001	118	0.511
882001	41	0.544
883001	4	0.547
884001	2	0.555
885001	1	0.564
886001	1	0.564
887001	2	0.56
888001	37	0.554
889001	39	0.523
890001	56	0.522
891001	55	0.53
892001	20	0.513
893001	41	0.53
894001	24	0.497
895001	66	0.461
896001	176	0.481
897001	159	0.479
898001	159	0.509
899001	119	0.536
900001	14	0.526
901001	19	0.521
902001	20	0.512
903001	26	0.518
904001	22	0.521
905001	11	0.53
906001	11	0.55
907001	3	0.57
908001	2	0.593
909001	2	0.6
910001	1	0.6
911001	0	0.598
912001	0	0.596
913001	0	0.59
914001	2	0.6
915001	2	0.582
916001	4	0.573
917001	7	0.572
918001	5	0.562
919001	5	0.573
920001	3	0.538
921001	136	0.513
922001	172	0.477
923001	250	0.469
924001	253	0.508
925001	122	0.535
926001	90	0.568
927001	14	0.573
928001	11	0.573
929001	7	0.567
930001	9	0.569
931001	7	0.565
932001	7	0.566
933001	6	0.564
934001	5	0.552
935001	6	0.547
936001	8	0.542
937001	8	0.545
938001	9	0.559
939001	9	0.563
940001	11	0.543
941001	26	0.536
942001	33	0.519
943001	50	0.488
944001	61	0.501
945001	48	0.5
946001	37	0.489
947001	44	0.503
948001	59	0.491
949001	67	0.501
950001	65	0.486
951001	88	0.488
952001	65	0.456
953001	309	0.454
954001	314	0.485
955001	272	0.498
956001	267	0.549
957001	22	0.541
958001	25	0.541
959001	21	0.537
960001	24	0.532
961001	16	0.519
962001	30	0.487
963001	143	0.485
964001	140	0.489
965001	140	0.504
966001	119	0.542
967001	9	0.564
968001	7	0.56
969001	6	0.582
970001	5	0.595
971001	0	0.581
972001	0	0.585
973001	0	0.566
974001	20	0.527
975001	63	0.533
976001	63	0.529
977001	70	0.521
978001	52	0.533
979001	12	0.513
980001	21	0.497
981001	41	0.489
982001	63	0.492
983001	64	0.492
984001	63	0.502
985001	43	0.509
986001	20	0.522
987001	18	0.535
988001	11	0.53
989001	40	0.525
990001	62	0.501
991001	88	0.498
992001	88	0.504
993001	53	0.515
994001	40	0.497
995001	78	0.491
996001	84	0.469
997001	100	0.48
998001	91	0.514
999001	27	0.499
1000001	97	0.515
1001001	102	0.475
1002001	187	0.468
1003001	187	0.49
1004001	112	0.494
1005001	94	0.5
1006001	139	0.491
1007001	163	0.485
1008001	162	0.487
1009001	161	0.515
1010001	33	0.536
1011001	7	0.54
1012001	7	0.543
1013001	6	0.548
1014001	4	0.541
1015001	6	0.546
1016001	6	0.548
1017001	6	0.544
1018001	18	0.555
1019001	17	0.559
1020001	17	0.545
1021001	29	0.535
1022001	18	0.526
1023001	18	0.513
1024001	21	0.522
1025001	8	0.533
1026001	6	0.531
1027001	12	0.536
1028001	9	0.541
1029001	16	0.536
1030001	21	0.54
1031001	23	0.538
1032001	28	0.541
1033001	20	0.551
1034001	15	0.546
1035001	10	0.547
1036001	6	0.506
1037001	100	0.487
1038001	116	0.498
1039001	112	0.505
1040001	112	0.536
1041001	37	0.542
1042001	26	0.535
1043001	26	0.528
1044001	31	0.535
1045001	17	0.534
1046001	16	0.519
1047001	38	0.52
1048001	33	0.511
1049001	36	0.525
1050001	32	0.543
1051001	11	0.553
1052001	9	0.555
1053001	15	0.546
1054001	16	0.53
1055001	19	0.515
1056001	21	0.516
1057001	12	0.512
1058001	18	0.518
1059001	29	0.511
1060001	34	0.496
1061001	99	0.496
1062001	92	0.479
1063001	105	0.463
1064001	126	0.439
1065001	210	0.411
1066001	273	0.404
1067001	392	0.427
1068001	369	0.457
1069001	228	0.464
1070001	203	0.488
1071001	58	0.471
1072001	66	0.451
1073001	104	0.443
1074001	107	0.414
1075001	232	0.424
1076001	229	0.446
1077001	182	0.459
1078001	174	0.475
1079001	66	0.446
1080001	170	0.426
1081001	207	0.415
1082001	269	0.427
1083001	250	0.47
1084001	141	0.504
1085001	100	0.542
1086001	7	0.548
1087001	7	0.541
1088001	5	0.531
1089001	27	0.523
1090001	27	0.52
1091001	29	0.521
1092001	29	0.516
1093001	20	0.523
1094001	21	0.513
1095001	39	0.498
1096001	83	0.477
1097001	155	0.449
1098001	178	0.459
1099001	160	0.484
1100001	114	0.517
1101001	29	0.516
1102001	183	0.521
1103001	183	0.518
1104001	185	0.5
1105001	201	0.526
1106001	26	0.53
1107001	24	0.529
1108001	24	0.551
1109001	8	0.544
1110001	14	0.545
1111001	14	0.55
1112001	13	0.539
1113001	15	0.547
1114001	5	0.549
1115001	7	0.554
1116001	7	0.548
1117001	20	0.542
1118001	20	0.538
1119001	19	0.512
1120001	39	0.516
1121001	38	0.507
1122001	50	0.495
1123001	54	0.496
1124001	38	0.5
1125001	29	0.512
1126001	22	0.507
1127001	24	0.515
1128001	23	0.508
1129001	21	0.51
1130001	19	0.528
1131001	13	0.542
1132001	8	0.558
1133001	7	0.553
1134001	11	0.549
1135001	13	0.533
1136001	16	0.534
1137001	18	0.541
1138001	10	0.542
1139001	9	0.535
1140001	57	0.534
1141001	53	0.54
1142001	53	0.536
1143001	55	0.564
1144001	4	0.567
1145001	4	0.568
1146001	4	0.567
1147001	3	0.563
1148001	4	0.538
1149001	29	0.491
1150001	120	0.479
1151001	130	0.466
1152001	143	0.47
1153001	159	0.515
1154001	68	0.526
1155001	56	0.53
1156001	53	0.55
1157001	16	0.541
1158001	20	0.547
1159001	21	0.564
1160001	11	0.563
1161001	7	0.55
1162001	16	0.547
1163001	15	0.518
1164001	57	0.497
1165001	86	0.508
1166001	78	0.508
1167001	79	0.525
1168001	36	0.537
1169001	10	0.536
1170001	8	0.522
1171001	54	0.528
1172001	54	0.539
1173001	52	0.546
1174001	49	0.557
1175001	3	0.559
1176001	3	0.554
1177001	2	0.544
1178001	36	0.539
1179001	44	0.524
1180001	50	0.517
1181001	62	0.511
1182001	37	0.509
1183001	28	0.505
1184001	24	0.496
1185001	27	0.486
1186001	40	0.469
1187001	58	0.477
1188001	64	0.491
1189001	49	0.507
1190001	28	0.507
1191001	36	0.474
1192001	148	0.459
1193001	154	0.452
1194001	165	0.474
1195001	141	0.503
1196001	23	0.518
1197001	18	0.524
1198001	10	0.516
1199001	13	0.523
1200001	11	0.517
1201001	20	0.521
1202001	49	0.522
1203001	49	0.512
1204001	59	0.506
1205001	81	0.504
1206001	49	0.487
1207001	78	0.462
1208001	181	0.481
1209001	152	0.492
1210001	152	0.526
1211001	117	0.563
1212001	6	0.564
1213001	3	0.569
1214001	2	0.555
1215001	3	0.556
1216001	3	0.55
1217001	6	0.545
1218001	6	0.553
1219001	6	0.548
1220001	8	0.532
1221001	19	0.529
1222001	19	0.522
1223001	18	0.517
1224001	33	0.521
1225001	39	0.5
1226001	66	0.51
1227001	66	0.523
1228001	47	0.532
1229001	29	0.547
1230001	3	0.531
1231001	4	0.516
1232001	8	0.517
1233001	26	0.501
1234001	57	0.496
1235001	61	0.503
1236001	60	0.488
1237001	55	0.511
1238001	25	0.526
1239001	23	0.537
1240001	20	0.55
1241001	12	0.507
1242001	115	0.478
1243001	128	0.448
1244001	192	0.449
1245001	189	0.482
1246001	86	0.513
1247001	91	0.506
1248001	83	0.466
1249001	224	0.443
1250001	253	0.42
1251001	254	0.438
1252001	253	0.478
1253001	111	0.504
1254001	88	0.526
1255001	68	0.524
1256001	28	0.52
1257001	34	0.518
1258001	35	0.518
1259001	33	0.531
1260001	23	0.536
1261001	16	0.539
1262001	9	0.541
1263001	14	0.544
1264001	20	0.536
1265001	42	0.528
1266001	53	0.519
1267001	51	0.503
1268001	63	0.502
1269001	49	0.515
1270001	41	0.507
1271001	48	0.488
1272001	62	0.462
1273001	125	0.426
1274001	203	0.422
1275001	206	0.457
1276001	171	0.465
1277001	145	0.466
1278001	120	0.471
1279001	114	0.46
1280001	120	0.46
1281001	106	0.485
1282001	60	0.485
1283001	66	0.48
1284001	99	0.498
1285001	80	0.486
1286001	83	0.489
1287001	76	0.495
1288001	50	0.511
1289001	36	0.526
1290001	21	0.506
1291001	64	0.47
1292001	99	0.439
1293001	109	0.419
1294001	124	0.432
1295001	165	0.48
1296001	116	0.509
1297001	111	0.533
1298001	101	0.542
1299001	19	0.533
1300001	19	0.523
1301001	64	0.53
1302001	61	0.532
1303001	56	0.523
1304001	83	0.52
1305001	42	0.512
1306001	40	0.519
1307001	39	0.532
1308001	13	0.538
1309001	4	0.542
1310001	4	0.534
1311001	5	0.536
1312001	6	0.514
1313001	45	0.494
1314001	56	0.495
1315001	53	0.497
1316001	52	0.526
1317001	14	0.534
1318001	4	0.533
1319001	6	0.538
1320001	6	0.524
1321001	19	0.519
1322001	35	0.527
1323001	34	0.504
1324001	48	0.522
1325001	35	0.53
1326001	22	0.523
1327001	22	0.519
1328001	57	0.473
1329001	100	0.44
1330001	170	0.422
1331001	185	0.436
1332001	138	0.472
1333001	95	0.514
1334001	21	0.524
1335001	21	0.539
1336001	17	0.549
1337001	17	0.544
1338001	21	0.566
1339001	8	0.557
1340001	10	0.557
1341001	11	0.557
1342001	10	0.541
1343001	22	0.54
1344001	29	0.509
1345001	68	0.502
1346001	86	0.509
1347001	72	0.498
1348001	97	0.51
1349001	80	0.515
1350001	60	0.5
1351001	74	0.487
1352001	59	0.499
1353001	36	0.499
1354001	35	0.517
1355001	21	0.545
1356001	2	0.542
1357001	3	0.546
1358001	3	0.549
1359001	5	0.55
1360001	5	0.556
1361001	7	0.541
1362001	40	0.529
1363001	71	0.536
1364001	73	0.53
1365001	71	0.535
1366001	39	0.517
1367001	17	0.47
1368001	140	0.459
1369001	151	0.464
1370001	155	0.489
1371001	144	0.528
1372001	19	0.542
1373001	6	0.535
1374001	9	0.52
1375001	58	0.516
1376001	58	0.504
1377001	69	0.486
1378001	117	0.468
1379001	110	0.43
1380001	191	0.418
1381001	244	0.436
1382001	193	0.466
1383001	154	0.502
1384001	76	0.528
1385001	14	0.538
1386001	12	0.534
1387001	8	0.528
1388001	9	0.527
1389001	7	0.519
1390001	10	0.521
1391001	20	0.521
1392001	24	0.5
1393001	65	0.466
1394001	198	0.452
1395001	209	0.459
1396001	202	0.473
1397001	163	0.508
1398001	29	0.526
1399001	9	0.517
1400001	21	0.524
1401001	23	0.509
1402001	50	0.487
1403001	94	0.466
1404001	142	0.446
1405001	150	0.463
1406001	125	0.493
1407001	81	0.523
1408001	27	0.546
1409001	16	0.549
1410001	14	0.537
1411001	20	0.516
1412001	27	0.498
1413001	62	0.48
1414001	102	0.459
1415001	130	0.468
1416001	125	0.485
1417001	89	0.502
1418001	49	0.519
1419001	20	0.53
1420001	15	0.532
1421001	18	0.525
1422001	23	0.519
1423001	22	0.523
1424001	20	0.516
1425001	20	0.515
1426001	20	0.521
1427001	21	0.51
1428001	44	0.52
1429001	41	0.524
1430001	37	0.537
1431001	31	0.553
1432001	8	0.535
1433001	14	0.541
1434001	10	0.534
1435001	13	0.526
1436001	13	0.548
1437001	10	0.548
1438001	9	0.538
1439001	24	0.537
1440001	24	0.52
1441001	65	0.523
1442001	69	0.525
1443001	62	0.533
1444001	61	0.514
1445001	36	0.502
1446001	45	0.516
1447001	35	0.511
1448001	36	0.53
1449001	42	0.53
1450001	64	0.52
1451001	73	0.517
1452001	75	0.516
1453001	61	0.496
1454001	157	0.479
1455001	165	0.49
1456001	165	0.497
1457001	155	0.531
1458001	24	0.55
1459001	11	0.546
1460001	7	0.546
1461001	11	0.545
1462001	12	0.54
1463001	14	0.533
1464001	24	0.528
1465001	22	0.521
1466001	33	0.53
1467001	26	0.538
1468001	17	0.518
1469001	49	0.512
1470001	47	0.516
1471001	51	0.518
1472001	50	0.563
1473001	16	0.579
1474001	5	0.569
1475001	2	0.561
1476001	12	0.516
1477001	41	0.512
1478001	43	0.51
1479001	48	0.507
1480001	45	0.529
1481001	16	0.523
1482001	15	0.535
1483001	15	0.528
1484001	27	0.513
1485001	71	0.511
1486001	76	0.507
1487001	75	0.526
1488001	56	0.543
1489001	12	0.541
1490001	16	0.545
1491001	13	0.536
1492001	16	0.535
1493001	21	0.523
1494001	34	0.509
1495001	38	0.495
1496001	50	0.508
1497001	44	0.525
1498001	28	0.528
1499001	41	0.528
1500001	34	0.507
1501001	41	0.505
1502001	44	0.499
1503001	37	0.479
1504001	134	0.453
1505001	177	0.431
1506001	204	0.42
1507001	203	0.439
1508001	117	0.467
1509001	67	0.479
1510001	42	0.479
1511001	48	0.472
1512001	40	0.454
1513001	52	0.447
1514001	49	0.435
1515001	76	0.446
1516001	72	0.454
1517001	75	0.459
1518001	78	0.467
1519001	58	0.466
1520001	60	0.456
1521001	64	0.448
1522001	79	0.443
1523001	72	0.434
1524001	94	0.416
1525001	231	0.412
1526001	235	0.419
1527001	234	0.408
1528001	284	0.439
1529001	145	0.467
1530001	134	0.481
1531001	143	0.525
1532001	64	0.544
1533001	48	0.545
1534001	33	0.559
1535001	8	0.558
1536001	7	0.563
1537001	11	0.571
1538001	6	0.541
1539001	20	0.51
1540001	53	0.482
1541001	65	0.465
1542001	88	0.481
1543001	83	0.492
1544001	55	0.498
1545001	69	0.493
1546001	55	0.504
1547001	46	0.517
1548001	50	0.535
1549001	19	0.547
1550001	12	0.542
1551001	12	0.536
1552001	2	0.511
1553001	21	0.496
1554001	39	0.485
1555001	51	0.492
1556001	51	0.516
1557001	37	0.528
1558001	21	0.535
1559001	16	0.535
1560001	20	0.528
1561001	16	0.538
1562001	13	0.549
1563001	7	0.528
1564001	63	0.527
1565001	66	0.511
1566001	80	0.503
1567001	81	0.514
1568001	50	0.498
1569001	79	0.505
1570001	75	0.51
1571001	81	0.515
1572001	61	0.527
1573001	35	0.537
1574001	24	0.531
1575001	18	0.525
1576001	14	0.517
1577001	16	0.5
1578001	33	0.49
1579001	35	0.457
1580001	143	0.429
1581001	270	0.415
1582001	271	0.4
1583001	364	0.426
1584001	257	0.454
1585001	147	0.486
1586001	129	0.509
1587001	37	0.511
1588001	42	0.527
1589001	20	0.511
1590001	40	0.519
1591001	36	0.531
1592001	29	0.529
1593001	26	0.536
1594001	13	0.535
1595001	15	0.518
1596001	33	0.496
1597001	54	0.492
1598001	47	0.473
1599001	113	0.477
1600001	98	0.498
1601001	86	0.505
1602001	90	0.499
1603001	102	0.528
1604001	96	0.54
1605001	86	0.552
1606001	83	0.585
1607001	4	0.573
1608001	6	0.563
1609001	36	0.538
1610001	47	0.522
1611001	65	0.526
1612001	68	0.538
1613001	39	0.555
1614001	27	0.567
1615001	7	0.565
1616001	3	0.55
1617001	12	0.552
1618001	14	0.54
1619001	17	0.543
1620001	16	0.541
1621001	7	0.52
1622001	21	0.517
1623001	18	0.511
1624001	21	0.516
1625001	25	0.512
1626001	29	0.507
1627001	37	0.498
1628001	33	0.49
1629001	35	0.502
1630001	18	0.497
1631001	21	0.478
1632001	121	0.469
1633001	137	0.469
1634001	139	0.487
1635001	146	0.527
1636001	52	0.541
1637001	33	0.53
1638001	50	0.51
1639001	79	0.482
1640001	99	0.474
1641001	104	0.456
1642001	146	0.453
1643001	162	0.446
1644001	189	0.444
1645001	208	0.461
1646001	171	0.472
1647001	116	0.502
1648001	70	0.52
1649001	44	0.538
1650001	18	0.553
1651001	11	0.541
1652001	6	0.509
1653001	52	0.491
1654001	71	0.469
1655001	84	0.451
1656001	134	0.443
1657001	134	0.425
1658001	167	0.418
1659001	183	0.415
1660001	196	0.423
1661001	191	0.42
1662001	196	0.409
1663001	302	0.392
1664001	342	0.376
1665001	398	0.375
1666001	462	0.408
1667001	352	0.444
1668001	282	0.481
1669001	184	0.52
1670001	65	0.525
1671001	47	0.529
1672001	15	0.522
1673001	26	0.516
1674001	29	0.517
1675001	24	0.52
1676001	24	0.517
1677001	47	0.52
1678001	41	0.504
1679001	57	0.494
1680001	55	0.488
1681001	49	0.461
1682001	78	0.468
1683001	64	0.472
1684001	64	0.493
1685001	41	0.527
1686001	17	0.533
1687001	18	0.546
1688001	18	0.549
1689001	14	0.545
1690001	15	0.557
1691001	9	0.558
1692001	10	0.556
1693001	22	0.561
1694001	17	0.532
1695001	38	0.513
1696001	86	0.511
1697001	73	0.502
1698001	87	0.506
1699001	103	0.53
1700001	56	0.535
1701001	57	0.54
1702001	45	0.545
1703001	35	0.529
1704001	35	0.525
1705001	38	0.527
1706001	37	0.528
1707001	21	0.546
1708001	18	0.554
1709001	13	0.545
1710001	12	0.547
1711001	3	0.539
1712001	6	0.515
1713001	33	0.525
1714001	35	0.531
1715001	34	0.527
1716001	33	0.54
1717001	7	0.53
1718001	18	0.53
1719001	18	0.52
1720001	26	0.531
1721001	30	0.553
1722001	16	0.562
1723001	15	0.571
1724001	9	0.559
1725001	12	0.535
1726001	16	0.535
1727001	17	0.545
1728001	18	0.556
1729001	14	0.578
1730001	10	0.572
1731001	10	0.565
1732001	5	0.558
1733001	7	0.547
1734001	10	0.542
1735001	9	0.544
1736001	13	0.548
1737001	10	0.548
1738001	9	0.538
1739001	23	0.542
1740001	21	0.523
1741001	29	0.513
1742001	35	0.514
1743001	36	0.5
1744001	45	0.501
1745001	76	0.498
1746001	78	0.503
1747001	65	0.5
1748001	83	0.511
1749001	53	0.519
1750001	54	0.522
1751001	54	0.541
1752001	25	0.55
1753001	13	0.549
1754001	3	0.534
1755001	16	0.504
1756001	21	0.495
1757001	24	0.504
1758001	23	0.502
1759001	18	0.503
1760001	40	0.458
1761001	377	0.427
1762001	398	0.431
1763001	400	0.446
1764001	385	0.487
1765001	53	0.516
1766001	32	0.517
1767001	46	0.497
1768001	47	0.484
1769001	78	0.432
1770001	189	0.416
1771001	221	0.412
1772001	231	0.411
1773001	225	0.439
1774001	130	0.458
1775001	79	0.476
1776001	58	0.473
1777001	94	0.495
1778001	79	0.492
1779001	90	0.508
1780001	88	0.54
1781001	20	0.55
1782001	20	0.582
1783001	6	0.581
1784001	6	0.559
1785001	71	0.55
1786001	70	0.532
1787001	68	0.535
1788001	68	0.558
1789001	3	0.562
1790001	8	0.56
1791001	14	0.552
1792001	22	0.497
1793001	168	0.477
1794001	188	0.477
1795001	181	0.474
1796001	179	0.53
1797001	32	0.558
1798001	7	0.564
1799001	6	0.571
1800001	1	0.576
1801001	3	0.564
1802001	5	0.545
1803001	61	0.537
1804001	72	0.52
1805001	72	0.512
1806001	81	0.518
1807001	26	0.516
1808001	19	0.511
1809001	22	0.491
1810001	41	0.478
1811001	68	0.468
1812001	71	0.438
1813001	140	0.424
1814001	150	0.414
1815001	165	0.417
1816001	178	0.449
1817001	107	0.489
1818001	71	0.52
1819001	38	0.531
1820001	23	0.531
1821001	22	0.526
1822001	26	0.528
1823001	16	0.538
1824001	10	0.537
1825001	19	0.539
1826001	15	0.542
1827001	15	0.517
1828001	42	0.509
1829001	52	0.506
1830001	53	0.491
1831001	64	0.512
1832001	37	0.516
1833001	25	0.51
1834001	25	0.518
1835001	16	0.508
1836001	17	0.513
1837001	14	0.52
1838001	12	0.523
1839001	10	0.535
1840001	15	0.54
1841001	15	0.545
1842001	12	0.529
1843001	51	0.515
1844001	64	0.518
1845001	59	0.511
1846001	64	0.519
1847001	27	0.529
1848001	12	0.499
1849001	41	0.477
1850001	111	0.456
1851001	194	0.44
1852001	209	0.471
1853001	181	0.464
1854001	218	0.485
1855001	134	0.503
1856001	120	0.499
1857001	119	0.523
1858001	17	0.544
1859001	16	0.543
1860001	15	0.547
1861001	14	0.567
1862001	5	0.563
1863001	5	0.564
1864001	2	0.565
1865001	3	0.553
1866001	3	0.546
1867001	5	0.544
1868001	14	0.543
1869001	13	0.546
1870001	13	0.542
1871001	17	0.553
1872001	8	0.554
1873001	8	0.545
1874001	7	0.546
1875001	5	0.537
1876001	8	0.528
1877001	16	0.527
1878001	19	0.52
1879001	21	0.518
1880001	32	0.512
1881001	61	0.52
1882001	59	0.528
1883001	55	0.518
1884001	46	0.524
1885001	21	0.518
1886001	20	0.492
1887001	99	0.492
1888001	101	0.492
1889001	89	0.471
1890001	154	0.458
1891001	111	0.454
1892001	119	0.447
1893001	134	0.454
1894001	99	0.488
1895001	66	0.499
1896001	71	0.518
1897001	56	0.533
1898001	28	0.54
1899001	24	0.535
1900001	76	0.524
1901001	79	0.535
1902001	79	0.531
1903001	83	0.54
1904001	10	0.553
1905001	7	0.564
1906001	6	0.585
1907001	1	0.575
1908001	5	0.553
1909001	13	0.533
1910001	17	0.523
1911001	18	0.54
1912001	18	0.562
1913001	10	0.566
1914001	17	0.556
1915001	30	0.55
1916001	29	0.541
1917001	32	0.531
1918001	26	0.509
1919001	39	0.49
1920001	56	0.463
1921001	139	0.473
1922001	134	0.496
1923001	111	0.499
1924001	99	0.52
1925001	20	0.524
1926001	20	0.526
1927001	24	0.519
1928001	41	0.527
1929001	34	0.523
1930001	39	0.511
1931001	35	0.529
1932001	21	0.535
1933001	21	0.539
1934001	15	0.558
1935001	11	0.567
1936001	1	0.572
1937001	2	0.581
1938001	2	0.571
1939001	6	0.574
1940001	6	0.558
1941001	7	0.538
1942001	27	0.533
1943001	26	0.526
1944001	26	0.507
1945001	68	0.506
1946001	50	0.505
1947001	53	0.481
1948001	86	0.468
1949001	131	0.485
1950001	130	0.49
1951001	124	0.515
1952001	95	0.547
1953001	10	0.537
1954001	9	0.526
1955001	34	0.519
1956001	39	0.518
1957001	53	0.515
1958001	63	0.508
1959001	69	0.515
1960001	63	0.515
1961001	58	0.516
1962001	52	0.538
1963001	28	0.537
1964001	32	0.531
1965001	42	0.536
1966001	38	0.532
1967001	32	0.52
1968001	34	0.532
1969001	14	0.535
1970001	16	0.523
1971001	21	0.546
1972001	12	0.539
1973001	10	0.539
1974001	8	0.551
1975001	8	0.542
1976001	10	0.556
1977001	9	0.568
1978001	10	0.571
1979001	14	0.578
1980001	12	0.566
1981001	23	0.551
1982001	22	0.553
1983001	12	0.548
1984001	12	0.53
1985001	14	0.54
1986001	19	0.542
1987001	19	0.534
1988001	19	0.549
1989001	14	0.54
1990001	9	0.527
1991001	17	0.525
1992001	26	0.518
1993001	37	0.499
1994001	75	0.495
1995001	184	0.475
1996001	223	0.475
1997001	208	0.488
[truncated: 2,581 more rows]

## Sheet: NC_012125
TSP calls and GC content in each window
Start Site of window	TSP calls	GC content
1	17	0.554
1001	17	0.568
2001	2	0.557
3001	6	0.553
4001	5	0.547
5001	10	0.536
6001	16	0.538
7001	16	0.53
8001	25	0.513
9001	66	0.514
10001	60	0.51
11001	62	0.505
12001	83	0.488
13001	86	0.469
14001	125	0.432
15001	182	0.439
16001	153	0.466
17001	104	0.488
18001	65	0.537
19001	3	0.539
20001	3	0.517
21001	77	0.491
22001	132	0.48
23001	139	0.484
24001	137	0.509
25001	64	0.528
26001	12	0.525
27001	5	0.527
28001	10	0.532
29001	13	0.51
30001	41	0.474
31001	222	0.434
32001	315	0.406
33001	344	0.425
34001	319	0.451
35001	147	0.479
36001	63	0.492
37001	33	0.492
38001	42	0.51
39001	38	0.515
40001	26	0.532
41001	24	0.54
42001	10	0.524
43001	22	0.498
44001	65	0.498
45001	65	0.502
46001	64	0.525
47001	46	0.55
48001	2	0.547
49001	1	0.551
50001	1	0.528
51001	10	0.528
52001	13	0.521
53001	18	0.496
54001	31	0.501
55001	25	0.533
56001	21	0.564
57001	16	0.603
58001	3	0.612
59001	5	0.558
60001	71	0.531
61001	71	0.514
62001	71	0.519
63001	66	0.554
64001	1	0.558
65001	3	0.553
66001	10	0.509
67001	298	0.507
68001	298	0.512
69001	297	0.522
70001	291	0.583
71001	3	0.561
72001	65	0.558
73001	64	0.54
74001	69	0.521
75001	72	0.534
76001	12	0.529
77001	14	0.53
78001	12	0.536
79001	9	0.5
80001	111	0.507
81001	111	0.522
82001	107	0.516
83001	108	0.559
84001	7	0.546
85001	9	0.522
86001	21	0.482
87001	173	0.462
88001	200	0.449
89001	212	0.458
90001	207	0.508
91001	54	0.528
92001	27	0.549
93001	16	0.554
94001	10	0.541
95001	14	0.548
96001	11	0.548
97001	7	0.544
98001	8	0.542
99001	4	0.527
100001	4	0.53
101001	4	0.546
102001	2	0.559
103001	2	0.569
104001	1	0.567
105001	1	0.56
106001	2	0.552
107001	16	0.511
108001	135	0.505
109001	146	0.509
110001	145	0.512
111001	131	0.568
112001	12	0.566
113001	4	0.561
114001	5	0.569
115001	10	0.558
116001	11	0.58
117001	8	0.579
118001	11	0.576
119001	7	0.561
120001	27	0.534
121001	39	0.547
122001	35	0.542
123001	36	0.55
124001	16	0.565
125001	3	0.515
126001	199	0.488
127001	240	0.485
128001	249	0.48
129001	252	0.514
130001	70	0.53
131001	77	0.52
132001	79	0.528
133001	77	0.531
134001	67	0.543
135001	19	0.565
136001	8	0.564
137001	10	0.566
138001	6	0.566
139001	6	0.565
140001	9	0.564
141001	7	0.572
142001	9	0.573
143001	8	0.568
144001	14	0.562
145001	15	0.548
146001	16	0.541
147001	16	0.543
148001	6	0.537
149001	7	0.535
150001	10	0.533
151001	12	0.525
152001	12	0.531
153001	13	0.538
154001	11	0.531
155001	23	0.53
156001	30	0.526
157001	34	0.518
158001	34	0.527
159001	19	0.532
160001	12	0.54
161001	4	0.551
162001	1	0.553
163001	3	0.555
164001	10	0.548
165001	12	0.538
166001	17	0.534
167001	24	0.523
168001	34	0.513
169001	72	0.515
170001	72	0.516
171001	63	0.521
172001	49	0.544
173001	10	0.541
174001	10	0.542
175001	19	0.535
176001	24	0.535
177001	23	0.544
178001	41	0.544
179001	46	0.555
180001	38	0.561
181001	38	0.553
182001	41	0.541
183001	38	0.529
184001	69	0.526
185001	70	0.538
186001	45	0.555
187001	36	0.558
188001	16	0.546
189001	15	0.522
190001	26	0.532
191001	24	0.539
192001	14	0.549
193001	15	0.575
194001	2	0.547
195001	13	0.528
196001	28	0.514
197001	38	0.502
198001	39	0.522
199001	30	0.541
200001	15	0.545
201001	5	0.543
202001	5	0.514
203001	147	0.5
204001	154	0.496
205001	158	0.501
206001	157	0.526
207001	23	0.547
208001	16	0.554
209001	12	0.558
210001	15	0.547
211001	12	0.549
212001	13	0.564
213001	13	0.569
214001	10	0.584
215001	4	0.577
216001	4	0.57
217001	6	0.547
218001	19	0.531
219001	34	0.534
220001	32	0.537
221001	29	0.563
222001	19	0.597
223001	3	0.539
224001	322	0.51
225001	348	0.5
226001	348	0.483
227001	351	0.537
228001	33	0.549
229001	11	0.535
230001	18	0.531
231001	17	0.534
232001	27	0.54
233001	30	0.549
234001	22	0.553
235001	29	0.554
236001	18	0.548
237001	15	0.525
238001	29	0.528
239001	20	0.515
240001	24	0.519
241001	21	0.526
242001	31	0.515
243001	33	0.514
244001	34	0.525
245001	35	0.545
246001	9	0.549
247001	8	0.54
248001	6	0.523
249001	4	0.519
250001	7	0.511
251001	10	0.524
252001	11	0.529
253001	13	0.523
254001	19	0.534
255001	15	0.528
256001	12	0.526
257001	12	0.527
258001	5	0.511
259001	13	0.51
260001	19	0.514
261001	19	0.524
262001	21	0.541
263001	13	0.551
264001	6	0.556
265001	4	0.558
266001	0	0.558
267001	1	0.553
268001	5	0.551
269001	6	0.532
270001	11	0.528
271001	13	0.528
272001	14	0.539
273001	13	0.542
274001	20	0.546
275001	17	0.547
276001	26	0.535
277001	26	0.545
278001	20	0.536
279001	27	0.528
280001	20	0.523
281001	21	0.513
282001	19	0.51
283001	20	0.52
284001	13	0.514
285001	15	0.525
286001	15	0.531
287001	7	0.523
288001	10	0.519
289001	13	0.507
290001	27	0.516
291001	27	0.517
292001	33	0.525
293001	30	0.532
294001	15	0.503
295001	99	0.502
296001	103	0.492
297001	106	0.496
298001	111	0.535
299001	27	0.558
300001	15	0.586
301001	10	0.6
302001	2	0.593
303001	2	0.565
304001	33	0.544
305001	121	0.551
306001	122	0.548
307001	123	0.558
308001	98	0.569
309001	10	0.52
310001	56	0.492
311001	127	0.5
312001	124	0.508
313001	123	0.547
314001	77	0.539
315001	34	0.52
316001	139	0.53
317001	140	0.539
318001	139	0.587
319001	110	0.619
320001	2	0.57
321001	66	0.557
322001	88	0.546
323001	91	0.51
324001	117	0.546
325001	52	0.564
326001	30	0.584
327001	27	0.625
328001	0	0.581
329001	96	0.54
330001	121	0.469
331001	245	0.398
332001	421	0.423
333001	326	0.403
334001	373	0.426
335001	283	0.465
336001	109	0.478
337001	108	0.519
338001	40	0.514
339001	81	0.511
340001	84	0.471
341001	126	0.439
342001	152	0.44
343001	99	0.45
344001	105	0.492
345001	66	0.528
346001	36	0.54
347001	27	0.529
348001	32	0.512
349001	37	0.497
350001	52	0.493
351001	79	0.517
352001	63	0.531
353001	56	0.534
354001	45	0.543
355001	10	0.532
356001	27	0.517
357001	46	0.506
358001	78	0.512
359001	75	0.518
360001	58	0.519
361001	43	0.541
362001	7	0.52
363001	48	0.486
364001	89	0.476
365001	115	0.467
366001	116	0.479
367001	73	0.499
368001	34	0.51
369001	6	0.483
370001	63	0.454
371001	127	0.462
372001	130	0.465
373001	143	0.498
374001	90	0.536
375001	28	0.515
376001	41	0.494
377001	55	0.444
378001	193	0.413
379001	235	0.418
380001	226	0.422
381001	236	0.434
382001	151	0.427
383001	146	0.414
384001	158	0.45
385001	119	0.498
386001	64	0.54
387001	29	0.575
388001	10	0.574
389001	9	0.579
390001	6	0.585
391001	3	0.593
392001	1	0.592
393001	1	0.567
394001	35	0.552
395001	44	0.515
396001	77	0.493
397001	85	0.485
398001	68	0.477
399001	64	0.489
400001	40	0.486
401001	47	0.507
402001	30	0.527
403001	25	0.54
404001	22	0.558
405001	14	0.544
406001	17	0.537
407001	20	0.519
408001	37	0.523
409001	33	0.522
410001	42	0.531
411001	41	0.544
412001	18	0.55
413001	15	0.566
414001	3	0.571
415001	0	0.581
416001	0	0.54
417001	132	0.495
418001	158	0.465
419001	172	0.439
420001	197	0.456
421001	69	0.486
422001	70	0.501
423001	57	0.517
424001	41	0.517
425001	46	0.522
426001	25	0.519
427001	33	0.511
428001	27	0.504
429001	54	0.491
430001	73	0.497
431001	67	0.51
432001	67	0.527
433001	81	0.529
434001	80	0.527
435001	82	0.523
436001	83	0.53
437001	33	0.542
438001	14	0.554
439001	9	0.571
440001	5	0.574
441001	5	0.582
442001	0	0.566
443001	15	0.549
444001	16	0.524
445001	42	0.526
446001	44	0.535
447001	31	0.534
448001	31	0.563
449001	5	0.561
450001	3	0.553
451001	7	0.564
452001	8	0.545
453001	15	0.53
454001	21	0.539
455001	15	0.527
456001	14	0.527
457001	8	0.533
458001	3	0.518
459001	14	0.515
460001	18	0.508
461001	39	0.521
462001	39	0.537
463001	28	0.539
464001	24	0.559
465001	3	0.557
466001	4	0.557
467001	5	0.562
468001	4	0.561
469001	8	0.545
470001	23	0.539
471001	23	0.545
472001	24	0.549
473001	21	0.569
474001	5	0.572
475001	10	0.569
476001	11	0.565
477001	9	0.565
478001	8	0.565
479001	3	0.551
480001	5	0.548
481001	6	0.523
482001	34	0.499
483001	69	0.487
484001	79	0.472
485001	89	0.486
486001	61	0.503
487001	27	0.528
488001	13	0.536
489001	5	0.518
490001	54	0.518
491001	91	0.517
492001	95	0.505
493001	108	0.517
494001	59	0.508
495001	24	0.501
496001	24	0.511
497001	16	0.513
498001	23	0.527
499001	20	0.524
500001	24	0.523
501001	20	0.527
502001	16	0.513
503001	27	0.517
504001	19	0.524
505001	18	0.529
506001	16	0.546
507001	4	0.54
508001	45	0.535
509001	45	0.535
510001	46	0.54
511001	52	0.559
512001	11	0.56
513001	13	0.563
514001	11	0.549
515001	8	0.542
516001	10	0.541
517001	22	0.523
518001	44	0.508
519001	59	0.483
520001	92	0.454
521001	245	0.465
522001	225	0.487
523001	207	0.508
524001	173	0.545
525001	3	0.525
526001	41	0.514
527001	50	0.506
528001	51	0.506
529001	51	0.526
530001	11	0.533
531001	4	0.537
532001	14	0.536
533001	19	0.555
534001	19	0.567
535001	18	0.57
536001	8	0.564
537001	3	0.544
538001	8	0.537
539001	11	0.542
540001	9	0.543
541001	11	0.549
542001	14	0.554
543001	11	0.545
544001	55	0.553
545001	58	0.532
546001	65	0.523
547001	69	0.528
548001	35	0.51
549001	45	0.511
550001	80	0.53
551001	75	0.542
552001	69	0.556
553001	69	0.568
554001	25	0.533
555001	36	0.523
556001	34	0.525
557001	19	0.521
558001	15	0.552
559001	4	0.562
560001	3	0.568
561001	4	0.557
562001	51	0.533
563001	52	0.524
564001	51	0.515
565001	53	0.534
566001	9	0.543
567001	13	0.527
568001	56	0.524
569001	64	0.525
570001	71	0.515
571001	74	0.511
572001	47	0.501
573001	57	0.476
574001	59	0.47
575001	90	0.469
576001	125	0.472
577001	107	0.494
578001	96	0.51
579001	70	0.523
580001	26	0.531
581001	23	0.519
582001	42	0.499
583001	87	0.516
584001	82	0.527
585001	82	0.545
586001	61	0.576
587001	3	0.574
588001	1	0.586
589001	1	0.58
590001	5	0.554
591001	20	0.554
592001	20	0.529
593001	25	0.52
594001	42	0.539
595001	31	0.512
596001	57	0.515
597001	76	0.52
598001	56	0.522
599001	52	0.542
600001	27	0.539
601001	8	0.537
602001	10	0.488
603001	117	0.463
604001	146	0.437
605001	201	0.423
606001	211	0.433
607001	168	0.439
608001	144	0.436
609001	125	0.428
610001	138	0.444
611001	92	0.404
612001	371	0.402
613001	420	0.405
614001	433	0.408
615001	429	0.478
616001	144	0.503
617001	58	0.517
618001	32	0.527
619001	26	0.507
620001	36	0.518
621001	32	0.519
622001	28	0.509
623001	24	0.52
624001	24	0.519
625001	31	0.527
626001	23	0.533
627001	20	0.519
628001	24	0.521
629001	20	0.521
630001	23	0.523
631001	25	0.541
632001	13	0.539
633001	66	0.554
634001	61	0.575
635001	60	0.577
636001	60	0.594
637001	4	0.572
638001	44	0.545
639001	50	0.538
640001	53	0.538
641001	53	0.563
642001	15	0.583
643001	11	0.589
644001	6	0.569
645001	35	0.564
646001	35	0.568
647001	31	0.561
648001	32	0.576
649001	4	0.564
650001	5	0.564
651001	5	0.565
652001	4	0.563
653001	5	0.563
654001	14	0.548
655001	17	0.534
656001	22	0.488
657001	117	0.461
658001	237	0.447
659001	273	0.454
660001	268	0.496
661001	173	0.501
662001	100	0.516
663001	62	0.524
664001	62	0.515
665001	64	0.543
666001	6	0.532
667001	34	0.535
668001	40	0.535
669001	45	0.526
670001	48	0.537
671001	34	0.55
672001	28	0.569
673001	19	0.581
674001	16	0.596
675001	1	0.571
676001	1	0.522
677001	93	0.519
678001	92	0.506
679001	97	0.511
680001	100	0.518
681001	93	0.495
682001	134	0.495
683001	137	0.498
684001	136	0.512
685001	71	0.506
686001	114	0.491
687001	121	0.487
688001	126	0.513
689001	111	0.535
690001	33	0.554
691001	18	0.557
692001	14	0.544
693001	11	0.543
694001	11	0.542
695001	17	0.542
696001	17	0.553
697001	15	0.559
698001	11	0.562
699001	6	0.566
700001	3	0.541
701001	14	0.531
702001	25	0.524
703001	33	0.502
704001	53	0.509
705001	54	0.51
706001	46	0.494
707001	77	0.508
708001	58	0.516
709001	47	0.518
710001	48	0.541
711001	8	0.546
712001	8	0.532
713001	26	0.535
714001	20	0.54
715001	20	0.535
716001	31	0.548
717001	15	0.542
718001	21	0.529
719001	27	0.53
720001	17	0.524
721001	16	0.529
722001	11	0.532
723001	9	0.532
724001	8	0.544
725001	8	0.553
726001	7	0.549
727001	12	0.55
728001	13	0.536
729001	25	0.525
730001	29	0.528
731001	23	0.519
732001	36	0.512
733001	47	0.524
734001	44	0.528
735001	41	0.528
736001	39	0.538
737001	47	0.512
738001	72	0.508
739001	74	0.515
740001	63	0.525
741001	30	0.55
742001	6	0.563
743001	12	0.565
744001	18	0.541
745001	23	0.525
746001	33	0.512
747001	36	0.51
748001	36	0.538
749001	35	0.536
750001	25	0.542
751001	14	0.543
752001	7	0.535
753001	3	0.511
754001	96	0.507
755001	125	0.513
756001	128	0.528
757001	129	0.58
758001	34	0.585
759001	7	0.599
760001	5	0.591
761001	4	0.57
762001	52	0.556
763001	106	0.547
764001	106	0.543
765001	107	0.535
766001	73	0.553
767001	17	0.557
768001	15	0.559
769001	17	0.571
770001	4	0.563
771001	18	0.55
772001	20	0.518
773001	60	0.51
774001	60	0.524
775001	46	0.52
776001	48	0.537
777001	5	0.551
778001	4	0.542
779001	4	0.551
780001	0	0.56
781001	0	0.563
782001	1	0.562
783001	2	0.514
784001	200	0.483
785001	373	0.475
786001	372	0.474
787001	371	0.505
788001	180	0.53
789001	19	0.528
790001	20	0.533
791001	30	0.546
792001	25	0.545
793001	16	0.537
794001	24	0.519
795001	19	0.516
796001	25	0.521
797001	22	0.509
798001	40	0.517
799001	39	0.495
800001	46	0.447
801001	176	0.422
802001	236	0.382
803001	331	0.367
804001	404	0.428
805001	334	0.498
806001	247	0.567
807001	148	0.621
808001	61	0.606
809001	12	0.585
810001	12	0.56
811001	12	0.537
812001	18	0.548
813001	8	0.55
814001	11	0.56
815001	11	0.559
816001	19	0.531
817001	44	0.523
818001	49	0.515
819001	51	0.516
820001	43	0.542
821001	20	0.552
822001	13	0.549
823001	12	0.553
824001	6	0.551
825001	4	0.545
826001	10	0.552
827001	10	0.57
828001	9	0.575
829001	12	0.582
830001	18	0.582
831001	17	0.58
832001	17	0.587
833001	15	0.592
834001	2	0.582
835001	6	0.576
836001	6	0.582
837001	4	0.58
838001	4	0.564
839001	22	0.563
840001	23	0.532
841001	30	0.491
842001	68	0.494
843001	53	0.482
844001	58	0.479
845001	73	0.511
846001	37	0.528
847001	31	0.538
848001	25	0.527
849001	19	0.498
850001	50	0.488
851001	57	0.485
852001	57	0.515
853001	42	0.538
854001	14	0.542
855001	6	0.539
856001	10	0.536
857001	9	0.549
858001	4	0.556
859001	4	0.554
860001	11	0.558
861001	12	0.556
862001	14	0.553
863001	15	0.556
864001	11	0.54
865001	20	0.53
866001	33	0.533
867001	32	0.53
868001	34	0.536
869001	26	0.537
870001	12	0.525
871001	15	0.507
872001	41	0.491
873001	181	0.479
874001	217	0.473
875001	234	0.493
876001	208	0.501
877001	72	0.519
878001	38	0.534
879001	22	0.53
880001	21	0.541
881001	15	0.551
882001	12	0.534
883001	26	0.542
884001	18	0.54
885001	18	0.531
886001	18	0.544
887001	15	0.549
888001	16	0.557
889001	21	0.565
890001	26	0.577
891001	11	0.574
892001	10	0.562
893001	12	0.556
894001	7	0.545
895001	8	0.551
896001	9	0.543
897001	7	0.517
898001	57	0.475
899001	117	0.425
900001	181	0.41
901001	243	0.406
902001	213	0.413
903001	235	0.423
904001	200	0.416
905001	171	0.421
906001	178	0.46
907001	96	0.479
908001	83	0.506
909001	49	0.53
910001	22	0.516
911001	49	0.528
912001	37	0.538
913001	36	0.532
914001	38	0.532
915001	17	0.503
916001	51	0.444
917001	270	0.393
918001	400	0.388
919001	398	0.406
920001	361	0.448
921001	145	0.499
922001	15	0.519
923001	10	0.506
924001	32	0.511
925001	33	0.512
926001	33	0.491
927001	41	0.493
928001	54	0.502
929001	47	0.51
930001	46	0.535
931001	39	0.558
932001	4	0.556
933001	5	0.545
934001	24	0.525
935001	34	0.516
936001	33	0.501
937001	40	0.512
938001	22	0.527
939001	13	0.527
940001	15	0.53
941001	27	0.531
942001	25	0.535
943001	24	0.55
944001	21	0.541
945001	27	0.52
946001	75	0.514
947001	83	0.483
948001	112	0.505
949001	90	0.523
950001	48	0.505
951001	66	0.517
952001	37	0.521
953001	35	0.513
954001	37	0.535
955001	13	0.541
956001	13	0.535
957001	90	0.511
958001	185	0.479
959001	222	0.484
960001	223	0.473
961001	152	0.486
962001	90	0.512
963001	51	0.508
964001	53	0.517
965001	67	0.53
966001	28	0.538
967001	27	0.541
968001	28	0.557
969001	6	0.574
970001	5	0.57
971001	7	0.577
972001	3	0.57
973001	3	0.564
974001	2	0.559
975001	12	0.538
976001	18	0.539
977001	21	0.525
978001	27	0.511
979001	33	0.526
980001	35	0.52
981001	36	0.519
982001	33	0.525
983001	23	0.523
984001	20	0.522
985001	19	0.496
986001	58	0.51
987001	55	0.515
988001	51	0.52
989001	50	0.54
990001	31	0.545
991001	27	0.55
992001	29	0.551
993001	29	0.569
994001	7	0.558
995001	13	0.529
996001	21	0.522
997001	22	0.542
998001	21	0.56
999001	15	0.582
1000001	4	0.578
1001001	5	0.558
1002001	6	0.541
1003001	12	0.536
1004001	12	0.531
1005001	65	0.522
1006001	66	0.525
1007001	60	0.539
1008001	60	0.539
1009001	29	0.525
1010001	54	0.507
1011001	69	0.485
1012001	74	0.473
1013001	74	0.44
1014001	168	0.452
1015001	154	0.456
1016001	151	0.466
1017001	138	0.491
1018001	100	0.492
1019001	98	0.489
1020001	109	0.498
1021001	99	0.522
1022001	18	0.517
1023001	57	0.519
1024001	54	0.518
1025001	63	0.514
1026001	62	0.512
1027001	32	0.512
1028001	22	0.515
1029001	16	0.52
1030001	19	0.531
1031001	14	0.529
1032001	14	0.541
1033001	8	0.546
1034001	8	0.544
1035001	8	0.553
1036001	9	0.548
1037001	10	0.544
1038001	15	0.549
1039001	13	0.546
1040001	12	0.542
1041001	13	0.552
1042001	4	0.559
1043001	2	0.571
1044001	3	0.57
1045001	1	0.564
1046001	8	0.56
1047001	11	0.544
1048001	20	0.546
1049001	21	0.538
1050001	20	0.525
1051001	17	0.502
1052001	115	0.5
1053001	117	0.483
1054001	149	0.466
1055001	209	0.467
1056001	189	0.439
1057001	204	0.462
1058001	169	0.478
1059001	112	0.492
1060001	24	0.514
1061001	6	0.511
1062001	3	0.524
1063001	0	0.532
1064001	1	0.517
1065001	28	0.497
1066001	77	0.456
1067001	115	0.436
1068001	133	0.442
1069001	115	0.464
1070001	68	0.492
1071001	36	0.496
1072001	34	0.511
1073001	26	0.501
1074001	28	0.497
1075001	27	0.501
1076001	26	0.476
1077001	46	0.48
1078001	44	0.484
1079001	42	0.498
1080001	33	0.529
1081001	12	0.538
1082001	11	0.548
1083001	9	0.555
1084001	2	0.547
1085001	6	0.541
1086001	5	0.539
1087001	4	0.54
1088001	4	0.543
1089001	0	0.544
1090001	1	0.537
1091001	7	0.53
1092001	11	0.51
1093001	22	0.499
1094001	23	0.48
1095001	51	0.469
1096001	61	0.484
1097001	53	0.49
1098001	55	0.504
1099001	33	0.512
1100001	24	0.489
1101001	48	0.46
1102001	103	0.417
1103001	241	0.386
1104001	332	0.416
1105001	309	0.444
1106001	251	0.49
1107001	107	0.528
1108001	12	0.522
1109001	10	0.535
1110001	14	0.536
1111001	11	0.507
1112001	80	0.488
1113001	106	0.467
1114001	116	0.476
1115001	116	0.513
1116001	50	0.54
1117001	25	0.554
1118001	20	0.552
1119001	18	0.546
1120001	16	0.534
1121001	24	0.549
1122001	14	0.564
1123001	14	0.581
1124001	12	0.576
1125001	34	0.564
1126001	35	0.555
1127001	37	0.544
1128001	37	0.55
1129001	9	0.558
1130001	13	0.542
1131001	15	0.524
1132001	19	0.519
1133001	18	0.499
1134001	72	0.478
1135001	149	0.476
1136001	158	0.493
1137001	155	0.494
1138001	116	0.533
1139001	38	0.558
1140001	26	0.551
1141001	25	0.556
1142001	6	0.56
1143001	2	0.552
1144001	1	0.553
1145001	2	0.548
1146001	52	0.528
1147001	75	0.524
1148001	80	0.522
1149001	91	0.536
1150001	41	0.542
1151001	18	0.539
1152001	17	0.547
1153001	5	0.558
1154001	4	0.553
1155001	11	0.564
1156001	10	0.558
1157001	14	0.532
1158001	23	0.53
1159001	43	0.523
1160001	44	0.524
1161001	42	0.545
1162001	33	0.571
1163001	6	0.585
1164001	3	0.599
1165001	1	0.608
1166001	1	0.59
1167001	85	0.576
1168001	93	0.562
1169001	93	0.546
1170001	98	0.563
1171001	15	0.565
1172001	13	0.557
1173001	24	0.547
1174001	24	0.541
1175001	27	0.541
1176001	23	0.549
1177001	17	0.558
1178001	14	0.553
1179001	15	0.55
1180001	13	0.542
1181001	8	0.514
1182001	182	0.506
1183001	179	0.506
1184001	179	0.507
1185001	185	0.541
1186001	9	0.559
1187001	7	0.577
1188001	6	0.594
1189001	0	0.59
1190001	4	0.581
1191001	5	0.582
1192001	6	0.578
1193001	9	0.592
1194001	5	0.604
1195001	4	0.593
1196001	3	0.589
1197001	3	0.565
1198001	9	0.524
1199001	203	0.518
1200001	205	0.52
1201001	202	0.542
1202001	196	0.571
1203001	2	0.574
1204001	0	0.579
1205001	1	0.56
1206001	17	0.563
1207001	17	0.568
1208001	17	0.534
1209001	62	0.526
1210001	46	0.509
1211001	48	0.472
1212001	104	0.467
1213001	79	0.45
1214001	195	0.438
1215001	226	0.457
1216001	177	0.484
1217001	160	0.508
1218001	47	0.515
1219001	20	0.513
1220001	23	0.515
1221001	19	0.511
1222001	22	0.516
1223001	38	0.535
1224001	28	0.537
1225001	28	0.551
1226001	22	0.559
1227001	9	0.55
1228001	13	0.532
1229001	30	0.525
1230001	33	0.529
1231001	26	0.537
1232001	25	0.54
1233001	13	0.541
1234001	15	0.543
1235001	15	0.529
1236001	13	0.547
1237001	9	0.571
1238001	4	0.579
1239001	2	0.583
1240001	1	0.556
1241001	65	0.538
1242001	71	0.523
1243001	73	0.527
1244001	74	0.541
1245001	13	0.536
1246001	10	0.536
1247001	12	0.544
1248001	11	0.545
1249001	13	0.525
1250001	44	0.508
1251001	55	0.504
1252001	55	0.504
1253001	60	0.53
1254001	26	0.544
1255001	11	0.533
1256001	21	0.544
1257001	10	0.544
1258001	10	0.527
1259001	35	0.543
1260001	25	0.552
1261001	25	0.568
1262001	25	0.598
1263001	0	0.605
1264001	1	0.61
1265001	1	0.607
1266001	1	0.6
1267001	5	0.602
1268001	4	0.593
1269001	6	0.585
1270001	7	0.594
1271001	3	0.595
1272001	3	0.585
1273001	2	0.564
1274001	7	0.556
1275001	16	0.522
1276001	30	0.521
1277001	31	0.533
1278001	28	0.524
1279001	36	0.532
1280001	39	0.533
1281001	37	0.534
1282001	34	0.541
1283001	18	0.557
1284001	3	0.555
1285001	9	0.546
1286001	13	0.552
1287001	12	0.546
1288001	16	0.555
1289001	10	0.545
1290001	13	0.539
1291001	13	0.516
1292001	27	0.505
1293001	34	0.517
1294001	34	0.514
1295001	45	0.539
1296001	25	0.551
1297001	20	0.558
1298001	15	0.555
1299001	18	0.545
1300001	23	0.514
1301001	85	0.507
1302001	86	0.484
1303001	115	0.481
1304001	116	0.493
1305001	74	0.504
1306001	77	0.516
1307001	39	0.508
1308001	103	0.507
1309001	88	0.497
1310001	82	0.498
1311001	82	0.499
1312001	55	0.51
1313001	55	0.516
1314001	62	0.53
1315001	58	0.564
1316001	15	0.575
1317001	8	0.569
1318001	9	0.543
1319001	74	0.522
1320001	75	0.493
1321001	89	0.491
1322001	81	0.513
1323001	20	0.485
1324001	84	0.497
1325001	73	0.482
1326001	116	0.481
1327001	114	0.502
1328001	51	0.513
1329001	48	0.534
1330001	5	0.515
1331001	23	0.5
1332001	43	0.472
1333001	49	0.459
1334001	53	0.475
1335001	32	0.486
1336001	17	0.471
1337001	57	0.468
1338001	60	0.46
1339001	64	0.45
1340001	59	0.461
1341001	36	0.46
1342001	59	0.45
1343001	65	0.453
1344001	69	0.475
1345001	46	0.481
1346001	20	0.471
1347001	37	0.481
1348001	34	0.476
1349001	34	0.471
1350001	61	0.497
1351001	36	0.497
1352001	35	0.486
1353001	39	0.487
1354001	8	0.482
1355001	17	0.482
1356001	15	0.495
1357001	11	0.503
1358001	17	0.506
1359001	8	0.502
1360001	9	0.501
1361001	9	0.49
1362001	17	0.493
1363001	17	0.493
1364001	21	0.499
1365001	22	0.503
1366001	12	0.482
1367001	19	0.467
1368001	45	0.426
1369001	180	0.386
1370001	459	0.401
1371001	454	0.418
1372001	429	0.449
1373001	314	0.5
1374001	33	0.506
1375001	43	0.509
1376001	42	0.538
1377001	21	0.55
1378001	20	0.548
1379001	15	0.554
1380001	15	0.535
1381001	17	0.53
1382001	18	0.551
1383001	9	0.56
1384001	5	0.559
1385001	7	0.567
1386001	5	0.571
1387001	5	0.561
1388001	9	0.554
1389001	35	0.527
1390001	62	0.483
1391001	138	0.487
1392001	136	0.506
1393001	109	0.522
1394001	84	0.557
1395001	12	0.563
1396001	9	0.558
1397001	8	0.547
1398001	15	0.548
1399001	11	0.553
1400001	12	0.553
1401001	11	0.562
1402001	4	0.553
1403001	5	0.538
1404001	11	0.513
1405001	40	0.504
1406001	42	0.498
1407001	49	0.488
1408001	46	0.511
1409001	18	0.518
1410001	19	0.518
1411001	15	0.518
1412001	24	0.515
1413001	24	0.519
1414001	22	0.52
1415001	23	0.543
1416001	10	0.535
1417001	9	0.543
1418001	10	0.546
1419001	15	0.533
1420001	30	0.521
1421001	73	0.509
1422001	77	0.518
1423001	69	0.524
1424001	58	0.549
1425001	14	0.55
1426001	9	0.558
1427001	7	0.56
1428001	4	0.557
1429001	6	0.543
1430001	23	0.525
1431001	23	0.522
1432001	22	0.529
1433001	24	0.541
1434001	9	0.541
1435001	19	0.496
1436001	214	0.48
1437001	216	0.461
1438001	263	0.466
1439001	255	0.509
1440001	60	0.53
1441001	54	0.563
1442001	2	0.571
1443001	3	0.582
1444001	3	0.581
1445001	3	0.581
1446001	3	0.572
1447001	2	0.567
1448001	3	0.567
1449001	3	0.56
1450001	4	0.569
1451001	2	0.568
1452001	1	0.567
1453001	1	0.541
1454001	79	0.533
1455001	84	0.52
1456001	85	0.504
1457001	92	0.529
1458001	17	0.528
1459001	15	0.541
1460001	16	0.556
1461001	13	0.568
1462001	21	0.579
1463001	18	0.586
1464001	16	0.593
1465001	12	0.581
1466001	8	0.571
1467001	13	0.563
1468001	13	0.551
1469001	14	0.551
1470001	7	0.555
1471001	3	0.547
1472001	8	0.546
1473001	10	0.531
1474001	50	0.507
1475001	109	0.506
1476001	113	0.506
1477001	116	0.512
1478001	77	0.532
1479001	19	0.531
1480001	13	0.53
1481001	7	0.513
1482001	81	0.476
1483001	133	0.48
1484001	131	0.486
1485001	131	0.529
1486001	55	0.577
1487001	1	0.573
1488001	9	0.564
1489001	15	0.529
1490001	32	0.499
1491001	70	0.493
1492001	84	0.491
1493001	78	0.503
1494001	64	0.523
1495001	26	0.532
1496001	4	0.523
1497001	13	0.487
1498001	109	0.454
1499001	204	0.427
1500001	226	0.421
1501001	227	0.462
1502001	128	0.5
1503001	33	0.531
1504001	11	0.547
1505001	8	0.546
1506001	15	0.542
1507001	15	0.529
1508001	18	0.523
1509001	14	0.519
1510001	9	0.482
1511001	151	0.489
1512001	151	0.503
1513001	149	0.522
1514001	147	0.565
1515001	16	0.574
1516001	14	0.569
1517001	20	0.537
1518001	157	0.537
1519001	146	0.536
1520001	151	0.544
1521001	144	0.575
1522001	9	0.567
1523001	9	0.574
1524001	5	0.605
1525001	5	0.625
1526001	3	0.656
1527001	3	0.679
1528001	0	0.664
1529001	0	0.668
1530001	0	0.619
1531001	31	0.55
1532001	97	0.522
1533001	112	0.472
1534001	136	0.487
1535001	108	0.528
1536001	43	0.521
1537001	39	0.528
1538001	21	0.526
1539001	19	0.515
1540001	37	0.505
1541001	29	0.513
1542001	35	0.52
1543001	37	0.529
1544001	24	0.543
1545001	25	0.532
1546001	67	0.536
1547001	65	0.538
1548001	63	0.539
1549001	62	0.55
1550001	11	0.535
1551001	12	0.527
1552001	9	0.524
1553001	13	0.511
1554001	15	0.498
1555001	77	0.505
1556001	77	0.495
1557001	79	0.481
1558001	180	0.47
1559001	181	0.47
1560001	188	0.479
1561001	185	0.509
1562001	80	0.552
1563001	15	0.563
1564001	13	0.566
1565001	10	0.561
1566001	16	0.546
1567001	54	0.531
1568001	51	0.522
1569001	85	0.52
1570001	88	0.527
1571001	51	0.527
1572001	56	0.521
1573001	39	0.502
1574001	74	0.506
1575001	74	0.511
1576001	67	0.515
1577001	57	0.543
1578001	13	0.535
1579001	15	0.528
1580001	49	0.534
1581001	44	0.51
1582001	55	0.496
1583001	81	0.497
1584001	48	0.499
1585001	52	0.51
1586001	48	0.5
1587001	133	0.499
1588001	139	0.509
1589001	132	0.505
1590001	136	0.528
1591001	33	0.544
1592001	25	0.546
1593001	24	0.562
1594001	13	0.568
1595001	3	0.567
1596001	3	0.567
1597001	5	0.556
1598001	57	0.552
1599001	59	0.55
1600001	59	0.542
1601001	62	0.546
1602001	10	0.548
1603001	8	0.54
1604001	11	0.535
1605001	8	0.543
1606001	10	0.536
1607001	13	0.542
1608001	15	0.558
1609001	13	0.566
1610001	10	0.58
1611001	11	0.564
1612001	12	0.548
1613001	15	0.526
1614001	20	0.497
1615001	22	0.481
1616001	77	0.492
1617001	77	0.498
1618001	76	0.517
1619001	78	0.513
1620001	212	0.48
1621001	265	0.449
1622001	307	0.432
1623001	337	0.437
1624001	159	0.435
1625001	134	0.456
1626001	94	0.491
1627001	55	0.521
1628001	40	0.566
1629001	8	0.59
1630001	3	0.568
1631001	7	0.553
1632001	28	0.538
1633001	35	0.518
1634001	57	0.488
1635001	156	0.47
1636001	196	0.472
1637001	189	0.464
1638001	190	0.448
1639001	234	0.422
1640001	351	0.369
1641001	512	0.352
1642001	514	0.374
1643001	457	0.373
1644001	464	0.38
1645001	439	0.368
1646001	526	0.347
1647001	693	0.38
1648001	538	0.414
1649001	411	0.466
1650001	302	0.521
1651001	46	0.532
1652001	21	0.527
1653001	62	0.525
1654001	61	0.522
1655001	67	0.538
1656001	63	0.554
1657001	15	0.555
1658001	12	0.566
1659001	6	0.57
1660001	3	0.579
1661001	1	0.585
1662001	2	0.576
1663001	4	0.578
1664001	8	0.582
1665001	8	0.586
1666001	9	0.584
1667001	7	0.57
1668001	3	0.554
1669001	12	0.53
1670001	18	0.53
1671001	19	0.54
1672001	20	0.545
1673001	12	0.553
1674001	6	0.525
1675001	100	0.513
1676001	113	0.514
1677001	112	0.51
1678001	115	0.538
1679001	20	0.538
1680001	7	0.541
1681001	7	0.535
1682001	15	0.511
1683001	36	0.501
1684001	66	0.5
1685001	66	0.525
1686001	54	0.559
1687001	32	0.58
1688001	2	0.594
1689001	3	0.594
1690001	2	0.594
1691001	2	0.593
1692001	2	0.569
1693001	11	0.544
1694001	30	0.528
1695001	45	0.526
1696001	46	0.537
1697001	37	0.524
1698001	31	0.515
1699001	52	0.45
1700001	407	0.384
1701001	713	0.35
1702001	922	0.3
1703001	1186	0.321
1704001	889	0.349
1705001	632	0.428
1706001	410	0.445
1707001	307	0.423
1708001	652	0.442
1709001	625	0.396
1710001	702	0.416
1711001	533	0.467
1712001	139	0.478
1713001	117	0.509
1714001	41	0.54
1715001	14	0.55
1716001	3	0.555
1717001	3	0.563
1718001	2	0.561
1719001	1	0.556
1720001	35	0.554
1721001	36	0.527
1722001	53	0.524
1723001	54	0.531
1724001	21	0.514
1725001	45	0.529
1726001	28	0.507
1727001	58	0.462
1728001	187	0.486
1729001	163	0.482
1730001	168	0.506
1731001	140	0.541
1732001	14	0.527
1733001	14	0.52
1734001	9	0.509
1735001	16	0.514
1736001	14	0.519
1737001	13	0.529
1738001	13	0.548
1739001	4	0.573
1740001	2	0.591
1741001	1	0.604
1742001	1	0.602
1743001	1	0.6
1744001	1	0.601
1745001	1	0.589
1746001	1	0.599
1747001	0	0.593
1748001	0	0.581
1749001	4	0.582
1750001	4	0.572
1751001	4	0.572
1752001	4	0.537
1753001	127	0.514
1754001	154	0.478
1755001	239	0.468
1756001	243	0.508
1757001	120	0.532
1758001	99	0.567
1759001	15	0.571
1760001	11	0.571
1761001	7	0.567
1762001	4	0.566
1763001	3	0.565
1764001	3	0.567
1765001	3	0.565
1766001	4	0.554
1767001	6	0.549
1768001	8	0.543
1769001	8	0.545
1770001	10	0.56
1771001	10	0.564
1772001	12	0.548
1773001	19	0.538
1774001	35	0.522
1775001	51	0.524
1776001	51	0.518
1777001	101	0.495
1778001	152	0.479
1779001	142	0.45
1780001	169	0.453
1781001	121	0.486
1782001	49	0.51
1783001	42	0.513
1784001	20	0.504
1785001	38	0.491
1786001	47	0.476
1787001	52	0.501
1788001	43	0.487
1789001	67	0.488
1790001	66	0.455
1791001	329	0.453
1792001	335	0.484
1793001	290	0.496
1794001	283	0.546
1795001	27	0.539
1796001	27	0.539
1797001	23	0.535
1798001	26	0.533
1799001	14	0.521
1800001	36	0.488
1801001	141	0.488
1802001	138	0.491
1803001	138	0.505
1804001	111	0.542
1805001	8	0.564
1806001	6	0.561
1807001	5	0.581
1808001	4	0.594
1809001	0	0.58
1810001	1	0.582
1811001	1	0.565
1812001	19	0.524
1813001	75	0.53
1814001	74	0.526
1815001	81	0.518
1816001	66	0.532
1817001	15	0.511
1818001	19	0.495
1819001	40	0.483
1820001	51	0.488
1821001	52	0.489
1822001	56	0.502
1823001	33	0.512
1824001	20	0.525
1825001	19	0.537
1826001	12	0.53
1827001	43	0.524
1828001	66	0.499
1829001	84	0.496
1830001	85	0.503
1831001	51	0.514
1832001	36	0.496
1833001	83	0.489
1834001	85	0.466
1835001	99	0.476
1836001	91	0.51
1837001	26	0.497
1838001	107	0.51
1839001	108	0.496
1840001	109	0.476
1841001	152	0.491
1842001	68	0.498
1843001	55	0.504
1844001	56	0.492
1845001	158	0.488
1846001	159	0.486
1847001	157	0.487
1848001	158	0.522
1849001	9	0.538
1850001	8	0.541
1851001	8	0.546
1852001	4	0.55
1853001	5	0.541
1854001	6	0.55
1855001	5	0.549
1856001	8	0.545
1857001	19	0.558
1858001	18	0.56
1859001	17	0.552
1860001	18	0.547
1861001	8	0.538
1862001	8	0.524
1863001	14	0.528
1864001	10	0.529
1865001	14	0.532
1866001	13	0.543
1867001	14	0.54
1868001	20	0.54
1869001	21	0.539
1870001	26	0.536
1871001	22	0.546
1872001	16	0.546
1873001	14	0.547
1874001	9	0.513
1875001	193	0.481
1876001	207	0.467
1877001	261	0.471
1878001	262	0.511
1879001	77	0.529
1880001	83	0.54
1881001	26	0.534
1882001	26	0.527
1883001	31	0.525
1884001	11	0.526
1885001	10	0.528
1886001	13	0.52
1887001	12	0.516
1888001	28	0.514
1889001	34	0.517
1890001	32	0.529
1891001	27	0.548
1892001	11	0.553
1893001	18	0.546
1894001	17	0.535
1895001	18	0.518
1896001	22	0.515
1897001	11	0.513
1898001	11	0.51
1899001	24	0.519
1900001	22	0.499
1901001	66	0.496
1902001	72	0.484
1903001	87	0.457
1904001	116	0.438
1905001	222	0.411
1906001	278	0.406
1907001	370	0.427
1908001	345	0.459
1909001	201	0.465
1910001	179	0.491
1911001	59	0.473
1912001	66	0.45
1913001	100	0.444
1914001	96	0.437
1915001	124	0.445
1916001	133	0.472
1917001	93	0.488
1918001	63	0.473
1919001	76	0.471
1920001	84	0.428
1921001	199	0.409
1922001	325	0.422
1923001	298	0.431
1924001	275	0.486
1925001	156	0.526
1926001	23	0.542
1927001	9	0.548
1928001	2	0.537
1929001	4	0.524
1930001	29	0.52
1931001	29	0.522
1932001	29	0.513
1933001	40	0.525
1934001	19	0.525
1935001	21	0.511
1936001	34	0.494
1937001	89	0.461
1938001	162	0.453
1939001	171	0.462
1940001	159	0.497
1941001	92	0.52
1942001	103	0.515
1943001	168	0.527
1944001	168	0.521
1945001	170	0.507
1946001	101	0.53
1947001	24	0.526
1948001	23	0.526
1949001	22	0.556
1950001	3	0.542
1951001	15	0.548
1952001	15	0.549
1953001	18	0.541
1954001	18	0.55
1955001	7	0.557
1956001	9	0.548
1957001	22	0.547
1958001	23	0.539
1959001	22	0.521
1960001	35	0.521
1961001	32	0.509
1962001	48	0.507
1963001	52	0.497
1964001	40	0.496
1965001	33	0.505
1966001	20	0.51
1967001	20	0.515
1968001	22	0.517
1969001	21	0.509
1970001	25	0.513
1971001	23	0.527
1972001	19	0.544
1973001	14	0.555
1974001	12	0.555
1975001	14	0.543
1976001	17	0.53
1977001	23	0.541
1978001	20	0.53
1979001	17	0.547
1980001	13	0.533
1981001	65	0.526
1982001	62	0.545
1983001	62	0.539
1984001	63	0.57
1985001	3	0.57
1986001	4	0.568
1987001	2	0.564
1988001	4	0.557
1989001	5	0.526
1990001	57	0.482
1991001	137	0.436
1992001	291	0.383
1993001	464	0.404
1994001	417	0.429
1995001	363	0.463
1996001	231	0.523
1997001	57	0.529
[truncated: 2,833 more rows]

[truncated: 1 more sheets: NC_000913]
